# Supplementary material for: Millipede genomes reveal unique adaptations during myriapod evolution
Source: PLoS Biol. 2020 Sep 29;18(9):e3000636. doi: 10.1371/journal.pbio.3000636 (PMC7523956; doi:10.1371/journal.pbio.3000636)
Supplement: S1 Data — (XLS) [file pbio.3000636.s029.xls]

## Sheet: Helicorthomorpha holstii 
# ANALYSIS BEGIN Thu May 7 22:59:23 2020
# Input = hh8_chr.fa.gz
# Output = Results-89084523-3-5-15-TG-contiguousall.txt
# CLUSTER TOTALS
# Motif	Repeats	Repeats%	Bases	Bases%	Genome%	Size
GTACT	279	8.3	1395	6.2	0	5
ACAGT	224	6.7	1120	5	0	5
TTTTG	185	5.5	925	4.1	0	5
AATGC	135	4	675	3	0	5
GGTTA	122	3.6	610	2.7	0	5
CATTG	111	3.3	555	2.5	0	5
ATGGG	108	3.2	540	2.4	0	5
ATGTA	95	2.8	475	2.1	0	5
TGAAA	67	2	335	1.5	0	5
GGTGG	63	1.9	315	1.4	0	5
TTTAG	50	1.5	250	1.1	0	5
GACTTAGGTTAAGA	47	1.4	658	2.9	0	14
TGAAT	47	1.4	235	1	0	5
GGTTT	44	1.3	220	1	0	5
TTGCT	42	1.3	210	0.9	0	5
ATTTG	30	0.9	150	0.7	0	5
GTTGG	30	0.9	150	0.7	0	5
TAGCT	30	0.9	150	0.7	0	5
AGCTA	27	0.8	135	0.6	0	5
GGCAAT	25	0.7	150	0.7	0	6
TATTG	24	0.7	120	0.5	0	5
AGGTTAGGAGACTT	23	0.7	322	1.4	0	14
TCATG	23	0.7	115	0.5	0	5
TGAGC	23	0.7	115	0.5	0	5
AGTAA	22	0.7	110	0.5	0	5
TGTAG	22	0.7	110	0.5	0	5
AGGAT	19	0.6	95	0.4	0	5
GACAT	19	0.6	95	0.4	0	5
GCCATT	19	0.6	114	0.5	0	6
TCAGC	19	0.6	95	0.4	0	5
TAAGT	18	0.5	90	0.4	0	5
TGAGA	18	0.5	90	0.4	0	5
TGGCT	16	0.5	80	0.4	0	5
ATGTGT	15	0.4	90	0.4	0	6
ATTAG	15	0.4	75	0.3	0	5
ATTTTCAGTTTTC	14	0.4	182	0.8	0	13
CAGTG	14	0.4	70	0.3	0	5
AAAATTGAAAATG	13	0.4	169	0.7	0	13
ATAGC	13	0.4	65	0.3	0	5
AACTG	12	0.4	60	0.3	0	5
AATGG	12	0.4	60	0.3	0	5
ACGTA	12	0.4	60	0.3	0	5
AGCAAT	12	0.4	72	0.3	0	6
CAGTT	12	0.4	60	0.3	0	5
GCAAATTAAAAGAG	12	0.4	168	0.7	0	14
GTTAC	12	0.4	60	0.3	0	5
TGGCTA	12	0.4	72	0.3	0	6
TGGCA	12	0.4	60	0.3	0	5
TGCCA	12	0.4	60	0.3	0	5
TTTTTG	12	0.4	72	0.3	0	6
AAGTTGGGTTAAAA	10	0.3	140	0.6	0	14
GAGTA	10	0.3	50	0.2	0	5
TATGG	10	0.3	50	0.2	0	5
GGCTA	9	0.3	45	0.2	0	5
CAGTGG	9	0.3	54	0.2	0	6
CCTGT	9	0.3	45	0.2	0	5
CCTGC	9	0.3	45	0.2	0	5
CTGCT	9	0.3	45	0.2	0	5
GAGTT	9	0.3	45	0.2	0	5
GGGTA	9	0.3	45	0.2	0	5
GGTGA	9	0.3	45	0.2	0	5
GTCATC	9	0.3	54	0.2	0	6
GTCGA	9	0.3	45	0.2	0	5
GTCTT	9	0.3	45	0.2	0	5
GTGTT	9	0.3	45	0.2	0	5
TAGTC	9	0.3	45	0.2	0	5
TATAG	9	0.3	45	0.2	0	5
TGTTA	9	0.3	45	0.2	0	5
AGACGAGTTGAAAG	8	0.2	112	0.5	0	14
CTTAACCTAAGTCT	8	0.2	112	0.5	0	14
GGCAGGCTCTGTTTG	8	0.2	120	0.5	0	15
TTGATTAA	8	0.2	64	0.3	0	8
AAAATG	7	0.2	42	0.2	0	6
AAGCGACTTAGGTT	7	0.2	98	0.4	0	14
ACAAAGTTAAGGTG	7	0.2	98	0.4	0	14
ATGAT	7	0.2	35	0.2	0	5
CTCTGTCTCTCTAT	7	0.2	98	0.4	0	14
GGAAAATGGAAACC	7	0.2	98	0.4	0	14
TAAGTAGTAAG	7	0.2	77	0.3	0	11
TTTCAACTCGTCTT	7	0.2	98	0.4	0	14
AAATGC	6	0.2	36	0.2	0	6
AAATTGGAAAATGG	6	0.2	84	0.4	0	14
AAGTTGGGTTAAA	6	0.2	78	0.3	0	13
AATGGG	6	0.2	36	0.2	0	6
ACTTTGCAGT	6	0.2	60	0.3	0	10
ATGATTATAGCAT	6	0.2	78	0.3	0	13
ATGGAC	6	0.2	36	0.2	0	6
ATGGTC	6	0.2	36	0.2	0	6
ATTGG	6	0.2	30	0.1	0	5
CACTG	6	0.2	30	0.1	0	5
CGCTGGGCGAATAG	6	0.2	84	0.4	0	14
CTATTG	6	0.2	36	0.2	0	6
CGTCT	6	0.2	30	0.1	0	5
GACAAGGGCGAGTC	6	0.2	84	0.4	0	14
GGAGT	6	0.2	30	0.1	0	5
GGGTGG	6	0.2	36	0.2	0	6
GTCTGTG	6	0.2	42	0.2	0	7
GTTCAT	6	0.2	36	0.2	0	6
TAATTGAG	6	0.2	48	0.2	0	8
TCAACTCGCCCTTT	6	0.2	84	0.4	0	14
TATTTAAATTAAG	6	0.2	78	0.3	0	13
TCGTG	6	0.2	30	0.1	0	5
TGAAAATGAAATT	6	0.2	78	0.3	0	13
TGTGC	6	0.2	30	0.1	0	5
TGATG	6	0.2	30	0.1	0	5
TGCCAAT	6	0.2	42	0.2	0	7
TGGTG	6	0.2	30	0.1	0	5
TGTACT	6	0.2	36	0.2	0	6
TTGCTT	6	0.2	36	0.2	0	6
TTCTG	6	0.2	30	0.1	0	5
AAGGACGAGTTCAT	5	0.1	70	0.3	0	14
AATTCCTAGGTTCA	5	0.1	70	0.3	0	14
ACTTAGGTTTGCG	5	0.1	65	0.3	0	13
ACTTAGGTTAAGAA	5	0.1	70	0.3	0	14
ATTTAGCATTATTTT	5	0.1	75	0.3	0	15
CAGATAAAATTTCAA	5	0.1	75	0.3	0	15
CCTATG	5	0.1	30	0.1	0	6
GAAAATGGAAATT	5	0.1	65	0.3	0	13
GACATTTCCAT	5	0.1	55	0.2	0	11
GTGACAAATTTTGAG	5	0.1	75	0.3	0	15
AAACGCCAGCGT	4	0.1	48	0.2	0	12
AAAATTG	4	0.1	28	0.1	0	7
AAAGTACTGC	4	0.1	40	0.2	0	10
AACCTAAGTCACTA	4	0.1	56	0.2	0	14
ATGCCA	4	0.1	24	0.1	0	6
ATTGGC	4	0.1	24	0.1	0	6
ATTGTATTAATAAG	4	0.1	56	0.2	0	14
CAACTCGTCCTTGT	4	0.1	56	0.2	0	14
CAAACCCTCGTCCAG	4	0.1	60	0.3	0	15
CTTCACGTCTGAGAC	4	0.1	60	0.3	0	15
GGACGAGTTGACAA	4	0.1	56	0.2	0	14
GGGTGTGGTTGG	4	0.1	48	0.2	0	12
GTAAAATTGTAAATT	4	0.1	60	0.3	0	15
TAAGTTTTTTGCATT	4	0.1	60	0.3	0	15
TAACCTAAGTCTCC	4	0.1	56	0.2	0	14
TACAGTA	4	0.1	28	0.1	0	7
TAGTTTAGTTACT	4	0.1	52	0.2	0	13
TCTTATTGTAA	4	0.1	44	0.2	0	11
TCGTCATCGTCATCG	4	0.1	60	0.3	0	15
TGGAAACCGGAAAT	4	0.1	56	0.2	0	14
TTCCAATGTTTTG	4	0.1	52	0.2	0	13
TTTTCAACTCGTCTT	4	0.1	60	0.3	0	15
TAGGTTAGGTTAGAT	3	0.1	45	0.2	0	15
AAAAAACGAGACTTA	3	0.1	45	0.2	0	15
AAAAAGACGAGTTG	3	0.1	42	0.2	0	14
AAAAGTTA	3	0.1	24	0.1	0	8
AACATG	3	0.1	18	0.1	0	6
AAAATTCAGTTTC	3	0.1	39	0.2	0	13
AAAATGAAAAATTG	3	0.1	42	0.2	0	14
AAAATTGTAAATTGG	3	0.1	45	0.2	0	15
AAACAAGTTGGCGTC	3	0.1	45	0.2	0	15
AAAGTTTGGGA	3	0.1	33	0.1	0	11
AAATCTGGAAAAGA	3	0.1	42	0.2	0	14
AAATGTATT	3	0.1	27	0.1	0	9
AAGAAAACGTCAAAT	3	0.1	45	0.2	0	15
AACTCGCCCTATGTC	3	0.1	45	0.2	0	15
AACTCGTCCTTGGT	3	0.1	42	0.2	0	14
AACTCGCCCTTATT	3	0.1	42	0.2	0	14
AACTTTTGTAACCA	3	0.1	42	0.2	0	14
AATAG	3	0.1	15	0.1	0	5
AAGATAAAA	3	0.1	27	0.1	0	9
AAGACGAGTTGGAA	3	0.1	42	0.2	0	14
AAGACGAGTTGTAAA	3	0.1	45	0.2	0	15
AAGGACGAGTTGAA	3	0.1	42	0.2	0	14
AAGTAC	3	0.1	18	0.1	0	6
AATACAAAGTTC	3	0.1	36	0.2	0	12
AATTTTCAGTTTA	3	0.1	39	0.2	0	13
AATTTCTGTTTAA	3	0.1	39	0.2	0	13
AATTTGG	3	0.1	21	0.1	0	7
ACAAGTTTAGTAAA	3	0.1	42	0.2	0	14
ACAGGTGGTGGC	3	0.1	36	0.2	0	12
ACCGGT	3	0.1	18	0.1	0	6
ACATTATG	3	0.1	24	0.1	0	8
ACAGTG	3	0.1	18	0.1	0	6
ACGATTA	3	0.1	21	0.1	0	7
ACGAGTTGAAGAAG	3	0.1	42	0.2	0	14
ACCTGCCC	3	0.1	24	0.1	0	8
ACTACTGTCTGTAA	3	0.1	42	0.2	0	14
ACTGAC	3	0.1	18	0.1	0	6
ACTGTT	3	0.1	18	0.1	0	6
ACTTAGGTTAAGTG	3	0.1	42	0.2	0	14
ACTTTAGTT	3	0.1	27	0.1	0	9
ACTTGCTA	3	0.1	24	0.1	0	8
AGATGA	3	0.1	18	0.1	0	6
AGATA	3	0.1	15	0.1	0	5
AGAGCGGAGATT	3	0.1	36	0.2	0	12
AGCTTT	3	0.1	18	0.1	0	6
AGTCAC	3	0.1	18	0.1	0	6
AGTAAGA	3	0.1	21	0.1	0	7
AGTTGG	3	0.1	18	0.1	0	6
AGTCGACAGGGGCG	3	0.1	42	0.2	0	14
AGTTGTTGTAGACAA	3	0.1	45	0.2	0	15
AGTTGGGTAGG	3	0.1	33	0.1	0	11
ATAACG	3	0.1	18	0.1	0	6
ATGACC	3	0.1	18	0.1	0	6
ATCATGGA	3	0.1	24	0.1	0	8
ATCCGCGGT	3	0.1	27	0.1	0	9
ATGAGA	3	0.1	18	0.1	0	6
ATGCT	3	0.1	15	0.1	0	5
ATGGTTTTGGCG	3	0.1	36	0.2	0	12
ATTGAAAT	3	0.1	24	0.1	0	8
ATTCGAACCTATGA	3	0.1	42	0.2	0	14
ATTGCA	3	0.1	18	0.1	0	6
CCCAACAATTTGAT	3	0.1	42	0.2	0	14
ATTTGA	3	0.1	18	0.1	0	6
CAACTGCTTTGTGAG	3	0.1	45	0.2	0	15
CAACGT	3	0.1	18	0.1	0	6
CAACTCGTCCTTGG	3	0.1	42	0.2	0	14
CAACTCGCCTTTTC	3	0.1	42	0.2	0	14
CAAGGACGAGTTGG	3	0.1	42	0.2	0	14
CATGGCT	3	0.1	21	0.1	0	7
CATGTA	3	0.1	18	0.1	0	6
GCCAGTTATATGTA	3	0.1	42	0.2	0	14
CGGTGA	3	0.1	18	0.1	0	6
CCCTTGCCAACTCG	3	0.1	42	0.2	0	14
CCCGT	3	0.1	15	0.1	0	5
CCGTTG	3	0.1	18	0.1	0	6
CGCTA	3	0.1	15	0.1	0	5
CGATGA	3	0.1	18	0.1	0	6
CGCCCGTGGCAACT	3	0.1	42	0.2	0	14
CTACAG	3	0.1	18	0.1	0	6
CGTTAACACGAACGC	3	0.1	45	0.2	0	15
CGTTT	3	0.1	15	0.1	0	5
CTAAGC	3	0.1	18	0.1	0	6
CTCAGC	3	0.1	18	0.1	0	6
CTCGTTCT	3	0.1	24	0.1	0	8
CTCGCC	3	0.1	18	0.1	0	6
CTGAT	3	0.1	15	0.1	0	5
CTGCAA	3	0.1	18	0.1	0	6
CTGGTTAC	3	0.1	24	0.1	0	8
GACAATT	3	0.1	21	0.1	0	7
GACAAT	3	0.1	18	0.1	0	6
GAATGTAATGTTAC	3	0.1	42	0.2	0	14
GAATTTCTGGGTTC	3	0.1	42	0.2	0	14
GAGGGGT	3	0.1	21	0.1	0	7
GACGGGATAGACGA	3	0.1	42	0.2	0	14
GAGACTAAGGTTAG	3	0.1	42	0.2	0	14
GCATC	3	0.1	15	0.1	0	5
GATGC	3	0.1	15	0.1	0	5
GATACTCCACA	3	0.1	33	0.1	0	11
GATGAAGAA	3	0.1	27	0.1	0	9
GATGGA	3	0.1	18	0.1	0	6
GGAACT	3	0.1	18	0.1	0	6
GCTGC	3	0.1	15	0.1	0	5
GGCGAATAGCGCTA	3	0.1	42	0.2	0	14
GGCATGGAAGAATGG	3	0.1	45	0.2	0	15
GGGTGA	3	0.1	18	0.1	0	6
GGCTG	3	0.1	15	0.1	0	5
GGGACAAGTGGGACT	3	0.1	45	0.2	0	15
GGGCTG	3	0.1	18	0.1	0	6
GGGCGTGTCGCACA	3	0.1	42	0.2	0	14
GGGCGAGTTGAAAG	3	0.1	42	0.2	0	14
GGGTGTGGTTG	3	0.1	33	0.1	0	11
GGGTGGAAAGT	3	0.1	33	0.1	0	11
GGTAGT	3	0.1	18	0.1	0	6
GGTGGGTGATTAA	3	0.1	39	0.2	0	13
GTACAGT	3	0.1	21	0.1	0	7
GTATCATAGCTTTTA	3	0.1	45	0.2	0	15
GTAGTTAATGGATT	3	0.1	42	0.2	0	14
GTAGAAG	3	0.1	21	0.1	0	7
TAAAATACTG	3	0.1	30	0.1	0	10
GTCAATT	3	0.1	21	0.1	0	7
GTATGA	3	0.1	18	0.1	0	6
GTCAA	3	0.1	15	0.1	0	5
GTCTG	3	0.1	15	0.1	0	5
GTGATA	3	0.1	18	0.1	0	6
GTGAA	3	0.1	15	0.1	0	5
GTGACAAAATTAAG	3	0.1	42	0.2	0	14
GTGGCG	3	0.1	18	0.1	0	6
GTGTGC	3	0.1	18	0.1	0	6
GTTGTA	3	0.1	18	0.1	0	6
TAAATTACGTTGA	3	0.1	39	0.2	0	13
TAAGATTTG	3	0.1	27	0.1	0	9
TAACGTAAAATGA	3	0.1	39	0.2	0	13
TAAGTTTCTTAACC	3	0.1	42	0.2	0	14
TAATTG	3	0.1	18	0.1	0	6
TAATTAACCGTATT	3	0.1	42	0.2	0	14
TACAGG	3	0.1	18	0.1	0	6
TAGCC	3	0.1	15	0.1	0	5
TAGAGC	3	0.1	18	0.1	0	6
TACCTG	3	0.1	18	0.1	0	6
TACATTGC	3	0.1	24	0.1	0	8
TAGAGAGATA	3	0.1	30	0.1	0	10
TAGGCGAATAGCGT	3	0.1	42	0.2	0	14
TAGGTTCGAATTCA	3	0.1	42	0.2	0	14
TATCG	3	0.1	15	0.1	0	5
TATAGATC	3	0.1	24	0.1	0	8
TCATAG	3	0.1	18	0.1	0	6
TCCATG	3	0.1	18	0.1	0	6
TCATGTTTTTCTGGG	3	0.1	45	0.2	0	15
TCGCC	3	0.1	15	0.1	0	5
TCCTTGGTAACTCC	3	0.1	42	0.2	0	14
TCGCCA	3	0.1	18	0.1	0	6
TCGTCGTCATCGTCG	3	0.1	45	0.2	0	15
TCTATCAACAGATA	3	0.1	42	0.2	0	14
TGACG	3	0.1	15	0.1	0	5
TGCATTTTG	3	0.1	27	0.1	0	9
TGAGCATTATAGA	3	0.1	39	0.2	0	13
TGATCA	3	0.1	18	0.1	0	6
TGAGGT	3	0.1	18	0.1	0	6
TGTCAA	3	0.1	18	0.1	0	6
TGGTGA	3	0.1	18	0.1	0	6
TGGTCT	3	0.1	18	0.1	0	6
TGGGAG	3	0.1	18	0.1	0	6
TGGTCAT	3	0.1	21	0.1	0	7
TGGGTGG	3	0.1	21	0.1	0	7
TGGGGCATGGAAGAC	3	0.1	45	0.2	0	15
TGTCAACTCGCCCT	3	0.1	42	0.2	0	14
TTGTAGTCA	3	0.1	27	0.1	0	9
TTGACA	3	0.1	18	0.1	0	6
TTAATG	3	0.1	18	0.1	0	6
TTAAAAAAAGTTTAT	3	0.1	45	0.2	0	15
TTCCAATGTTTTA	3	0.1	39	0.2	0	13
TTATGCAATG	3	0.1	30	0.1	0	10
TTGACACCAGTATC	3	0.1	42	0.2	0	14
TTGGGCGTGG	3	0.1	30	0.1	0	10
TTGTCAAAAT	3	0.1	30	0.1	0	10
TTTATAAAGAAAG	3	0.1	39	0.2	0	13
TTTTAG	3	0.1	18	0.1	0	6
TTTGTTTAAAATGA	3	0.1	42	0.2	0	14
TTTTAGCATCC	3	0.1	33	0.1	0	11
TTTTTTTG	3	0.1	24	0.1	0	8
TTTTTGAA	3	0.1	24	0.1	0	8
# ANALYSIS END Mon May 11 02:18:25 2020

## Sheet: Helicorthomorpha RepeatMasker
## SczTNLB_2740, length	16904176
## SczTNLB_3097, length	5786247
## SczTNLB_3777, length	17358470
## SczTNLB_5799, length	18119263
## SczTNLB_5985, length	19437235
## SczTNLB_6657, length	38696812
## SczTNLB_6789, length	31398795
##sequence	#source	#start	#end	#score	#strand	#phase	#attributes
SczTNLB_2740	RepeatMasker	47489	47526	25.5	+	.	Target "Motif:(TTTTTG)n" 1 38
SczTNLB_2740	RepeatMasker	421338	421364	0	+	.	Target "Motif:(TGAAA)n" 1 26
SczTNLB_2740	RepeatMasker	473711	473744	16.4	+	.	Target "Motif:(TTGACA)n" 1 36
SczTNLB_2740	RepeatMasker	793404	793445	10.3	+	.	Target "Motif:(GGAGT)n" 1 46
SczTNLB_2740	RepeatMasker	998433	998474	18.9	+	.	Target "Motif:(TTTTG)n" 1 43
SczTNLB_2740	RepeatMasker	1488947	1489019	25.5	+	.	Target "Motif:(TAATTG)n" 1 75
SczTNLB_2740	RepeatMasker	2163125	2163157	17.2	+	.	Target "Motif:(AATAG)n" 1 34
SczTNLB_2740	RepeatMasker	2234448	2234481	20.2	+	.	Target "Motif:(TTTTG)n" 1 34
SczTNLB_2740	RepeatMasker	2788445	2788477	10.3	+	.	Target "Motif:(ACAGT)n" 1 33
SczTNLB_2740	RepeatMasker	4079755	4079807	21.1	+	.	Target "Motif:(TTAATG)n" 1 53
SczTNLB_2740	RepeatMasker	4107246	4107312	20.5	+	.	Target "Motif:(TTTTG)n" 1 64
SczTNLB_2740	RepeatMasker	4382484	4382528	18.4	+	.	Target "Motif:(TTTTG)n" 1 44
SczTNLB_2740	RepeatMasker	4429675	4429710	16.5	+	.	Target "Motif:(ACAGT)n" 1 36
SczTNLB_2740	RepeatMasker	4464597	4464647	14	+	.	Target "Motif:(TTTTTG)n" 1 49
SczTNLB_2740	RepeatMasker	4636898	4636930	14.3	+	.	Target "Motif:(TTTAG)n" 1 33
SczTNLB_2740	RepeatMasker	4657653	4657695	16.2	+	.	Target "Motif:(TTTTAG)n" 1 44
SczTNLB_2740	RepeatMasker	4660157	4660218	21	+	.	Target "Motif:(TAATTG)n" 1 65
SczTNLB_2740	RepeatMasker	4792305	4792336	13.7	+	.	Target "Motif:(TTTAG)n" 1 33
SczTNLB_2740	RepeatMasker	5677376	5677416	26.1	+	.	Target "Motif:(TTTTTG)n" 1 41
SczTNLB_2740	RepeatMasker	5809997	5810043	22.2	+	.	Target "Motif:(TTTTAG)n" 1 50
SczTNLB_2740	RepeatMasker	6361655	6361683	7.3	+	.	Target "Motif:(ACAGT)n" 1 32
SczTNLB_2740	RepeatMasker	6485357	6485391	9.7	+	.	Target "Motif:(TACAGTA)n" 1 37
SczTNLB_2740	RepeatMasker	6763244	6763284	17.2	+	.	Target "Motif:(ACAGT)n" 1 41
SczTNLB_2740	RepeatMasker	7284177	7284203	7.9	+	.	Target "Motif:(AATGC)n" 1 28
SczTNLB_2740	RepeatMasker	7770500	7770552	17.2	+	.	Target "Motif:(ATTTGA)n" 1 51
SczTNLB_2740	RepeatMasker	9220100	9220132	10.3	+	.	Target "Motif:(TGAAT)n" 1 32
SczTNLB_2740	RepeatMasker	9927655	9927687	14.1	+	.	Target "Motif:(TTTTG)n" 1 32
SczTNLB_2740	RepeatMasker	10358810	10358845	15.4	+	.	Target "Motif:(TGAGC)n" 1 37
SczTNLB_2740	RepeatMasker	10369231	10369277	19.5	+	.	Target "Motif:(ATTTGA)n" 1 45
SczTNLB_2740	RepeatMasker	10680476	10680517	18.9	+	.	Target "Motif:(TTAATG)n" 1 45
SczTNLB_2740	RepeatMasker	11045395	11045436	14.4	+	.	Target "Motif:(ATGTA)n" 1 42
SczTNLB_2740	RepeatMasker	11677597	11677628	8.1	+	.	Target "Motif:(TTTTG)n" 1 29
SczTNLB_2740	RepeatMasker	12500771	12500776	10.4	+	.	Target "Motif:(TTTTG)n" 1 18
SczTNLB_2740	RepeatMasker	12500812	12500817	10.4	+	.	Target "Motif:(TTTTG)n" 19 45
SczTNLB_2740	RepeatMasker	12699556	12699588	18.4	+	.	Target "Motif:(TGAAT)n" 1 32
SczTNLB_2740	RepeatMasker	13380273	13380310	15.3	+	.	Target "Motif:(TAAGT)n" 1 38
SczTNLB_2740	RepeatMasker	13515717	13515763	22.2	+	.	Target "Motif:(GTTGTA)n" 1 50
SczTNLB_2740	RepeatMasker	14042078	14042153	24.3	+	.	Target "Motif:(TTTTTG)n" 1 77
SczTNLB_2740	RepeatMasker	14075998	14076032	12.6	+	.	Target "Motif:(ATGTA)n" 1 35
SczTNLB_2740	RepeatMasker	14148162	14148255	21.2	+	.	Target "Motif:(TTTAG)n" 1 102
SczTNLB_2740	RepeatMasker	15126615	15126644	14.7	+	.	Target "Motif:(AGTAA)n" 1 30
SczTNLB_2740	RepeatMasker	15289186	15289214	0	+	.	Target "Motif:(AATGG)n" 1 27
SczTNLB_2740	RepeatMasker	15292936	15292974	6	+	.	Target "Motif:(AGCAAT)n" 1 38
SczTNLB_2740	RepeatMasker	15300074	15300117	10.3	+	.	Target "Motif:(CTATTG)n" 1 44
SczTNLB_2740	RepeatMasker	15543414	15543441	11.6	+	.	Target "Motif:(TTTTG)n" 1 28
SczTNLB_2740	RepeatMasker	15582451	15582498	22.6	+	.	Target "Motif:(AGCTTT)n" 1 49
SczTNLB_2740	RepeatMasker	15676785	15676819	19.6	+	.	Target "Motif:(TTTTG)n" 1 36
SczTNLB_2740	RepeatMasker	15688299	15688341	25.9	+	.	Target "Motif:(TTTTTG)n" 1 42
SczTNLB_2740	RepeatMasker	15854556	15854587	22.1	+	.	Target "Motif:(CATTG)n" 1 32
SczTNLB_2740	RepeatMasker	15900172	15900198	16.5	+	.	Target "Motif:(TTTTG)n" 1 27
SczTNLB_2740	RepeatMasker	16159708	16159754	19.9	+	.	Target "Motif:(GGTGG)n" 1 48
SczTNLB_2740	RepeatMasker	16165043	16165082	18.8	+	.	Target "Motif:(ATGTGT)n" 1 38
SczTNLB_2740	RepeatMasker	16191022	16191064	10.1	+	.	Target "Motif:(GGAGT)n" 1 46
SczTNLB_2740	RepeatMasker	16287702	16287729	11.7	+	.	Target "Motif:(CATTG)n" 1 28
SczTNLB_2740	RepeatMasker	16346038	16346072	13.3	+	.	Target "Motif:(CTGCAA)n" 1 35
SczTNLB_2740	RepeatMasker	16346372	16346433	23.2	+	.	Target "Motif:(CGATGA)n" 1 65
SczTNLB_2740	RepeatMasker	16389459	16389511	15.1	+	.	Target "Motif:(CACTG)n" 1 55
SczTNLB_2740	RepeatMasker	16557189	16557236	14.3	+	.	Target "Motif:(TTTTG)n" 1 48
SczTNLB_2740	RepeatMasker	16744267	16744320	4.3	+	.	Target "Motif:(GGTGG)n" 1 51
SczTNLB_3097	RepeatMasker	343829	344562	8.4	+	.	Target "Motif:(AAAGTACTGC)n" 1 754
SczTNLB_3097	RepeatMasker	421450	421488	20.5	+	.	Target "Motif:(TTTTTG)n" 1 40
SczTNLB_3097	RepeatMasker	533065	533106	17.7	+	.	Target "Motif:(TTTTG)n" 1 40
SczTNLB_3097	RepeatMasker	1361262	1361300	17.3	+	.	Target "Motif:(TTTTTG)n" 1 40
SczTNLB_3097	RepeatMasker	1518530	1518571	0	+	.	Target "Motif:(TTGTAGTCA)n" 1 40
SczTNLB_3097	RepeatMasker	1671625	1671669	20.3	+	.	Target "Motif:(TTTTTG)n" 1 46
SczTNLB_3097	RepeatMasker	1878661	1878691	3.6	+	.	Target "Motif:(TATCG)n" 1 33
SczTNLB_3097	RepeatMasker	1885975	1886017	22.5	+	.	Target "Motif:(TTTTTG)n" 1 42
SczTNLB_3097	RepeatMasker	1962325	1962390	23.9	+	.	Target "Motif:(CTGCAA)n" 1 63
SczTNLB_3097	RepeatMasker	2145077	2145127	25.5	+	.	Target "Motif:(TTTTTG)n" 1 52
SczTNLB_3097	RepeatMasker	2507076	2507113	16.3	+	.	Target "Motif:(ACGTA)n" 1 36
SczTNLB_3097	RepeatMasker	2864163	2864197	13.2	+	.	Target "Motif:(TAATTG)n" 1 35
SczTNLB_3097	RepeatMasker	2876508	2876573	20.2	+	.	Target "Motif:(TTTTG)n" 1 68
SczTNLB_3097	RepeatMasker	3027099	3027133	13.3	+	.	Target "Motif:(TAAGT)n" 1 36
SczTNLB_3097	RepeatMasker	3028721	3028752	17.9	+	.	Target "Motif:(TTTAG)n" 1 33
SczTNLB_3097	RepeatMasker	3190672	3190773	26.3	+	.	Target "Motif:(TAATTG)n" 1 101
SczTNLB_3097	RepeatMasker	3626835	3626873	8.5	+	.	Target "Motif:(TATTG)n" 1 42
SczTNLB_3097	RepeatMasker	3821225	3821286	22.7	+	.	Target "Motif:(TTTAG)n" 1 63
SczTNLB_3097	RepeatMasker	4205392	4205430	17.2	+	.	Target "Motif:(AGATGA)n" 1 39
SczTNLB_3097	RepeatMasker	4646091	4646138	19.9	+	.	Target "Motif:(TTTTAG)n" 1 44
SczTNLB_3097	RepeatMasker	4654152	4654199	19.9	+	.	Target "Motif:(TTTTAG)n" 1 44
SczTNLB_3097	RepeatMasker	4759104	4759132	19.9	+	.	Target "Motif:(TATTG)n" 1 29
SczTNLB_3097	RepeatMasker	4937235	4937271	9.7	+	.	Target "Motif:(TTTTTG)n" 1 35
SczTNLB_3097	RepeatMasker	5671650	5671704	12.3	+	.	Target "Motif:(TTTAG)n" 1 59
SczTNLB_3777	RepeatMasker	58171	58208	12	+	.	Target "Motif:(TGAAT)n" 1 39
SczTNLB_3777	RepeatMasker	90182	90208	0	+	.	Target "Motif:(CATTG)n" 1 27
SczTNLB_3777	RepeatMasker	274499	274534	15.4	+	.	Target "Motif:(TTTTAG)n" 1 38
SczTNLB_3777	RepeatMasker	275247	275273	8	+	.	Target "Motif:(CAGTG)n" 1 27
SczTNLB_3777	RepeatMasker	281704	281741	9.4	+	.	Target "Motif:(TTTTTG)n" 1 36
SczTNLB_3777	RepeatMasker	284395	284419	0	+	.	Target "Motif:(ATTGGC)n" 1 25
SczTNLB_3777	RepeatMasker	448002	448047	27.1	+	.	Target "Motif:(TGGCTA)n" 1 46
SczTNLB_3777	RepeatMasker	468884	468918	12.4	+	.	Target "Motif:(GTGATA)n" 1 35
SczTNLB_3777	RepeatMasker	592626	592669	23.9	+	.	Target "Motif:(TAATTG)n" 1 46
SczTNLB_3777	RepeatMasker	599971	600002	18.1	+	.	Target "Motif:(ATTGG)n" 1 33
SczTNLB_3777	RepeatMasker	702569	702601	7.3	+	.	Target "Motif:(GGTGA)n" 1 33
SczTNLB_3777	RepeatMasker	747360	747395	10	+	.	Target "Motif:(TAATTG)n" 1 36
SczTNLB_3777	RepeatMasker	809727	809767	9.1	+	.	Target "Motif:(TTTTG)n" 1 38
SczTNLB_3777	RepeatMasker	873443	873506	15.2	+	.	Target "Motif:(ATTTG)n" 1 67
SczTNLB_3777	RepeatMasker	1049327	1049377	16.5	+	.	Target "Motif:(ATTGCA)n" 1 53
SczTNLB_3777	RepeatMasker	1054707	1054757	16.5	+	.	Target "Motif:(ATTGCA)n" 1 53
SczTNLB_3777	RepeatMasker	1367146	1367177	6.5	+	.	Target "Motif:(TGTACT)n" 1 34
SczTNLB_3777	RepeatMasker	1392158	1392198	21.6	+	.	Target "Motif:(TAAGT)n" 1 39
SczTNLB_3777	RepeatMasker	1393608	1393648	21.6	+	.	Target "Motif:(TAAGT)n" 1 39
SczTNLB_3777	RepeatMasker	1658429	1658458	3.4	+	.	Target "Motif:(ACAGT)n" 1 31
SczTNLB_3777	RepeatMasker	1840705	1840730	4	+	.	Target "Motif:(ATGGG)n" 1 26
SczTNLB_3777	RepeatMasker	2151266	2151300	14.1	+	.	Target "Motif:(ATTGG)n" 1 33
SczTNLB_3777	RepeatMasker	2171571	2171603	9.8	+	.	Target "Motif:(GGTGG)n" 1 35
SczTNLB_3777	RepeatMasker	2644828	2644856	15.5	+	.	Target "Motif:(TTTAG)n" 1 29
SczTNLB_3777	RepeatMasker	2646098	2646133	18.9	+	.	Target "Motif:(ATTTGA)n" 1 37
SczTNLB_3777	RepeatMasker	2735419	2735461	19.3	+	.	Target "Motif:(TTAATG)n" 1 44
SczTNLB_3777	RepeatMasker	2973635	2973672	13.6	+	.	Target "Motif:(CATTG)n" 1 35
SczTNLB_3777	RepeatMasker	3227529	3227561	4.1	+	.	Target "Motif:(AATGC)n" 1 29
SczTNLB_3777	RepeatMasker	3323170	3323207	11.5	+	.	Target "Motif:(TCCATG)n" 1 41
SczTNLB_3777	RepeatMasker	4118977	4119008	13.7	+	.	Target "Motif:(TGACG)n" 1 32
SczTNLB_3777	RepeatMasker	4176316	4176405	28.6	+	.	Target "Motif:(GGTAGT)n" 1 90
SczTNLB_3777	RepeatMasker	4176429	4176474	25.7	+	.	Target "Motif:(GTCATC)n" 1 46
SczTNLB_3777	RepeatMasker	4619677	4619727	22	+	.	Target "Motif:(ATTTGA)n" 1 51
SczTNLB_3777	RepeatMasker	4751638	4751673	17.7	+	.	Target "Motif:(TAAGT)n" 1 34
SczTNLB_3777	RepeatMasker	6265832	6265861	15.8	+	.	Target "Motif:(TTTAG)n" 1 29
SczTNLB_3777	RepeatMasker	6692705	6692758	23.9	+	.	Target "Motif:(TAATTG)n" 1 57
SczTNLB_3777	RepeatMasker	6976544	6976571	12.6	+	.	Target "Motif:(TTTTG)n" 1 27
SczTNLB_3777	RepeatMasker	7173142	7173186	22.6	+	.	Target "Motif:(TAAGT)n" 1 43
SczTNLB_3777	RepeatMasker	7843776	7843807	0	+	.	Target "Motif:(TTTTG)n" 1 34
SczTNLB_3777	RepeatMasker	8134073	8134128	22.1	+	.	Target "Motif:(TACAGTA)n" 1 56
SczTNLB_3777	RepeatMasker	8195040	8195096	26.9	+	.	Target "Motif:(TTTTG)n" 1 56
SczTNLB_3777	RepeatMasker	8305558	8305590	11.1	+	.	Target "Motif:(ATGTA)n" 1 31
SczTNLB_3777	RepeatMasker	9297536	9297588	19.4	+	.	Target "Motif:(TATTG)n" 1 58
SczTNLB_3777	RepeatMasker	9435184	9435216	20.9	+	.	Target "Motif:(AGATGA)n" 1 33
SczTNLB_3777	RepeatMasker	9741559	9741651	22.2	+	.	Target "Motif:(TAATTG)n" 1 87
SczTNLB_3777	RepeatMasker	10086723	10086761	16	+	.	Target "Motif:(ATTTGA)n" 1 37
SczTNLB_3777	RepeatMasker	10119868	10119903	17.7	+	.	Target "Motif:(TGTTA)n" 1 34
SczTNLB_3777	RepeatMasker	10517961	10517989	19.6	+	.	Target "Motif:(TATTG)n" 1 29
SczTNLB_3777	RepeatMasker	10836525	10836564	11.4	+	.	Target "Motif:(TAAGT)n" 1 42
SczTNLB_3777	RepeatMasker	11059724	11059757	20.2	+	.	Target "Motif:(ATTTGA)n" 1 35
SczTNLB_3777	RepeatMasker	11130931	11130960	11.2	+	.	Target "Motif:(GGTGG)n" 1 31
SczTNLB_3777	RepeatMasker	11161394	11161434	13.6	+	.	Target "Motif:(TACAGTA)n" 1 44
SczTNLB_3777	RepeatMasker	12183524	12183567	13	+	.	Target "Motif:(TTAATG)n" 1 45
SczTNLB_3777	RepeatMasker	12665478	12665519	20.1	+	.	Target "Motif:(ATGTA)n" 1 42
SczTNLB_3777	RepeatMasker	12752252	12752281	10.7	+	.	Target "Motif:(TGTAG)n" 1 32
SczTNLB_3777	RepeatMasker	13004352	13004385	13.9	+	.	Target "Motif:(TATTG)n" 1 33
SczTNLB_3777	RepeatMasker	13297634	13297672	18.2	+	.	Target "Motif:(TATTG)n" 1 39
SczTNLB_3777	RepeatMasker	13411888	13411928	22.6	+	.	Target "Motif:(TTTTG)n" 1 42
SczTNLB_3777	RepeatMasker	14107507	14107539	17.2	+	.	Target "Motif:(ATTGCA)n" 1 34
SczTNLB_3777	RepeatMasker	14683579	14683643	21.9	+	.	Target "Motif:(TTTTTG)n" 1 67
SczTNLB_3777	RepeatMasker	14716538	14716571	20.2	+	.	Target "Motif:(TTTTG)n" 1 34
SczTNLB_3777	RepeatMasker	14880001	14880014	19.4	+	.	Target "Motif:(TTGCT)n" 1 47
SczTNLB_3777	RepeatMasker	15771519	15771545	4.1	+	.	Target "Motif:(TAAGT)n" 1 27
SczTNLB_3777	RepeatMasker	15773947	15773973	4.1	+	.	Target "Motif:(TAAGT)n" 1 27
SczTNLB_3777	RepeatMasker	15981586	15981614	0	+	.	Target "Motif:(TACAGTA)n" 1 29
SczTNLB_3777	RepeatMasker	16326629	16326668	15.3	+	.	Target "Motif:(ATTTG)n" 1 39
SczTNLB_3777	RepeatMasker	16820859	16820907	23.8	+	.	Target "Motif:(TTTTG)n" 1 46
SczTNLB_3777	RepeatMasker	16931160	16931201	21	+	.	Target "Motif:(TTTTTG)n" 1 40
SczTNLB_3777	RepeatMasker	17258622	17258666	20.3	+	.	Target "Motif:(TTTTTG)n" 1 46
SczTNLB_5799	RepeatMasker	57926	57957	8.1	+	.	Target "Motif:(TATTG)n" 1 29
SczTNLB_5799	RepeatMasker	173054	173100	16.9	+	.	Target "Motif:(ATTGCA)n" 1 51
SczTNLB_5799	RepeatMasker	261862	261910	25.1	+	.	Target "Motif:(TGGTGA)n" 1 49
SczTNLB_5799	RepeatMasker	337858	337898	10.5	+	.	Target "Motif:(AGTAA)n" 1 46
SczTNLB_5799	RepeatMasker	518019	518064	18.2	+	.	Target "Motif:(TTTTTG)n" 1 46
SczTNLB_5799	RepeatMasker	541031	541060	7	+	.	Target "Motif:(ATTGG)n" 1 33
SczTNLB_5799	RepeatMasker	564544	564573	7	+	.	Target "Motif:(ATTGG)n" 1 33
SczTNLB_5799	RepeatMasker	616218	616250	16.9	+	.	Target "Motif:(TTTTTG)n" 1 33
SczTNLB_5799	RepeatMasker	631865	631893	7.2	+	.	Target "Motif:(ATTAG)n" 1 32
SczTNLB_5799	RepeatMasker	713944	713989	22.7	+	.	Target "Motif:(TTTTTG)n" 1 47
SczTNLB_5799	RepeatMasker	800199	800244	4.7	+	.	Target "Motif:(ACTTTGCAGT)n" 1 46
SczTNLB_5799	RepeatMasker	808410	808454	17.5	+	.	Target "Motif:(TTTTTG)n" 1 46
SczTNLB_5799	RepeatMasker	1064907	1064947	6.3	+	.	Target "Motif:(TAATTG)n" 1 39
SczTNLB_5799	RepeatMasker	1476893	1476921	15.3	+	.	Target "Motif:(TATTG)n" 1 30
SczTNLB_5799	RepeatMasker	2256390	2256421	14.6	+	.	Target "Motif:(ATGAGA)n" 1 31
SczTNLB_5799	RepeatMasker	2271697	2271728	11.5	+	.	Target "Motif:(TTTTG)n" 1 30
SczTNLB_5799	RepeatMasker	2670772	2670824	25.3	+	.	Target "Motif:(CATGTA)n" 1 52
SczTNLB_5799	RepeatMasker	3236979	3237009	15.2	+	.	Target "Motif:(GTGTT)n" 1 30
SczTNLB_5799	RepeatMasker	3311144	3311170	16.5	+	.	Target "Motif:(TTTAG)n" 1 27
SczTNLB_5799	RepeatMasker	4406128	4406153	12.5	+	.	Target "Motif:(GGGTA)n" 1 26
SczTNLB_5799	RepeatMasker	4435437	4435470	24.1	+	.	Target "Motif:(TTTTTG)n" 1 34
SczTNLB_5799	RepeatMasker	4445009	4445054	27	+	.	Target "Motif:(CATTG)n" 1 45
SczTNLB_5799	RepeatMasker	4612103	4612149	14.2	+	.	Target "Motif:(CATGTA)n" 1 53
SczTNLB_5799	RepeatMasker	4818258	4818293	12	+	.	Target "Motif:(TTAATG)n" 1 39
SczTNLB_5799	RepeatMasker	5812032	5812071	23.5	+	.	Target "Motif:(GGTAGT)n" 2 79
SczTNLB_5799	RepeatMasker	6815429	6815469	19.5	+	.	Target "Motif:(ATTTG)n" 1 43
SczTNLB_5799	RepeatMasker	7134456	7134485	10.8	+	.	Target "Motif:(ATGGG)n" 1 30
SczTNLB_5799	RepeatMasker	7328706	7328747	21	+	.	Target "Motif:(TTTTG)n" 1 40
SczTNLB_5799	RepeatMasker	7467012	7467052	14.8	+	.	Target "Motif:(ACAGT)n" 1 41
SczTNLB_5799	RepeatMasker	7607523	7607558	6.1	+	.	Target "Motif:(TAATTG)n" 1 39
SczTNLB_5799	RepeatMasker	8500292	8500329	18.9	+	.	Target "Motif:(TTTTTG)n" 1 38
SczTNLB_5799	RepeatMasker	8693575	8693617	18.1	+	.	Target "Motif:(ATGAGA)n" 1 40
SczTNLB_5799	RepeatMasker	9120790	9120839	17.7	+	.	Target "Motif:(TATAG)n" 1 49
SczTNLB_5799	RepeatMasker	9121351	9121389	12.5	+	.	Target "Motif:(ACAGT)n" 1 38
SczTNLB_5799	RepeatMasker	9931966	9931996	11.9	+	.	Target "Motif:(TTTAG)n" 1 29
SczTNLB_5799	RepeatMasker	10013221	10013227	28.4	+	.	Target "Motif:(AGATGA)n" 1 16
SczTNLB_5799	RepeatMasker	10013263	10013275	28.4	+	.	Target "Motif:(AGATGA)n" 17 55
SczTNLB_5799	RepeatMasker	10019130	10019174	16.2	+	.	Target "Motif:(TTTTG)n" 1 45
SczTNLB_5799	RepeatMasker	10063632	10063666	15.9	+	.	Target "Motif:(TTTTG)n" 1 37
SczTNLB_5799	RepeatMasker	10117849	10117896	20.9	+	.	Target "Motif:(TTTTAG)n" 1 47
SczTNLB_5799	RepeatMasker	10462661	10462698	14.7	+	.	Target "Motif:(TAATTG)n" 1 41
SczTNLB_5799	RepeatMasker	10526425	10526456	13.7	+	.	Target "Motif:(CGATGA)n" 1 33
SczTNLB_5799	RepeatMasker	11209961	11209988	4	+	.	Target "Motif:(TATTG)n" 1 29
SczTNLB_5799	RepeatMasker	11673529	11673554	4.3	+	.	Target "Motif:(TTTTG)n" 1 26
SczTNLB_5799	RepeatMasker	11694002	11694029	7.6	+	.	Target "Motif:(TGTTA)n" 1 30
SczTNLB_5799	RepeatMasker	11832183	11832188	16.9	+	.	Target "Motif:(TTTTG)n" 1 35
SczTNLB_5799	RepeatMasker	11834594	11834676	24.2	+	.	Target "Motif:(GTGGCG)n" 1 81
SczTNLB_5799	RepeatMasker	11978619	11978650	17.6	+	.	Target "Motif:(ATTTG)n" 1 33
SczTNLB_5799	RepeatMasker	12026979	12027015	18.3	+	.	Target "Motif:(TTTTTG)n" 1 37
SczTNLB_5799	RepeatMasker	12140998	12141029	7.5	+	.	Target "Motif:(AAGTAC)n" 1 31
SczTNLB_5799	RepeatMasker	12812159	12812191	10.4	+	.	Target "Motif:(AATAG)n" 1 33
SczTNLB_5799	RepeatMasker	12847701	12847729	11.1	+	.	Target "Motif:(TTTTG)n" 1 30
SczTNLB_5799	RepeatMasker	12937210	12937244	23.6	+	.	Target "Motif:(GGAGT)n" 1 35
SczTNLB_5799	RepeatMasker	13135071	13135086	19.2	+	.	Target "Motif:(TTTTTG)n" 1 44
SczTNLB_5799	RepeatMasker	13199634	13199662	16.1	+	.	Target "Motif:(ATAGC)n" 1 30
SczTNLB_5799	RepeatMasker	13263131	13263159	15.5	+	.	Target "Motif:(AGTAA)n" 1 30
SczTNLB_5799	RepeatMasker	13627923	13627969	24.6	+	.	Target "Motif:(TTTTAG)n" 1 45
SczTNLB_5799	RepeatMasker	13861261	13861289	14.2	+	.	Target "Motif:(ATGTGT)n" 1 63
SczTNLB_5799	RepeatMasker	14005631	14005694	26.7	+	.	Target "Motif:(GGTAGT)n" 1 64
SczTNLB_5799	RepeatMasker	14056811	14056922	25.1	+	.	Target "Motif:(CGTCT)n" 1 118
SczTNLB_5799	RepeatMasker	14165253	14165283	11.9	+	.	Target "Motif:(ATTTG)n" 1 29
SczTNLB_5799	RepeatMasker	14400329	14400373	12.1	+	.	Target "Motif:(TTTTAG)n" 1 49
SczTNLB_5799	RepeatMasker	14411619	14411652	24.1	+	.	Target "Motif:(TCATG)n" 1 34
SczTNLB_5799	RepeatMasker	15015318	15015375	30.4	+	.	Target "Motif:(ATTTG)n" 1 58
SczTNLB_5799	RepeatMasker	15064564	15064616	23.9	+	.	Target "Motif:(TTAATG)n" 1 52
SczTNLB_5799	RepeatMasker	15122889	15122959	22.5	+	.	Target "Motif:(TTTTAG)n" 1 68
SczTNLB_5799	RepeatMasker	15250127	15250155	12.1	+	.	Target "Motif:(TTTTG)n" 1 28
SczTNLB_5799	RepeatMasker	15429962	15429992	10.5	+	.	Target "Motif:(ATTGCA)n" 1 31
SczTNLB_5799	RepeatMasker	15603092	15603131	19.9	+	.	Target "Motif:(TGGCTA)n" 1 40
SczTNLB_5799	RepeatMasker	15643462	15643517	18.6	+	.	Target "Motif:(ATTTG)n" 1 54
SczTNLB_5799	RepeatMasker	15646675	15646709	16.9	+	.	Target "Motif:(TTAATG)n" 1 35
SczTNLB_5799	RepeatMasker	15662548	15662574	16.8	+	.	Target "Motif:(CACTG)n" 1 27
SczTNLB_5799	RepeatMasker	16664638	16664674	8.6	+	.	Target "Motif:(ATGTA)n" 1 41
SczTNLB_5799	RepeatMasker	16787243	16787284	14	+	.	Target "Motif:(TTTTTG)n" 1 40
SczTNLB_5799	RepeatMasker	17003654	17003707	27.5	+	.	Target "Motif:(TAATTG)n" 1 54
SczTNLB_5799	RepeatMasker	17051658	17051744	14.2	+	.	Target "Motif:(ATTTGA)n" 1 79
SczTNLB_5799	RepeatMasker	17472317	17472345	4.1	+	.	Target "Motif:(TTCTG)n" 1 27
SczTNLB_5799	RepeatMasker	17504233	17504319	26.3	+	.	Target "Motif:(TTTTTG)n" 1 88
SczTNLB_5799	RepeatMasker	17562956	17562984	3.6	+	.	Target "Motif:(TCATG)n" 1 29
SczTNLB_5799	RepeatMasker	17563516	17563544	3.6	+	.	Target "Motif:(TCATG)n" 1 29
SczTNLB_5799	RepeatMasker	17671567	17671601	15.9	+	.	Target "Motif:(GTTCAT)n" 1 35
SczTNLB_5799	RepeatMasker	17684804	17684864	28.8	+	.	Target "Motif:(TTTTTG)n" 1 61
SczTNLB_5799	RepeatMasker	17814820	17814859	23.7	+	.	Target "Motif:(GGTAGT)n" 1 40
SczTNLB_5985	RepeatMasker	517989	518535	10.7	+	.	Target "Motif:(AAAGTACTGC)n" 1 555
SczTNLB_5985	RepeatMasker	530496	530559	10	+	.	Target "Motif:(AAAGTACTGC)n" 1 65
SczTNLB_5985	RepeatMasker	567169	567445	9.7	+	.	Target "Motif:(ACTTTGCAGT)n" 1 285
SczTNLB_5985	RepeatMasker	580085	580122	5.5	+	.	Target "Motif:(ACAGT)n" 1 41
SczTNLB_5985	RepeatMasker	589906	589938	6.3	+	.	Target "Motif:(ACAGT)n" 1 36
SczTNLB_5985	RepeatMasker	747308	747335	16.1	+	.	Target "Motif:(ATTAG)n" 1 28
SczTNLB_5985	RepeatMasker	902515	902559	20.3	+	.	Target "Motif:(TTTTTG)n" 1 46
SczTNLB_5985	RepeatMasker	905880	905921	21	+	.	Target "Motif:(TTTTTG)n" 1 40
SczTNLB_5985	RepeatMasker	921469	921522	26.6	+	.	Target "Motif:(TTTTTG)n" 1 55
SczTNLB_5985	RepeatMasker	970184	970222	17.3	+	.	Target "Motif:(TTTTTG)n" 1 40
SczTNLB_5985	RepeatMasker	1020319	1020375	26.8	+	.	Target "Motif:(TTTTTG)n" 1 55
SczTNLB_5985	RepeatMasker	1165978	1166057	30.1	+	.	Target "Motif:(AGCAAT)n" 1 77
SczTNLB_5985	RepeatMasker	1187771	1187815	17.5	+	.	Target "Motif:(TTTTTG)n" 1 46
SczTNLB_5985	RepeatMasker	1337494	1337538	20.3	+	.	Target "Motif:(TTTTTG)n" 1 46
SczTNLB_5985	RepeatMasker	1701535	1701579	20.3	+	.	Target "Motif:(TTTTTG)n" 1 46
SczTNLB_5985	RepeatMasker	1807447	1807487	14.8	+	.	Target "Motif:(TTTTTG)n" 1 40
SczTNLB_5985	RepeatMasker	1903463	1903557	30.1	+	.	Target "Motif:(TATTG)n" 1 96
SczTNLB_5985	RepeatMasker	2127993	2128038	18.7	+	.	Target "Motif:(TTTTAG)n" 1 44
SczTNLB_5985	RepeatMasker	2715039	2715074	6.5	+	.	Target "Motif:(TAATTG)n" 1 37
SczTNLB_5985	RepeatMasker	2884762	2884794	14.1	+	.	Target "Motif:(TTTTG)n" 1 33
SczTNLB_5985	RepeatMasker	3110393	3110426	13.8	+	.	Target "Motif:(TATAG)n" 1 34
SczTNLB_5985	RepeatMasker	3571200	3571228	0	+	.	Target "Motif:(ACAGT)n" 1 28
SczTNLB_5985	RepeatMasker	3685967	3686016	25.6	+	.	Target "Motif:(TTTTG)n" 1 48
SczTNLB_5985	RepeatMasker	3834689	3834723	7.2	+	.	Target "Motif:(TTTTTG)n" 1 32
SczTNLB_5985	RepeatMasker	4743138	4743197	26.1	+	.	Target "Motif:(ATGACC)n" 1 60
SczTNLB_5985	RepeatMasker	4823315	4823356	16.8	+	.	Target "Motif:(TTTTTG)n" 1 42
SczTNLB_5985	RepeatMasker	4856813	4856845	11.2	+	.	Target "Motif:(TAATTG)n" 1 31
SczTNLB_5985	RepeatMasker	5870685	5870722	24.8	+	.	Target "Motif:(TTTTTG)n" 1 38
SczTNLB_5985	RepeatMasker	6274609	6274959	23.9	+	.	Target "Motif:(TTTTTG)n" 1 350
SczTNLB_5985	RepeatMasker	6467324	6467365	21	+	.	Target "Motif:(TTTTTG)n" 1 40
SczTNLB_5985	RepeatMasker	6743357	6743386	8.1	+	.	Target "Motif:(TTTAG)n" 1 28
SczTNLB_5985	RepeatMasker	6830496	6830537	21	+	.	Target "Motif:(TTTTTG)n" 1 40
SczTNLB_5985	RepeatMasker	7064563	7064599	10.6	+	.	Target "Motif:(TTTTAG)n" 1 35
SczTNLB_5985	RepeatMasker	7127375	7127407	6.3	+	.	Target "Motif:(ACAGT)n" 1 36
SczTNLB_5985	RepeatMasker	7282737	7282765	15.5	+	.	Target "Motif:(ATTTG)n" 1 30
SczTNLB_5985	RepeatMasker	7522067	7522099	14.1	+	.	Target "Motif:(ATTTGA)n" 1 33
SczTNLB_5985	RepeatMasker	7548605	7548645	14.8	+	.	Target "Motif:(ATGTA)n" 1 41
SczTNLB_5985	RepeatMasker	7792819	7792848	10.7	+	.	Target "Motif:(TATGG)n" 1 30
SczTNLB_5985	RepeatMasker	7821493	7821527	16.9	+	.	Target "Motif:(ATGTA)n" 1 35
SczTNLB_5985	RepeatMasker	8233092	8233141	27.4	+	.	Target "Motif:(ATTTGA)n" 1 50
SczTNLB_5985	RepeatMasker	8770145	8770174	15.8	+	.	Target "Motif:(TGAAT)n" 1 29
SczTNLB_5985	RepeatMasker	9008427	9008454	15.9	+	.	Target "Motif:(TTTTG)n" 1 28
SczTNLB_5985	RepeatMasker	9067165	9067211	23.7	+	.	Target "Motif:(TTGCTT)n" 1 47
SczTNLB_5985	RepeatMasker	9102103	9102130	12.5	+	.	Target "Motif:(TTTTG)n" 1 27
SczTNLB_5985	RepeatMasker	9324890	9324915	12.5	+	.	Target "Motif:(ACAGT)n" 1 26
SczTNLB_5985	RepeatMasker	9872019	9872055	12.5	+	.	Target "Motif:(TTTTG)n" 1 37
SczTNLB_5985	RepeatMasker	9905352	9905381	10.8	+	.	Target "Motif:(ACAGT)n" 1 32
SczTNLB_5985	RepeatMasker	10672644	10672672	11.3	+	.	Target "Motif:(TTAATG)n" 1 31
SczTNLB_5985	RepeatMasker	10736630	10736657	11.7	+	.	Target "Motif:(ATTAG)n" 1 29
SczTNLB_5985	RepeatMasker	11749248	11749281	14.6	+	.	Target "Motif:(TTTTG)n" 1 32
SczTNLB_5985	RepeatMasker	11968654	11968738	29.8	+	.	Target "Motif:(ACAGT)n" 1 86
SczTNLB_5985	RepeatMasker	12150664	12150713	23.7	+	.	Target "Motif:(TTTTTG)n" 1 47
SczTNLB_5985	RepeatMasker	12340926	12340973	24	+	.	Target "Motif:(AGATGA)n" 1 48
SczTNLB_5985	RepeatMasker	12457096	12457216	27.8	+	.	Target "Motif:(TTTTTG)n" 1 118
SczTNLB_5985	RepeatMasker	12989540	12989594	21.9	+	.	Target "Motif:(TTTTG)n" 1 51
SczTNLB_5985	RepeatMasker	13338546	13338581	9.9	+	.	Target "Motif:(CTATTG)n" 1 36
SczTNLB_5985	RepeatMasker	13395190	13395215	4	+	.	Target "Motif:(AATGC)n" 1 26
SczTNLB_5985	RepeatMasker	14264102	14264160	26.7	+	.	Target "Motif:(GGAACT)n" 1 56
SczTNLB_5985	RepeatMasker	14419311	14419346	17.4	+	.	Target "Motif:(CAACGT)n" 1 34
SczTNLB_5985	RepeatMasker	14533935	14534013	20.8	+	.	Target "Motif:(TTAATG)n" 1 79
SczTNLB_5985	RepeatMasker	14813240	14813289	16.7	+	.	Target "Motif:(TGTACT)n" 1 50
SczTNLB_5985	RepeatMasker	14952329	14952361	9.8	+	.	Target "Motif:(AGCTTT)n" 1 36
SczTNLB_5985	RepeatMasker	15125715	15125762	22.6	+	.	Target "Motif:(TTTTTG)n" 1 47
SczTNLB_5985	RepeatMasker	15219189	15219234	28.8	+	.	Target "Motif:(ATTGCA)n" 1 46
SczTNLB_5985	RepeatMasker	15245895	15245939	26.4	+	.	Target "Motif:(TATTG)n" 1 46
SczTNLB_5985	RepeatMasker	15791807	15791846	20.1	+	.	Target "Motif:(TTTTTG)n" 1 41
SczTNLB_5985	RepeatMasker	15805252	15805305	26.1	+	.	Target "Motif:(GGAGT)n" 1 53
SczTNLB_5985	RepeatMasker	15908035	15908087	16.5	+	.	Target "Motif:(AGTTGG)n" 1 53
SczTNLB_5985	RepeatMasker	16056964	16056999	13.6	+	.	Target "Motif:(ATGCT)n" 1 35
SczTNLB_5985	RepeatMasker	16449417	16449473	23.6	+	.	Target "Motif:(TTTTG)n" 1 53
SczTNLB_5985	RepeatMasker	16659202	16659241	14	+	.	Target "Motif:(TTTTTG)n" 1 40
SczTNLB_5985	RepeatMasker	16920103	16920128	8.3	+	.	Target "Motif:(ATGGG)n" 1 26
SczTNLB_5985	RepeatMasker	16964547	16964557	21.5	+	.	Target "Motif:(TTTTG)n" 1 44
SczTNLB_5985	RepeatMasker	17215891	17215930	12.7	+	.	Target "Motif:(AATGC)n" 1 37
SczTNLB_5985	RepeatMasker	17331686	17331748	22.7	+	.	Target "Motif:(TTGACA)n" 1 67
SczTNLB_5985	RepeatMasker	17685256	17685293	17.8	+	.	Target "Motif:(ACAGT)n" 1 40
SczTNLB_5985	RepeatMasker	17717266	17717303	17.8	+	.	Target "Motif:(ACAGT)n" 1 40
SczTNLB_5985	RepeatMasker	17865752	17865796	26.8	+	.	Target "Motif:(ATTTGA)n" 1 46
SczTNLB_5985	RepeatMasker	17954732	17954762	6.8	+	.	Target "Motif:(TGGCTA)n" 1 31
SczTNLB_5985	RepeatMasker	18020737	18020778	25.3	+	.	Target "Motif:(TAATTG)n" 1 42
SczTNLB_5985	RepeatMasker	18093588	18093614	16.6	+	.	Target "Motif:(GGTGA)n" 1 27
SczTNLB_5985	RepeatMasker	18223286	18223314	7.2	+	.	Target "Motif:(GTCTT)n" 1 30
SczTNLB_5985	RepeatMasker	18272475	18272506	3.7	+	.	Target "Motif:(ATTTG)n" 1 32
SczTNLB_5985	RepeatMasker	18312102	18312139	0	+	.	Target "Motif:(TGCCAAT)n" 1 36
SczTNLB_5985	RepeatMasker	18370981	18371025	21.4	+	.	Target "Motif:(ATTTGA)n" 1 45
SczTNLB_5985	RepeatMasker	18510305	18510333	11.1	+	.	Target "Motif:(TAAGT)n" 1 31
SczTNLB_5985	RepeatMasker	18726321	18726432	26.2	+	.	Target "Motif:(GACAATT)n" 1 117
SczTNLB_5985	RepeatMasker	18957969	18957997	11.1	+	.	Target "Motif:(ATGGG)n" 1 29
SczTNLB_5985	RepeatMasker	18987565	18987615	18.1	+	.	Target "Motif:(ATTTGA)n" 1 56
SczTNLB_5985	RepeatMasker	19209490	19209546	16.2	+	.	Target "Motif:(GTTCAT)n" 1 61
SczTNLB_5985	RepeatMasker	19274773	19274820	19	+	.	Target "Motif:(TTTAG)n" 1 50
SczTNLB_5985	RepeatMasker	19392561	19392589	11.2	+	.	Target "Motif:(GGTGG)n" 1 31
SczTNLB_6657	RepeatMasker	1206220	1206246	8	+	.	Target "Motif:(TAGCT)n" 1 27
SczTNLB_6657	RepeatMasker	1246342	1246373	18.1	+	.	Target "Motif:(ATTAG)n" 1 32
SczTNLB_6657	RepeatMasker	1458800	1458869	29.2	+	.	Target "Motif:(TTAATG)n" 1 69
SczTNLB_6657	RepeatMasker	1515145	1515182	15.3	+	.	Target "Motif:(AATGC)n" 1 39
SczTNLB_6657	RepeatMasker	2061135	2061161	12	+	.	Target "Motif:(ACAGT)n" 1 28
SczTNLB_6657	RepeatMasker	3023852	3023884	18.1	+	.	Target "Motif:(ATGCCA)n" 1 32
SczTNLB_6657	RepeatMasker	3496976	3497008	3.8	+	.	Target "Motif:(TTTTG)n" 1 30
SczTNLB_6657	RepeatMasker	3512820	3512888	20.5	+	.	Target "Motif:(AACATG)n" 1 66
SczTNLB_6657	RepeatMasker	3897088	3897126	12.3	+	.	Target "Motif:(AGGAT)n" 1 39
SczTNLB_6657	RepeatMasker	4404209	4404248	20.5	+	.	Target "Motif:(GGTAGT)n" 1 40
SczTNLB_6657	RepeatMasker	5205458	5205492	6.3	+	.	Target "Motif:(ACAGT)n" 1 36
SczTNLB_6657	RepeatMasker	6077016	6077045	14.7	+	.	Target "Motif:(TATTG)n" 1 30
SczTNLB_6657	RepeatMasker	6098105	6098138	13.8	+	.	Target "Motif:(TGTAG)n" 1 34
SczTNLB_6657	RepeatMasker	6472417	6472448	18.7	+	.	Target "Motif:(TGGCTA)n" 1 32
SczTNLB_6657	RepeatMasker	6785193	6785222	11.7	+	.	Target "Motif:(TTTTG)n" 1 30
SczTNLB_6657	RepeatMasker	6807518	6807546	12	+	.	Target "Motif:(TTTTG)n" 1 28
SczTNLB_6657	RepeatMasker	7342097	7342127	15.2	+	.	Target "Motif:(AATGG)n" 1 30
SczTNLB_6657	RepeatMasker	7810162	7810254	29.6	+	.	Target "Motif:(TTTTTG)n" 1 93
SczTNLB_6657	RepeatMasker	7931674	7931699	12.7	+	.	Target "Motif:(TTGCT)n" 1 26
SczTNLB_6657	RepeatMasker	8004941	8004981	26.4	+	.	Target "Motif:(TTTTTG)n" 1 41
SczTNLB_6657	RepeatMasker	8081489	8081531	20.5	+	.	Target "Motif:(TTTTTG)n" 1 41
SczTNLB_6657	RepeatMasker	8287420	8287457	22.4	+	.	Target "Motif:(ACAGT)n" 1 37
SczTNLB_6657	RepeatMasker	8416938	8416998	24.5	+	.	Target "Motif:(GGTGA)n" 1 61
SczTNLB_6657	RepeatMasker	8434072	8434124	15.3	+	.	Target "Motif:(ATGTA)n" 1 49
SczTNLB_6657	RepeatMasker	9219911	9219946	20.4	+	.	Target "Motif:(TATAG)n" 1 35
SczTNLB_6657	RepeatMasker	9251856	9251889	24.3	+	.	Target "Motif:(TTTTG)n" 1 34
SczTNLB_6657	RepeatMasker	10721458	10721481	4.3	+	.	Target "Motif:(ACAGT)n" 1 26
SczTNLB_6657	RepeatMasker	10741005	10741047	24.9	+	.	Target "Motif:(TATTG)n" 1 44
SczTNLB_6657	RepeatMasker	10790823	10790862	15.7	+	.	Target "Motif:(ATGTGT)n" 1 38
SczTNLB_6657	RepeatMasker	11307488	11307519	10.7	+	.	Target "Motif:(CATGTA)n" 1 32
SczTNLB_6657	RepeatMasker	11728688	11728728	20.4	+	.	Target "Motif:(TTTTG)n" 1 41
SczTNLB_6657	RepeatMasker	11775056	11775114	19.5	+	.	Target "Motif:(GGTAGT)n" 1 56
SczTNLB_6657	RepeatMasker	12172058	12172137	20.2	+	.	Target "Motif:(TTTTG)n" 1 76
SczTNLB_6657	RepeatMasker	12184251	12184286	16.6	+	.	Target "Motif:(TGAGGT)n" 1 36
SczTNLB_6657	RepeatMasker	13252445	13252500	22.1	+	.	Target "Motif:(TTAATG)n" 1 56
SczTNLB_6657	RepeatMasker	13253543	13253579	14.1	+	.	Target "Motif:(TTTTAG)n" 1 34
SczTNLB_6657	RepeatMasker	13868360	13868389	19.2	+	.	Target "Motif:(TTTTG)n" 1 30
SczTNLB_6657	RepeatMasker	14401479	14401505	12.2	+	.	Target "Motif:(AATAG)n" 1 28
SczTNLB_6657	RepeatMasker	14465721	14465765	23.9	+	.	Target "Motif:(ATTTGA)n" 1 47
SczTNLB_6657	RepeatMasker	14736374	14736440	21.1	+	.	Target "Motif:(TGTACT)n" 1 71
SczTNLB_6657	RepeatMasker	14813077	14813135	13.3	+	.	Target "Motif:(ATTTG)n" 1 56
SczTNLB_6657	RepeatMasker	15001493	15001534	18.7	+	.	Target "Motif:(TTTTTG)n" 1 39
SczTNLB_6657	RepeatMasker	15141882	15141940	17.5	+	.	Target "Motif:(TAATTG)n" 1 57
SczTNLB_6657	RepeatMasker	15390161	15390170	26.4	+	.	Target "Motif:(TTTTG)n" 1 44
SczTNLB_6657	RepeatMasker	15807826	15807868	21.5	+	.	Target "Motif:(TTGCTT)n" 1 45
SczTNLB_6657	RepeatMasker	15968628	15968674	21.3	+	.	Target "Motif:(TGTACT)n" 1 46
SczTNLB_6657	RepeatMasker	15996718	15996752	23.5	+	.	Target "Motif:(TGAAT)n" 1 35
SczTNLB_6657	RepeatMasker	16711929	16711966	8.9	+	.	Target "Motif:(CATTG)n" 1 40
SczTNLB_6657	RepeatMasker	16764671	16764700	15.8	+	.	Target "Motif:(ATTTG)n" 1 29
SczTNLB_6657	RepeatMasker	16793748	16793786	20.5	+	.	Target "Motif:(TTTTTG)n" 1 40
SczTNLB_6657	RepeatMasker	17544675	17544720	22.2	+	.	Target "Motif:(ACAGT)n" 1 44
SczTNLB_6657	RepeatMasker	17569144	17569177	14.9	+	.	Target "Motif:(TTTTTG)n" 1 32
SczTNLB_6657	RepeatMasker	17736612	17736659	19.8	+	.	Target "Motif:(ACAGT)n" 1 48
SczTNLB_6657	RepeatMasker	18627560	18627614	24.3	+	.	Target "Motif:(TCATG)n" 1 56
SczTNLB_6657	RepeatMasker	18631044	18631079	20.1	+	.	Target "Motif:(ATGTA)n" 1 35
SczTNLB_6657	RepeatMasker	18846023	18846057	23.3	+	.	Target "Motif:(TTTTTG)n" 1 35
SczTNLB_6657	RepeatMasker	18955011	18955045	19.9	+	.	Target "Motif:(TTTTAG)n" 1 35
SczTNLB_6657	RepeatMasker	19288694	19288728	19.5	+	.	Target "Motif:(AGCAAT)n" 1 36
SczTNLB_6657	RepeatMasker	19404865	19404898	7	+	.	Target "Motif:(TTTTAG)n" 1 33
SczTNLB_6657	RepeatMasker	19589483	19589518	3.7	+	.	Target "Motif:(CTCGCC)n" 1 32
SczTNLB_6657	RepeatMasker	19803123	19803151	15.3	+	.	Target "Motif:(TTTTG)n" 1 29
SczTNLB_6657	RepeatMasker	19901801	19901847	10.9	+	.	Target "Motif:(GTACAGT)n" 1 45
SczTNLB_6657	RepeatMasker	20034572	20034626	20.8	+	.	Target "Motif:(ATGAT)n" 1 54
SczTNLB_6657	RepeatMasker	20122665	20122717	20.1	+	.	Target "Motif:(TGGTGA)n" 1 54
SczTNLB_6657	RepeatMasker	20231327	20231360	13.8	+	.	Target "Motif:(TTTTG)n" 1 33
SczTNLB_6657	RepeatMasker	20375518	20375556	14.1	+	.	Target "Motif:(TTTTG)n" 1 40
SczTNLB_6657	RepeatMasker	20936198	20936228	12.1	+	.	Target "Motif:(ACAGT)n" 1 29
SczTNLB_6657	RepeatMasker	22203976	22204001	12.7	+	.	Target "Motif:(TTTTG)n" 1 26
SczTNLB_6657	RepeatMasker	22265485	22265527	22.5	+	.	Target "Motif:(GGAGT)n" 1 42
SczTNLB_6657	RepeatMasker	22403036	22403078	25.9	+	.	Target "Motif:(TGTTA)n" 1 42
SczTNLB_6657	RepeatMasker	22455108	22455139	14.6	+	.	Target "Motif:(TTTTG)n" 1 31
SczTNLB_6657	RepeatMasker	22846968	22847006	9.2	+	.	Target "Motif:(GAGTA)n" 1 43
SczTNLB_6657	RepeatMasker	23578017	23578054	22.4	+	.	Target "Motif:(TTGACA)n" 1 37
SczTNLB_6657	RepeatMasker	23716356	23716382	8	+	.	Target "Motif:(ATAGC)n" 1 29
SczTNLB_6657	RepeatMasker	23756550	23756620	15.7	+	.	Target "Motif:(TTTTTG)n" 1 69
SczTNLB_6657	RepeatMasker	23935698	23935735	22.4	+	.	Target "Motif:(ACGTA)n" 1 37
SczTNLB_6657	RepeatMasker	23956422	23956504	29.4	+	.	Target "Motif:(TAAGT)n" 1 85
SczTNLB_6657	RepeatMasker	24379645	24379686	18.7	+	.	Target "Motif:(ATGTA)n" 1 39
SczTNLB_6657	RepeatMasker	24479709	24479748	11.5	+	.	Target "Motif:(GTTGTA)n" 1 41
SczTNLB_6657	RepeatMasker	24613443	24613469	12.2	+	.	Target "Motif:(TTTTG)n" 1 27
SczTNLB_6657	RepeatMasker	24757167	24757200	17.6	+	.	Target "Motif:(GGTGG)n" 1 33
SczTNLB_6657	RepeatMasker	25447330	25447361	21.7	+	.	Target "Motif:(TATTG)n" 1 32
SczTNLB_6657	RepeatMasker	25849492	25849518	12.2	+	.	Target "Motif:(ACAGT)n" 1 27
SczTNLB_6657	RepeatMasker	25932355	25932390	10	+	.	Target "Motif:(CGATGA)n" 1 35
SczTNLB_6657	RepeatMasker	26486782	26486830	25.7	+	.	Target "Motif:(TTGCT)n" 1 49
SczTNLB_6657	RepeatMasker	26583410	26583452	19.3	+	.	Target "Motif:(TTTTTG)n" 1 42
SczTNLB_6657	RepeatMasker	26669555	26669590	12.6	+	.	Target "Motif:(AGCTA)n" 1 36
SczTNLB_6657	RepeatMasker	26673469	26673504	12.6	+	.	Target "Motif:(AGCTA)n" 1 36
SczTNLB_6657	RepeatMasker	26678464	26678497	10.7	+	.	Target "Motif:(TTTTAG)n" 1 33
SczTNLB_6657	RepeatMasker	27084116	27084153	6.1	+	.	Target "Motif:(TTTAG)n" 1 39
SczTNLB_6657	RepeatMasker	27264623	27264660	15.3	+	.	Target "Motif:(TTTAG)n" 1 39
SczTNLB_6657	RepeatMasker	27277148	27277185	15.3	+	.	Target "Motif:(TTTAG)n" 1 39
SczTNLB_6657	RepeatMasker	27330426	27330458	17	+	.	Target "Motif:(TTTTG)n" 1 34
SczTNLB_6657	RepeatMasker	27478268	27478297	11.5	+	.	Target "Motif:(TTTAG)n" 1 29
SczTNLB_6657	RepeatMasker	27545491	27545533	19.3	+	.	Target "Motif:(AGTAA)n" 1 43
SczTNLB_6657	RepeatMasker	28090795	28090841	14.7	+	.	Target "Motif:(ATAGC)n" 1 50
SczTNLB_6657	RepeatMasker	28224949	28224980	6.7	+	.	Target "Motif:(TGGTGA)n" 1 32
SczTNLB_6657	RepeatMasker	28280976	28281028	21.7	+	.	Target "Motif:(ATTAG)n" 1 57
SczTNLB_6657	RepeatMasker	28309576	28309605	11.5	+	.	Target "Motif:(TTTTG)n" 1 29
SczTNLB_6657	RepeatMasker	28310026	28310058	17.2	+	.	Target "Motif:(TTTAG)n" 1 34
SczTNLB_6657	RepeatMasker	28684993	28685041	20.6	+	.	Target "Motif:(ATTTG)n" 1 48
SczTNLB_6657	RepeatMasker	29308823	29308879	16.8	+	.	Target "Motif:(TAATTG)n" 1 56
SczTNLB_6657	RepeatMasker	29346071	29346102	8.1	+	.	Target "Motif:(ATTTG)n" 1 29
SczTNLB_6657	RepeatMasker	29463704	29463746	14.2	+	.	Target "Motif:(AGCTTT)n" 1 43
SczTNLB_6657	RepeatMasker	29503739	29503766	15.9	+	.	Target "Motif:(TTGCT)n" 1 28
SczTNLB_6657	RepeatMasker	29893765	29893794	15	+	.	Target "Motif:(TTGACA)n" 1 31
SczTNLB_6657	RepeatMasker	30171197	30171246	22.6	+	.	Target "Motif:(ATGTA)n" 1 49
SczTNLB_6657	RepeatMasker	30507068	30507098	10.8	+	.	Target "Motif:(TTTTAG)n" 1 32
SczTNLB_6657	RepeatMasker	30631020	30631029	19.7	+	.	Target "Motif:(TTTTG)n" 1 29
SczTNLB_6657	RepeatMasker	30725517	30725555	19.4	+	.	Target "Motif:(TACAGTA)n" 1 37
SczTNLB_6657	RepeatMasker	31307733	31307777	18.4	+	.	Target "Motif:(TTTTTG)n" 1 44
SczTNLB_6657	RepeatMasker	31557667	31557708	13.3	+	.	Target "Motif:(ACAGT)n" 1 43
SczTNLB_6657	RepeatMasker	31596929	31596966	16.4	+	.	Target "Motif:(TTTTTG)n" 1 38
SczTNLB_6657	RepeatMasker	31765007	31765053	22.4	+	.	Target "Motif:(TAAGT)n" 1 44
SczTNLB_6657	RepeatMasker	32211399	32211444	22	+	.	Target "Motif:(TTTTG)n" 1 44
SczTNLB_6657	RepeatMasker	32345587	32345638	13.1	+	.	Target "Motif:(GATGGA)n" 1 54
SczTNLB_6657	RepeatMasker	32453372	32453416	11.7	+	.	Target "Motif:(TTTTTG)n" 1 41
SczTNLB_6657	RepeatMasker	32608048	32608099	21.6	+	.	Target "Motif:(ACAGT)n" 1 52
SczTNLB_6657	RepeatMasker	32625417	32625454	11.3	+	.	Target "Motif:(CATGTA)n" 1 42
SczTNLB_6657	RepeatMasker	32764442	32764476	3.8	+	.	Target "Motif:(TTTTTG)n" 1 31
SczTNLB_6657	RepeatMasker	33021093	33021130	16.2	+	.	Target "Motif:(CCCGT)n" 1 38
SczTNLB_6657	RepeatMasker	33032772	33032806	0	+	.	Target "Motif:(CCTATG)n" 1 35
SczTNLB_6657	RepeatMasker	33089365	33089397	9.8	+	.	Target "Motif:(AGATGA)n" 1 33
SczTNLB_6657	RepeatMasker	33223425	33223451	0	+	.	Target "Motif:(ATGGG)n" 1 27
SczTNLB_6657	RepeatMasker	33334930	33334972	13.3	+	.	Target "Motif:(TACCTG)n" 1 42
SczTNLB_6657	RepeatMasker	33514309	33514341	20.8	+	.	Target "Motif:(TAATTG)n" 1 33
SczTNLB_6657	RepeatMasker	33518397	33518437	10.5	+	.	Target "Motif:(TGGCTA)n" 1 41
SczTNLB_6657	RepeatMasker	33610249	33610290	29.3	+	.	Target "Motif:(TGGTGA)n" 1 42
SczTNLB_6657	RepeatMasker	34183113	34183162	16.2	+	.	Target "Motif:(ATTAG)n" 1 54
SczTNLB_6657	RepeatMasker	34853415	34853444	15.8	+	.	Target "Motif:(GACAT)n" 1 29
SczTNLB_6657	RepeatMasker	35111512	35111537	8.1	+	.	Target "Motif:(ATGTA)n" 1 26
SczTNLB_6657	RepeatMasker	36183428	36183470	21.4	+	.	Target "Motif:(TAGCT)n" 1 43
SczTNLB_6657	RepeatMasker	36268401	36268444	20.8	+	.	Target "Motif:(GGTGG)n" 1 46
SczTNLB_6657	RepeatMasker	36355808	36355842	12.4	+	.	Target "Motif:(TGGCTA)n" 1 37
SczTNLB_6657	RepeatMasker	36385736	36385783	24.4	+	.	Target "Motif:(TAATTG)n" 1 49
SczTNLB_6657	RepeatMasker	36523033	36523093	26.3	+	.	Target "Motif:(GATGGA)n" 1 62
SczTNLB_6657	RepeatMasker	36648064	36648090	7.8	+	.	Target "Motif:(AATGC)n" 1 27
SczTNLB_6657	RepeatMasker	36779516	36779542	8.7	+	.	Target "Motif:(ATGTA)n" 1 26
SczTNLB_6657	RepeatMasker	37026547	37026587	22.8	+	.	Target "Motif:(TTTTG)n" 1 42
SczTNLB_6657	RepeatMasker	37048959	37048990	14.6	+	.	Target "Motif:(ATGGAC)n" 1 31
SczTNLB_6657	RepeatMasker	37292803	37292835	6.7	+	.	Target "Motif:(TGAAT)n" 1 35
SczTNLB_6657	RepeatMasker	37322029	37322061	16.9	+	.	Target "Motif:(TATAG)n" 1 34
SczTNLB_6657	RepeatMasker	37397052	37397098	17.8	+	.	Target "Motif:(AGATGA)n" 1 47
SczTNLB_6657	RepeatMasker	37700271	37700306	16.3	+	.	Target "Motif:(TTTTG)n" 1 36
SczTNLB_6657	RepeatMasker	38054367	38054397	3.3	+	.	Target "Motif:(TTTTAG)n" 1 31
SczTNLB_6657	RepeatMasker	38077848	38077898	7.1	+	.	Target "Motif:(TGAGA)n" 1 51
SczTNLB_6657	RepeatMasker	38213989	38214024	17.4	+	.	Target "Motif:(TTTTG)n" 1 34
SczTNLB_6657	RepeatMasker	38261165	38261192	7.6	+	.	Target "Motif:(AACTG)n" 1 28
SczTNLB_6657	RepeatMasker	38302157	38302208	20.6	+	.	Target "Motif:(AGTTGG)n" 1 54
SczTNLB_6657	RepeatMasker	38340972	38341001	14.7	+	.	Target "Motif:(CATGTA)n" 1 31
SczTNLB_6657	RepeatMasker	38415181	38415213	18.1	+	.	Target "Motif:(TATTG)n" 1 32
SczTNLB_6657	RepeatMasker	38486962	38487001	8.3	+	.	Target "Motif:(TGTTA)n" 1 40
SczTNLB_6657	RepeatMasker	38489602	38489635	16.5	+	.	Target "Motif:(TAATTG)n" 1 36
SczTNLB_6789	RepeatMasker	47424	47451	12.5	+	.	Target "Motif:(TGGTG)n" 1 27
SczTNLB_6789	RepeatMasker	218579	218635	27.3	+	.	Target "Motif:(ATTTGA)n" 1 55
SczTNLB_6789	RepeatMasker	488754	488786	17.2	+	.	Target "Motif:(TTTTG)n" 1 33
SczTNLB_6789	RepeatMasker	592009	592036	12.6	+	.	Target "Motif:(CAGTG)n" 1 27
SczTNLB_6789	RepeatMasker	776839	776868	16	+	.	Target "Motif:(ATTTG)n" 1 29
SczTNLB_6789	RepeatMasker	832081	832135	6.1	+	.	Target "Motif:(AGTAA)n" 1 60
SczTNLB_6789	RepeatMasker	927621	927655	15.9	+	.	Target "Motif:(ATTTG)n" 1 37
SczTNLB_6789	RepeatMasker	1182139	1182171	14.1	+	.	Target "Motif:(TAATTG)n" 1 32
SczTNLB_6789	RepeatMasker	1492476	1492508	6.5	+	.	Target "Motif:(CCTGT)n" 1 33
SczTNLB_6789	RepeatMasker	1494717	1494749	10	+	.	Target "Motif:(CCTGT)n" 1 33
SczTNLB_6789	RepeatMasker	1539525	1539530	23.7	+	.	Target "Motif:(TTTTG)n" 1 11
SczTNLB_6789	RepeatMasker	1539559	1539572	23.7	+	.	Target "Motif:(TTTTG)n" 12 46
SczTNLB_6789	RepeatMasker	1596282	1596337	21.2	+	.	Target "Motif:(TAATTG)n" 1 59
SczTNLB_6789	RepeatMasker	1663845	1663896	16	+	.	Target "Motif:(TGGCTA)n" 1 51
SczTNLB_6789	RepeatMasker	1709594	1709635	11.1	+	.	Target "Motif:(GGTGA)n" 1 43
SczTNLB_6789	RepeatMasker	1709871	1709913	15.7	+	.	Target "Motif:(GGTGG)n" 1 43
SczTNLB_6789	RepeatMasker	1710707	1710761	25.3	+	.	Target "Motif:(TTTTAG)n" 1 53
SczTNLB_6789	RepeatMasker	1760585	1760622	15.3	+	.	Target "Motif:(TGAAT)n" 1 39
SczTNLB_6789	RepeatMasker	1823471	1823514	23.9	+	.	Target "Motif:(ATTTGA)n" 1 46
SczTNLB_6789	RepeatMasker	1927454	1927489	20.1	+	.	Target "Motif:(TAATTG)n" 1 35
SczTNLB_6789	RepeatMasker	2154175	2154208	13.8	+	.	Target "Motif:(AATGC)n" 1 34
SczTNLB_6789	RepeatMasker	2451368	2451415	21.8	+	.	Target "Motif:(ATTGG)n" 1 49
SczTNLB_6789	RepeatMasker	2524893	2524927	13	+	.	Target "Motif:(GTCTG)n" 1 35
SczTNLB_6789	RepeatMasker	2641296	2641328	17.1	+	.	Target "Motif:(AACTG)n" 1 34
SczTNLB_6789	RepeatMasker	2707386	2707413	16.1	+	.	Target "Motif:(AGTAA)n" 1 28
SczTNLB_6789	RepeatMasker	2707472	2707525	22.4	+	.	Target "Motif:(GTCAA)n" 1 55
SczTNLB_6789	RepeatMasker	2769715	2769740	8.2	+	.	Target "Motif:(TTTTG)n" 1 27
SczTNLB_6789	RepeatMasker	2938969	2938995	8	+	.	Target "Motif:(TGTGC)n" 1 28
SczTNLB_6789	RepeatMasker	3137603	3137640	21.8	+	.	Target "Motif:(TATAG)n" 1 39
SczTNLB_6789	RepeatMasker	3141029	3141056	12.1	+	.	Target "Motif:(ACAGT)n" 1 29
SczTNLB_6789	RepeatMasker	3181062	3181111	9.8	+	.	Target "Motif:(AGTAA)n" 1 47
SczTNLB_6789	RepeatMasker	3304992	3305036	9.6	+	.	Target "Motif:(ATTAG)n" 1 39
SczTNLB_6789	RepeatMasker	3744011	3744054	22.3	+	.	Target "Motif:(TTTTAG)n" 1 44
SczTNLB_6789	RepeatMasker	3964752	3964779	11.6	+	.	Target "Motif:(ATGCT)n" 1 28
SczTNLB_6789	RepeatMasker	4039914	4039948	23.3	+	.	Target "Motif:(ATTTGA)n" 1 35
SczTNLB_6789	RepeatMasker	4607931	4607969	14.1	+	.	Target "Motif:(GGTGA)n" 1 42
SczTNLB_6789	RepeatMasker	5025301	5025331	19.5	+	.	Target "Motif:(GTGAA)n" 1 31
SczTNLB_6789	RepeatMasker	5195737	5195780	14.3	+	.	Target "Motif:(TTGCT)n" 1 42
SczTNLB_6789	RepeatMasker	5322233	5322295	33.6	+	.	Target "Motif:(TTAATG)n" 1 63
SczTNLB_6789	RepeatMasker	5339285	5339364	20.4	+	.	Target "Motif:(TTTAG)n" 1 80
SczTNLB_6789	RepeatMasker	5485864	5485905	16.7	+	.	Target "Motif:(TACAGTA)n" 1 42
SczTNLB_6789	RepeatMasker	5569469	5569478	21	+	.	Target "Motif:(TATAG)n" 1 43
SczTNLB_6789	RepeatMasker	5569479	5569508	7	+	.	Target "Motif:(ACAGT)n" 1 31
SczTNLB_6789	RepeatMasker	5860230	5860259	14.9	+	.	Target "Motif:(TTTTG)n" 1 30
SczTNLB_6789	RepeatMasker	5917601	5917683	25.6	+	.	Target "Motif:(CATGTA)n" 1 80
SczTNLB_6789	RepeatMasker	6008664	6008716	28.2	+	.	Target "Motif:(TATTG)n" 1 53
SczTNLB_6789	RepeatMasker	6092678	6092713	12.1	+	.	Target "Motif:(CATGTA)n" 1 38
SczTNLB_6789	RepeatMasker	6262132	6262163	14.7	+	.	Target "Motif:(AATGC)n" 1 31
SczTNLB_6789	RepeatMasker	6413762	6414292	28.3	+	.	Target "Motif:(GGTTA)n" 1 528
SczTNLB_6789	RepeatMasker	7408175	7408214	15.3	+	.	Target "Motif:(TTTTG)n" 1 39
SczTNLB_6789	RepeatMasker	7409647	7409690	18.8	+	.	Target "Motif:(TTTTG)n" 1 45
SczTNLB_6789	RepeatMasker	8215106	8215133	11.7	+	.	Target "Motif:(TTTTG)n" 1 29
SczTNLB_6789	RepeatMasker	8535119	8535163	14.8	+	.	Target "Motif:(TATTG)n" 1 41
SczTNLB_6789	RepeatMasker	8741316	8741364	27	+	.	Target "Motif:(TTTTAG)n" 1 47
SczTNLB_6789	RepeatMasker	8994277	8994305	8.4	+	.	Target "Motif:(GGAGT)n" 1 27
SczTNLB_6789	RepeatMasker	9095595	9095603	12.9	+	.	Target "Motif:(TTTTTG)n" 1 35
SczTNLB_6789	RepeatMasker	9826079	9826086	28.2	+	.	Target "Motif:(GACAAT)n" 6 40
SczTNLB_6789	RepeatMasker	10537815	10537845	10.5	+	.	Target "Motif:(TGAAT)n" 1 33
SczTNLB_6789	RepeatMasker	10745987	10746035	24.9	+	.	Target "Motif:(TATAG)n" 1 49
SczTNLB_6789	RepeatMasker	11174596	11174641	21.2	+	.	Target "Motif:(TTTTG)n" 1 47
SczTNLB_6789	RepeatMasker	11259484	11259538	26.9	+	.	Target "Motif:(TATTG)n" 1 55
SczTNLB_6789	RepeatMasker	12034464	12034538	29.2	+	.	Target "Motif:(CGATGA)n" 1 75
SczTNLB_6789	RepeatMasker	12663854	12663886	9.8	+	.	Target "Motif:(TCCATG)n" 1 33
SczTNLB_6789	RepeatMasker	12788242	12788297	25.6	+	.	Target "Motif:(TGGTGA)n" 1 56
SczTNLB_6789	RepeatMasker	13127102	13127171	27.9	+	.	Target "Motif:(TTTTG)n" 1 68
SczTNLB_6789	RepeatMasker	14297496	14297522	16.9	+	.	Target "Motif:(TATTG)n" 1 27
SczTNLB_6789	RepeatMasker	14343815	14343862	17	+	.	Target "Motif:(GGAGT)n" 1 50
SczTNLB_6789	RepeatMasker	14763408	14763453	20.8	+	.	Target "Motif:(TGTTA)n" 1 47
SczTNLB_6789	RepeatMasker	15027712	15027750	24.4	+	.	Target "Motif:(CAACGT)n" 1 39
SczTNLB_6789	RepeatMasker	15180483	15180531	23.1	+	.	Target "Motif:(TTTAG)n" 1 48
SczTNLB_6789	RepeatMasker	15246323	15246354	17.7	+	.	Target "Motif:(AGTAA)n" 1 33
SczTNLB_6789	RepeatMasker	15506841	15506885	19.2	+	.	Target "Motif:(TTTAG)n" 1 44
SczTNLB_6789	RepeatMasker	15762107	15762198	28.7	+	.	Target "Motif:(ATTAG)n" 1 93
SczTNLB_6789	RepeatMasker	15968219	15968252	3.4	+	.	Target "Motif:(TTTTTG)n" 1 32
SczTNLB_6789	RepeatMasker	16278788	16278819	21.7	+	.	Target "Motif:(ATTTGA)n" 1 32
SczTNLB_6789	RepeatMasker	16341660	16341750	29.4	+	.	Target "Motif:(TGGTGA)n" 1 87
SczTNLB_6789	RepeatMasker	16357556	16357589	20.2	+	.	Target "Motif:(ATTTG)n" 1 35
SczTNLB_6789	RepeatMasker	16700115	16700153	20.6	+	.	Target "Motif:(AGTAA)n" 1 41
SczTNLB_6789	RepeatMasker	17320438	17320465	4.3	+	.	Target "Motif:(TTTTG)n" 1 26
SczTNLB_6789	RepeatMasker	17501212	17501242	11.2	+	.	Target "Motif:(ATTTGA)n" 1 31
SczTNLB_6789	RepeatMasker	17594209	17594252	30.4	+	.	Target "Motif:(ATTTG)n" 1 44
SczTNLB_6789	RepeatMasker	18259109	18259138	11.7	+	.	Target "Motif:(ATTAG)n" 1 29
SczTNLB_6789	RepeatMasker	18311409	18311456	14.3	+	.	Target "Motif:(TACAGTA)n" 1 51
SczTNLB_6789	RepeatMasker	18464422	18464446	0	+	.	Target "Motif:(ATGCCA)n" 1 25
SczTNLB_6789	RepeatMasker	19081652	19081702	22.8	+	.	Target "Motif:(TTTTTG)n" 1 52
SczTNLB_6789	RepeatMasker	19158631	19158693	18.2	+	.	Target "Motif:(TATTG)n" 1 63
SczTNLB_6789	RepeatMasker	19276341	19276378	24.8	+	.	Target "Motif:(TTTTAG)n" 1 38
SczTNLB_6789	RepeatMasker	19679449	19679487	5.9	+	.	Target "Motif:(TTAATG)n" 1 40
SczTNLB_6789	RepeatMasker	19758851	19758877	7.9	+	.	Target "Motif:(TTTTG)n" 1 29
SczTNLB_6789	RepeatMasker	19847969	19848039	24.2	+	.	Target "Motif:(TTTTG)n" 1 68
SczTNLB_6789	RepeatMasker	20061710	20061752	22	+	.	Target "Motif:(GTCATC)n" 1 43
SczTNLB_6789	RepeatMasker	20336197	20336264	23.6	+	.	Target "Motif:(TAAGT)n" 1 70
SczTNLB_6789	RepeatMasker	21360271	21360307	8.7	+	.	Target "Motif:(GTAGAAG)n" 1 38
SczTNLB_6789	RepeatMasker	21533087	21533127	21.6	+	.	Target "Motif:(TAATTG)n" 1 39
SczTNLB_6789	RepeatMasker	22090750	22090789	21.1	+	.	Target "Motif:(TTTTG)n" 1 39
SczTNLB_6789	RepeatMasker	22153819	22153851	10.4	+	.	Target "Motif:(ATTAG)n" 1 34
SczTNLB_6789	RepeatMasker	22861523	22861548	8.3	+	.	Target "Motif:(AATGC)n" 1 27
SczTNLB_6789	RepeatMasker	24019733	24019786	24.1	+	.	Target "Motif:(ATTTGA)n" 1 51
SczTNLB_6789	RepeatMasker	24201740	24201812	34.3	+	.	Target "Motif:(GTCATC)n" 1 132
SczTNLB_6789	RepeatMasker	24202046	24202088	14.8	+	.	Target "Motif:(TCCATG)n" 1 40
SczTNLB_6789	RepeatMasker	25269615	25269659	27.7	+	.	Target "Motif:(TTTTG)n" 1 44
SczTNLB_6789	RepeatMasker	25314820	25314864	13.9	+	.	Target "Motif:(ACAGT)n" 1 44
SczTNLB_6789	RepeatMasker	25357930	25357976	19.3	+	.	Target "Motif:(TTAATG)n" 1 50
SczTNLB_6789	RepeatMasker	25398406	25398451	23.9	+	.	Target "Motif:(TTTTTG)n" 1 45
SczTNLB_6789	RepeatMasker	25635415	25635460	14.3	+	.	Target "Motif:(ATGTA)n" 1 43
SczTNLB_6789	RepeatMasker	26096891	26096920	3.5	+	.	Target "Motif:(CATGTA)n" 1 34
SczTNLB_6789	RepeatMasker	26382639	26382677	19.3	+	.	Target "Motif:(TTTTTG)n" 1 37
SczTNLB_6789	RepeatMasker	26734663	26734704	3.5	+	.	Target "Motif:(TAATTG)n" 1 44
SczTNLB_6789	RepeatMasker	27947549	27947602	22.4	+	.	Target "Motif:(TTAATG)n" 1 50
SczTNLB_6789	RepeatMasker	28068765	28068810	24.1	+	.	Target "Motif:(TTTTTG)n" 1 46
SczTNLB_6789	RepeatMasker	28414762	28414830	30.1	+	.	Target "Motif:(ATTAG)n" 1 69
SczTNLB_6789	RepeatMasker	29685379	29685415	14.9	+	.	Target "Motif:(TTTTG)n" 1 39
SczTNLB_6789	RepeatMasker	29909530	29909585	18.1	+	.	Target "Motif:(GTTGTA)n" 1 59
SczTNLB_6789	RepeatMasker	30131328	30131371	12.9	+	.	Target "Motif:(TTTTTGAA)n" 1 47
SczTNLB_6789	RepeatMasker	30346904	30346950	16.2	+	.	Target "Motif:(CTGCAA)n" 1 44
SczTNLB_6789	RepeatMasker	30347994	30348022	11.1	+	.	Target "Motif:(TTTTG)n" 1 30
SczTNLB_6789	RepeatMasker	30364091	30364130	13.8	+	.	Target "Motif:(TAAGT)n" 1 43
SczTNLB_6789	RepeatMasker	30441029	30441068	17.7	+	.	Target "Motif:(GGTGA)n" 1 41
SczTNLB_6789	RepeatMasker	30605777	30605836	12.9	+	.	Target "Motif:(TAAGT)n" 1 59
SczTNLB_6789	RepeatMasker	30764518	30764550	13.2	+	.	Target "Motif:(CTGCT)n" 1 35
SczTNLB_6789	RepeatMasker	30784887	30784923	8.6	+	.	Target "Motif:(CTGCT)n" 1 40
SczTNLB_6789	RepeatMasker	30852697	30852736	23.3	+	.	Target "Motif:(TACCTG)n" 1 40
SczTNLB_6789	RepeatMasker	30935982	30936016	21.2	+	.	Target "Motif:(TATTG)n" 1 34
SczTNLB_7440	RepeatMasker	220194	220239	4.7	+	.	Target "Motif:(ACTTTGCAGT)n" 1 46
SczTNLB_7440	RepeatMasker	389177	389231	16.7	+	.	Target "Motif:(TTTTG)n" 1 53
SczTNLB_7440	RepeatMasker	649252	649293	17.6	+	.	Target "Motif:(TTTTTG)n" 1 40
SczTNLB_7440	RepeatMasker	686227	686262	10.8	+	.	Target "Motif:(TATTG)n" 1 33
SczTNLB_7440	RepeatMasker	853985	853997	15.4	+	.	Target "Motif:(TTTTTG)n" 1 40
SczTNLB_7440	RepeatMasker	927388	927421	14.6	+	.	Target "Motif:(TATTG)n" 1 32
SczTNLB_7440	RepeatMasker	964023	964064	21	+	.	Target "Motif:(TTTTTG)n" 1 40
SczTNLB_7440	RepeatMasker	964086	964134	25.1	+	.	Target "Motif:(TGGTGA)n" 1 49
SczTNLB_7440	RepeatMasker	976902	976946	14.9	+	.	Target "Motif:(TTTTTG)n" 1 46
SczTNLB_7440	RepeatMasker	979336	979374	20.5	+	.	Target "Motif:(TTTTTG)n" 1 40
SczTNLB_7440	RepeatMasker	1066730	1066785	23.1	+	.	Target "Motif:(GCCATT)n" 1 54
SczTNLB_7440	RepeatMasker	1391949	1392041	36.8	+	.	Target "Motif:(TTTTG)n" 1 97
SczTNLB_7440	RepeatMasker	1409400	1409432	9.8	+	.	Target "Motif:(TGTTA)n" 1 35
SczTNLB_7440	RepeatMasker	1606230	1606274	20.3	+	.	Target "Motif:(TTTTTG)n" 1 46
SczTNLB_7440	RepeatMasker	1704790	1704833	23.9	+	.	Target "Motif:(TTTTAG)n" 1 46
SczTNLB_7440	RepeatMasker	2451424	2451486	17.7	+	.	Target "Motif:(ATTTGA)n" 1 64
SczTNLB_7440	RepeatMasker	2934261	2934375	25.4	+	.	Target "Motif:(ATTTGA)n" 1 112
SczTNLB_7440	RepeatMasker	3427242	3427284	10.5	+	.	Target "Motif:(GTCTGTG)n" 1 42
SczTNLB_7440	RepeatMasker	3679774	3679821	22.1	+	.	Target "Motif:(CTATTG)n" 1 49
SczTNLB_7440	RepeatMasker	4657096	4657125	7	+	.	Target "Motif:(TTTTG)n" 1 32
SczTNLB_7440	RepeatMasker	6101907	6101940	10.1	+	.	Target "Motif:(ATTGCA)n" 1 34
SczTNLB_7440	RepeatMasker	6211936	6211960	8.5	+	.	Target "Motif:(ACAGT)n" 1 26
SczTNLB_7440	RepeatMasker	6254016	6254054	19.7	+	.	Target "Motif:(ATTTGA)n" 1 37
SczTNLB_7440	RepeatMasker	6432408	6432479	24.3	+	.	Target "Motif:(TGTCAA)n" 1 68
SczTNLB_7440	RepeatMasker	6487417	6487478	24.7	+	.	Target "Motif:(TTAATG)n" 1 67
SczTNLB_7440	RepeatMasker	6596954	6596981	12.5	+	.	Target "Motif:(ATGCT)n" 1 27
SczTNLB_7440	RepeatMasker	6644668	6644730	29.9	+	.	Target "Motif:(TATAG)n" 1 60
SczTNLB_7440	RepeatMasker	6820033	6820089	21.6	+	.	Target "Motif:(TAATTG)n" 1 58
SczTNLB_7440	RepeatMasker	6916606	6916662	21.7	+	.	Target "Motif:(TTTTG)n" 1 55
SczTNLB_7440	RepeatMasker	7155734	7155775	16.8	+	.	Target "Motif:(TTTAG)n" 1 41
SczTNLB_7440	RepeatMasker	7358775	7358822	22.6	+	.	Target "Motif:(TAATTG)n" 1 49
SczTNLB_7440	RepeatMasker	7500778	7500821	15.1	+	.	Target "Motif:(ATTTGA)n" 1 49
SczTNLB_7440	RepeatMasker	7560924	7560936	23.8	+	.	Target "Motif:(TTTTTG)n" 1 46
SczTNLB_7440	RepeatMasker	7725382	7725408	12	+	.	Target "Motif:(ATGTA)n" 1 28
SczTNLB_7440	RepeatMasker	7726945	7726971	12	+	.	Target "Motif:(ATGTA)n" 1 28

## Sheet: Trigoniulus corallinus 
# CLUSTER TOTALS
# Motif	Repeats	Repeats%	Bases	Bases%	Genome%	Size
TAGTG	27657	7.3	138285	6.1	0	5
GTTGC	11762	3.1	58810	2.6	0	5
GGGTC	11052	2.9	55260	2.5	0	5
GTTTT	9705	2.6	48525	2.2	0	5
AAATG	5986	1.6	29930	1.3	0	5
CATGC	5102	1.4	25510	1.1	0	5
GCATG	3541	0.9	17705	0.8	0	5
GCTAT	3374	0.9	16870	0.7	0	5
TTGAA	3231	0.9	16155	0.7	0	5
CATTG	3102	0.8	15510	0.7	0	5
ATGCA	3010	0.8	15050	0.7	0	5
CAGTA	2972	0.8	14860	0.7	0	5
ATAGC	2953	0.8	14765	0.7	0	5
ATTTG	2890	0.8	14450	0.6	0	5
GTGTG	2835	0.8	14175	0.6	0	5
TACTG	2805	0.7	14025	0.6	0	5
TGCTT	2795	0.7	13975	0.6	0	5
GTGGG	2643	0.7	13215	0.6	0	5
ATGTA	2517	0.7	12585	0.6	0	5
GTGAA	2492	0.7	12460	0.6	0	5
AATGG	2381	0.6	11905	0.5	0	5
TTTGG	2371	0.6	11855	0.5	0	5
GAATTA	2245	0.6	13470	0.6	0	6
AGTTT	2234	0.6	11170	0.5	0	5
TCGTT	2205	0.6	11025	0.5	0	5
GTGCA	2151	0.6	10755	0.5	0	5
ATTGT	2148	0.6	10740	0.5	0	5
TTGTG	2147	0.6	10735	0.5	0	5
TTAGG	2128	0.6	10640	0.5	0	5
GTTTGTT	2110	0.6	14770	0.7	0	7
GTTGA	2074	0.5	10370	0.5	0	5
TTATG	1988	0.5	9940	0.4	0	5
ACTGC	1982	0.5	9910	0.4	0	5
ATGTG	1931	0.5	9655	0.4	0	5
TTTGTT	1899	0.5	11394	0.5	0	6
GTTGG	1894	0.5	9470	0.4	0	5
ATTGG	1785	0.5	8925	0.4	0	5
TGGAG	1776	0.5	8880	0.4	0	5
TAAAG	1713	0.5	8565	0.4	0	5
TGAAAT	1692	0.4	10152	0.5	0	6
GTAGG	1683	0.4	8415	0.4	0	5
ATGGG	1660	0.4	8300	0.4	0	5
AACTG	1548	0.4	7740	0.3	0	5
TATGAA	1544	0.4	9264	0.4	0	6
AGAAT	1534	0.4	7670	0.3	0	5
TGAGA	1533	0.4	7665	0.3	0	5
GGTAA	1523	0.4	7615	0.3	0	5
CTGCC	1449	0.4	7245	0.3	0	5
CTGTT	1446	0.4	7230	0.3	0	5
TGTCT	1392	0.4	6960	0.3	0	5
GTGAC	1368	0.4	6840	0.3	0	5
ATGAT	1364	0.4	6820	0.3	0	5
TGCCT	1332	0.4	6660	0.3	0	5
TCAGT	1323	0.4	6615	0.3	0	5
CATGA	1322	0.4	6610	0.3	0	5
AGGTG	1276	0.3	6380	0.3	0	5
CGGTG	1251	0.3	6255	0.3	0	5
GTCAC	1249	0.3	6245	0.3	0	5
GCTAAA	1248	0.3	7488	0.3	0	6
CTGTG	1243	0.3	6215	0.3	0	5
CATGT	1230	0.3	6150	0.3	0	5
GATTA	1211	0.3	6055	0.3	0	5
TATAG	1176	0.3	5880	0.3	0	5
TTAAG	1152	0.3	5760	0.3	0	5
TTTTGC	1112	0.3	6672	0.3	0	6
AGGAT	1097	0.3	5485	0.2	0	5
AAATGA	1088	0.3	6528	0.3	0	6
GATAA	1050	0.3	5250	0.2	0	5
TGTCC	1029	0.3	5145	0.2	0	5
AGAGT	1023	0.3	5115	0.2	0	5
TGTCTC	988	0.3	5928	0.3	0	6
ATCGTC	964	0.3	5784	0.3	0	6
CCCGT	945	0.3	4725	0.2	0	5
TGGGGG	933	0.2	5598	0.2	0	6
TGCTC	932	0.2	4660	0.2	0	5
TGTTAT	914	0.2	5484	0.2	0	6
ATGGT	907	0.2	4535	0.2	0	5
GTAGC	904	0.2	4520	0.2	0	5
GTCTG	902	0.2	4510	0.2	0	5
TTTGAT	902	0.2	5412	0.2	0	6
GACGAT	897	0.2	5382	0.2	0	6
GGCATG	889	0.2	5334	0.2	0	6
CAAGT	858	0.2	4290	0.2	0	5
CGCTA	843	0.2	4215	0.2	0	5
GACTT	838	0.2	4190	0.2	0	5
CTGGA	832	0.2	4160	0.2	0	5
TGGCT	825	0.2	4125	0.2	0	5
TGACC	815	0.2	4075	0.2	0	5
CCAGT	796	0.2	3980	0.2	0	5
ATGATA	768	0.2	4608	0.2	0	6
CAGGT	758	0.2	3790	0.2	0	5
AGATC	670	0.2	3350	0.1	0	5
CATGCC	659	0.2	3954	0.2	0	6
ATCTAG	650	0.2	3900	0.2	0	6
TGAATT	648	0.2	3888	0.2	0	6
ATCTG	644	0.2	3220	0.1	0	5
GTTCC	642	0.2	3210	0.1	0	5
GTCGC	639	0.2	3195	0.1	0	5
CGCCT	614	0.2	3070	0.1	0	5
AGAAAT	606	0.2	3636	0.2	0	6
GCTGG	606	0.2	3030	0.1	0	5
GCCTG	598	0.2	2990	0.1	0	5
CTGCAA	594	0.2	3564	0.2	0	6
AAGATG	592	0.2	3552	0.2	0	6
TATGAT	570	0.2	3420	0.2	0	6
AAAAGT	564	0.1	3384	0.2	0	6
CATTTG	559	0.1	3354	0.1	0	6
GGAAAT	550	0.1	3300	0.1	0	6
GACTGG	548	0.1	3288	0.1	0	6
GTTAC	547	0.1	2735	0.1	0	5
ACGATACGA	546	0.1	4914	0.2	0	9
CTAGC	540	0.1	2700	0.1	0	5
AGCTTT	536	0.1	3216	0.1	0	6
AATGCA	534	0.1	3204	0.1	0	6
AGTTGC	525	0.1	3150	0.1	0	6
CCCCTG	512	0.1	3072	0.1	0	6
GGCTA	512	0.1	2560	0.1	0	5
TCGTATCGT	510	0.1	4590	0.2	0	9
GATGGT	505	0.1	3030	0.1	0	6
GAGCT	501	0.1	2505	0.1	0	5
TTTGTG	496	0.1	2976	0.1	0	6
AGACT	490	0.1	2450	0.1	0	5
CGGTC	490	0.1	2450	0.1	0	5
GAATC	490	0.1	2450	0.1	0	5
CTAGT	489	0.1	2445	0.1	0	5
TAACG	489	0.1	2445	0.1	0	5
GGTGGA	485	0.1	2910	0.1	0	6
GTGTC	483	0.1	2415	0.1	0	5
AATGTA	478	0.1	2868	0.1	0	6
AGCTC	470	0.1	2350	0.1	0	5
CTCGT	466	0.1	2330	0.1	0	5
CAGTAG	464	0.1	2784	0.1	0	6
TGGTTT	462	0.1	2772	0.1	0	6
AGTTTT	460	0.1	2760	0.1	0	6
CTGTAG	458	0.1	2748	0.1	0	6
GTATGT	452	0.1	2712	0.1	0	6
GGTTC	450	0.1	2250	0.1	0	5
TCGAT	450	0.1	2250	0.1	0	5
TGTTGC	448	0.1	2688	0.1	0	6
TTGAAG	448	0.1	2688	0.1	0	6
TTCTGAAA	446	0.1	3568	0.2	0	8
GGGGTC	444	0.1	2664	0.1	0	6
AAAATGA	442	0.1	3094	0.1	0	7
CAATGC	438	0.1	2628	0.1	0	6
ATGGCC	432	0.1	2592	0.1	0	6
AGTGAA	424	0.1	2544	0.1	0	6
TTGTAA	424	0.1	2544	0.1	0	6
CTAAG	419	0.1	2095	0.1	0	5
TGCTAC	418	0.1	2508	0.1	0	6
TGATGT	411	0.1	2466	0.1	0	6
TAGCT	410	0.1	2050	0.1	0	5
TTTCAGAA	408	0.1	3264	0.1	0	8
TTTTGTT	404	0.1	2828	0.1	0	7
CGATA	403	0.1	2015	0.1	0	5
TGTTTC	397	0.1	2382	0.1	0	6
ATGCG	396	0.1	1980	0.1	0	5
AATGTT	394	0.1	2364	0.1	0	6
TCTAGT	393	0.1	2358	0.1	0	6
CGTAT	388	0.1	1940	0.1	0	5
GCTGC	386	0.1	1930	0.1	0	5
GTGGC	386	0.1	1930	0.1	0	5
GTATAT	380	0.1	2280	0.1	0	6
CGAGT	377	0.1	1885	0.1	0	5
GCATTG	364	0.1	2184	0.1	0	6
CGCATG	358	0.1	2148	0.1	0	6
AATTGC	349	0.1	2094	0.1	0	6
TGTTTA	342	0.1	2052	0.1	0	6
TCGCA	338	0.1	1690	0.1	0	5
ATTTGT	326	0.1	1956	0.1	0	6
AAAATGT	324	0.1	2268	0.1	0	7
ACATGC	322	0.1	1932	0.1	0	6
GATAAG	321	0.1	1926	0.1	0	6
ATGTGC	320	0.1	1920	0.1	0	6
CCCAGT	320	0.1	1920	0.1	0	6
GTAATA	320	0.1	1920	0.1	0	6
TTGCCC	318	0.1	1908	0.1	0	6
TCTGCT	316	0.1	1896	0.1	0	6
AGTTGT	314	0.1	1884	0.1	0	6
GATGAG	314	0.1	1884	0.1	0	6
TTTCAG	308	0.1	1848	0.1	0	6
GAACTA	306	0.1	1836	0.1	0	6
GTGAGA	306	0.1	1836	0.1	0	6
TACTAG	302	0.1	1812	0.1	0	6
GTCTGTGCA	300	0.1	2700	0.1	0	9
TTGTCA	300	0.1	1800	0.1	0	6
ACGTAA	299	0.1	1794	0.1	0	6
CAATGA	298	0.1	1788	0.1	0	6
ACGTTT	297	0.1	1782	0.1	0	6
GGGTTG	296	0.1	1776	0.1	0	6
AGCTAC	295	0.1	1770	0.1	0	6
GGAATT	292	0.1	1752	0.1	0	6
ACTCG	291	0.1	1455	0.1	0	5
AAGAAT	290	0.1	1740	0.1	0	6
GTGAGG	288	0.1	1728	0.1	0	6
AGGGGT	287	0.1	1722	0.1	0	6
CGTCTT	286	0.1	1716	0.1	0	6
CTGTGT	282	0.1	1692	0.1	0	6
TTTCGT	276	0.1	1656	0.1	0	6
GGGGATG	274	0.1	1918	0.1	0	7
ATGTGA	273	0.1	1638	0.1	0	6
TGGGAG	272	0.1	1632	0.1	0	6
AGATAG	270	0.1	1620	0.1	0	6
ATAGCA	270	0.1	1620	0.1	0	6
TACTGTA	270	0.1	1890	0.1	0	7
GGTATG	268	0.1	1608	0.1	0	6
TAAAGT	268	0.1	1608	0.1	0	6
GGTGTT	267	0.1	1602	0.1	0	6
GATCC	265	0.1	1325	0.1	0	5
GGATC	260	0.1	1300	0.1	0	5
ATAGGA	258	0.1	1548	0.1	0	6
CTATTG	256	0.1	1536	0.1	0	6
TATGTTC	256	0.1	1792	0.1	0	7
ATAGTT	252	0.1	1512	0.1	0	6
CGTGTG	252	0.1	1512	0.1	0	6
TACTGGAT	252	0.1	2016	0.1	0	8
AAACTG	250	0.1	1500	0.1	0	6
GGTGCA	250	0.1	1500	0.1	0	6
CTTCG	244	0.1	1220	0.1	0	5
GTGGTA	244	0.1	1464	0.1	0	6
TGCACAGAC	244	0.1	2196	0.1	0	9
AATGGG	242	0.1	1452	0.1	0	6
TTGATA	242	0.1	1452	0.1	0	6
ATGTCA	240	0.1	1440	0.1	0	6
CTTTGC	240	0.1	1440	0.1	0	6
AAAGAT	238	0.1	1428	0.1	0	6
AGGTAG	238	0.1	1428	0.1	0	6
TGGGAT	236	0.1	1416	0.1	0	6
CTGCGA	234	0.1	1404	0.1	0	6
TCGCAG	234	0.1	1404	0.1	0	6
GAACCTG	232	0.1	1624	0.1	0	7
TGGGGA	232	0.1	1392	0.1	0	6
TTGACA	232	0.1	1392	0.1	0	6
GAAGGT	230	0.1	1380	0.1	0	6
TTAGGT	230	0.1	1380	0.1	0	6
GCCGTT	229	0.1	1374	0.1	0	6
TGATTG	228	0.1	1368	0.1	0	6
TGCTAA	228	0.1	1368	0.1	0	6
TTTTTGC	228	0.1	1596	0.1	0	7
AGGTGT	224	0.1	1344	0.1	0	6
TGTCTT	224	0.1	1344	0.1	0	6
TTTAAG	224	0.1	1344	0.1	0	6
GGAAGT	222	0.1	1332	0.1	0	6
GTATTA	221	0.1	1326	0.1	0	6
TAAAGG	221	0.1	1326	0.1	0	6
ATGCTG	220	0.1	1320	0.1	0	6
CCAGTT	220	0.1	1320	0.1	0	6
GATGGA	220	0.1	1320	0.1	0	6
GGATTT	220	0.1	1320	0.1	0	6
TGTACA	220	0.1	1320	0.1	0	6
TATAGA	218	0.1	1308	0.1	0	6
ACTGCC	217	0.1	1302	0.1	0	6
AGTGCA	216	0.1	1296	0.1	0	6
CAAGTT	216	0.1	1296	0.1	0	6
AGGAGT	214	0.1	1284	0.1	0	6
TGCCAT	212	0.1	1272	0.1	0	6
TTTGAAA	212	0.1	1484	0.1	0	7
CCCCGT	211	0.1	1266	0.1	0	6
TTGAAC	208	0.1	1248	0.1	0	6
CATCAG	206	0.1	1236	0.1	0	6
GGAACT	206	0.1	1236	0.1	0	6
GTGCC	206	0.1	1030	0	0	5
TACAGTA	206	0.1	1442	0.1	0	7
TTTTTTGTTA	206	0.1	2060	0.1	0	10
ATAGTG	204	0.1	1224	0.1	0	6
CATATG	204	0.1	1224	0.1	0	6
CTGGCA	204	0.1	1224	0.1	0	6
TAATCCAG	204	0.1	1632	0.1	0	8
TTTGGC	204	0.1	1224	0.1	0	6
GGAGTT	203	0.1	1218	0.1	0	6
CTATAG	202	0.1	1212	0.1	0	6
GCTCTC	202	0.1	1212	0.1	0	6
GATTTA	200	0.1	1200	0.1	0	6
TGGCAA	200	0.1	1200	0.1	0	6
CTTGTT	197	0.1	1182	0.1	0	6
GGGCTT	197	0.1	1182	0.1	0	6
AGGTTCC	196	0.1	1372	0.1	0	7
TTAGCA	196	0.1	1176	0.1	0	6
GTGGTT	194	0.1	1164	0.1	0	6
TCCTGT	192	0.1	1152	0.1	0	6
TGAGAA	188	0	1128	0.1	0	6
TGGTAA	188	0	1128	0.1	0	6
GTTGAG	187	0	1122	0	0	6
AGATTG	186	0	1116	0	0	6
TAAGAT	186	0	1116	0	0	6
TTGCAC	186	0	1116	0	0	6
TTTTGAA	186	0	1302	0.1	0	7
GGCAGT	184	0	1104	0	0	6
TGATGGAT	184	0	1472	0.1	0	8
TGTCAC	184	0	1104	0	0	6
CGTAC	182	0	910	0	0	5
GAATCCA	182	0	1274	0.1	0	7
TGTGAG	182	0	1092	0	0	6
CGTTGT	180	0	1080	0	0	6
CTCTCTCTGTCT	179	0	2148	0.1	0	12
CGATCG	178	0	1068	0	0	6
TGGATTC	178	0	1246	0.1	0	7
TGTTTTA	178	0	1246	0.1	0	7
ACGTGT	176	0	1056	0	0	6
TATGTTG	176	0	1232	0.1	0	7
TGCACC	176	0	1056	0	0	6
TTCAGA	175	0	1050	0	0	6
GCAGCT	174	0	1044	0	0	6
TGACAG	174	0	1044	0	0	6
TTTGGG	172	0	1032	0	0	6
GTTAGT	171	0	1026	0	0	6
AGTGCC	170	0	1020	0	0	6
CTGATT	170	0	1020	0	0	6
GTTAGG	170	0	1020	0	0	6
TGAACA	170	0	1020	0	0	6
TCGAAA	168	0	1008	0	0	6
GAATCA	164	0	984	0	0	6
GGTAC	164	0	820	0	0	5
GTAAGG	164	0	984	0	0	6
TATGGA	164	0	984	0	0	6
TTCATG	164	0	984	0	0	6
GATGTG	162	0	972	0	0	6
ATAGAAC	160	0	1120	0	0	7
CTCTGTCTCT	160	0	1600	0.1	0	10
TCTTGA	160	0	960	0	0	6
TGTTAC	159	0	954	0	0	6
ATGGCAC	158	0	1106	0	0	7
CAGTAA	158	0	948	0	0	6
CCGCT	158	0	790	0	0	5
CTGCTC	158	0	948	0	0	6
TCTGCC	158	0	948	0	0	6
ATCTGA	157	0	942	0	0	6
TTCCCG	157	0	942	0	0	6
ACAGTT	156	0	936	0	0	6
GTGTGG	156	0	936	0	0	6
TCATGC	156	0	936	0	0	6
TGAGTT	156	0	936	0	0	6
AGTTGCT	154	0	1078	0	0	7
CTGTAA	154	0	924	0	0	6
CATGTGC	153	0	1071	0	0	7
AAGTCA	152	0	912	0	0	6
AGAAGT	152	0	912	0	0	6
CTGTGG	152	0	912	0	0	6
TGGTTA	151	0	906	0	0	6
CTAGCA	150	0	900	0	0	6
GCTTCA	150	0	900	0	0	6
TTTTGTTG	150	0	1200	0.1	0	8
CAGTGT	148	0	888	0	0	6
TGCTTG	148	0	888	0	0	6
CTGTCTCT	146	0	1168	0.1	0	8
GGTGGC	146	0	876	0	0	6
TCCTTG	146	0	876	0	0	6
TCAAGA	145	0	870	0	0	6
GGGATC	144	0	864	0	0	6
TAGACT	144	0	864	0	0	6
TAGGAT	142	0	852	0	0	6
TTTCCG	142	0	852	0	0	6
AAAATGG	140	0	980	0	0	7
GCATCT	140	0	840	0	0	6
AGTGCT	138	0	828	0	0	6
TCTGGA	138	0	828	0	0	6
GAAGCT	136	0	816	0	0	6
TCATGG	136	0	816	0	0	6
TTGTTTGTTG	135	0	1350	0.1	0	10
CAGATG	134	0	804	0	0	6
TAGATG	134	0	804	0	0	6
TCCATG	134	0	804	0	0	6
TGACCAC	134	0	938	0	0	7
ACAGAT	132	0	792	0	0	6
GTCAGTG	132	0	924	0	0	7
TCATGA	132	0	792	0	0	6
GTCCAC	130	0	780	0	0	6
GTGCTG	130	0	780	0	0	6
TTGTATT	130	0	910	0	0	7
ACTTGG	128	0	768	0	0	6
CCTGAC	128	0	768	0	0	6
TGACAC	128	0	768	0	0	6
GTCTTG	127	0	762	0	0	6
AAGGGTT	126	0	882	0	0	7
AGCAACT	126	0	882	0	0	7
GAATTAG	126	0	882	0	0	7
GTCCTC	126	0	756	0	0	6
GTCTTA	126	0	756	0	0	6
TATCGA	126	0	756	0	0	6
CGGCTGC	124	0	868	0	0	7
GGACAT	124	0	744	0	0	6
CAAGTA	122	0	732	0	0	6
CAGGGT	122	0	732	0	0	6
GCACGT	122	0	732	0	0	6
GTTCAG	122	0	732	0	0	6
AGTGTA	120	0	720	0	0	6
ATCCAG	120	0	720	0	0	6
CTTTGA	120	0	720	0	0	6
GATGATAAT	120	0	1080	0	0	9
GTATAG	120	0	720	0	0	6
GTACATA	120	0	840	0	0	7
GTATGTTA	120	0	960	0	0	8
TATAAG	120	0	720	0	0	6
TGCTCT	120	0	720	0	0	6
ATCTGT	118	0	708	0	0	6
CCATAG	118	0	708	0	0	6
GATGACA	118	0	826	0	0	7
GTATCA	118	0	708	0	0	6
ATTGGT	116	0	696	0	0	6
GGATAG	116	0	696	0	0	6
TCGAATA	116	0	812	0	0	7
TGGCTA	116	0	696	0	0	6
CATGAC	115	0	690	0	0	6
ATAAGC	114	0	684	0	0	6
CAAAATG	114	0	798	0	0	7
TGAAAAT	114	0	798	0	0	7
TGGACG	114	0	684	0	0	6
AAGTCT	112	0	672	0	0	6
GTGCGG	112	0	672	0	0	6
TGAGCA	111	0	666	0	0	6
ACCTTG	110	0	660	0	0	6
ACTATG	110	0	660	0	0	6
CAAGTC	110	0	660	0	0	6
GAAATGT	110	0	770	0	0	7
GCCTGT	110	0	660	0	0	6
TTTGCACAGG	110	0	1100	0	0	10
GATCACCCC	108	0	972	0	0	9
GGGCTG	108	0	648	0	0	6
GGGTACCC	108	0	864	0	0	8
TGACGT	108	0	648	0	0	6
TTCGAA	108	0	648	0	0	6
AATTTGT	107	0	749	0	0	7
GTAATTA	107	0	749	0	0	7
AATATGA	106	0	742	0	0	7
ACATAG	106	0	636	0	0	6
AGGTCA	106	0	636	0	0	6
ATGTTCTTA	106	0	954	0	0	9
CAGTCT	106	0	636	0	0	6
GAACCTA	106	0	742	0	0	7
GTCCCT	106	0	636	0	0	6
AGGTTGA	104	0	728	0	0	7
AGTCAG	104	0	624	0	0	6
CCTGTGCAAA	104	0	1040	0	0	10
GTCTCTGCA	104	0	936	0	0	9
TGAACC	104	0	624	0	0	6
TTCGAT	104	0	624	0	0	6
TTTGGAT	104	0	728	0	0	7
AGTAAAA	102	0	714	0	0	7
GGTTCTA	102	0	714	0	0	7
TCCTGG	102	0	612	0	0	6
TGCAGAGAC	102	0	918	0	0	9
TGGTTC	102	0	612	0	0	6
TTGTTTTT	102	0	816	0	0	8
TTTTGTTTG	102	0	918	0	0	9
ACACGT	100	0	600	0	0	6
ATAGGC	100	0	600	0	0	6
CCCGAT	100	0	600	0	0	6
CGGCT	100	0	500	0	0	5
GAAAAACT	100	0	800	0	0	8
TCGTTA	100	0	600	0	0	6
TTCCGC	100	0	600	0	0	6
AATGATG	98	0	686	0	0	7
AGTCAC	98	0	588	0	0	6
GATGGTAG	98	0	784	0	0	8
GGGGTGATC	98	0	882	0	0	9
GTTGAAA	98	0	686	0	0	7
ACTGGT	96	0	576	0	0	6
ATACTG	96	0	576	0	0	6
GATCAG	96	0	576	0	0	6
GGTTCGA	96	0	672	0	0	7
GTTTCTT	96	0	672	0	0	7
TGTAAAT	96	0	672	0	0	7
TGTACT	96	0	576	0	0	6
GTGAAAA	94	0	658	0	0	7
GTGGGGG	94	0	658	0	0	7
TTTAAGT	94	0	658	0	0	7
TGTGAC	93	0	558	0	0	6
TGTGTGG	93	0	651	0	0	7
AATGTTA	92	0	644	0	0	7
GGTACCCA	92	0	736	0	0	8
GTTAAG	92	0	552	0	0	6
TGGAATG	92	0	644	0	0	7
CTCTCTCTCTGTCT	91	0	1274	0.1	0	14
TCATAG	91	0	546	0	0	6
AATTGTT	90	0	630	0	0	7
CTCGTT	90	0	540	0	0	6
CTAGGT	90	0	540	0	0	6
TAAGAG	90	0	540	0	0	6
TGGGTCCA	90	0	720	0	0	8
TTATTGG	90	0	630	0	0	7
GAGCTA	88	0	528	0	0	6
GCCCTG	88	0	528	0	0	6
GGAGCT	88	0	528	0	0	6
GGCCTT	88	0	528	0	0	6
GTTGGTT	88	0	616	0	0	7
TGATATT	88	0	616	0	0	7
TTAAGAACA	88	0	792	0	0	9
AGAAATTG	87	0	696	0	0	8
AGACTA	86	0	516	0	0	6
GTCTATGCA	86	0	774	0	0	9
TCAGCCC	86	0	602	0	0	7
TGTACTA	86	0	602	0	0	7
AGTTTTTC	84	0	672	0	0	8
GAAAATA	84	0	588	0	0	7
GATCCT	84	0	504	0	0	6
GCTTAA	84	0	504	0	0	6
TGTCATC	84	0	588	0	0	7
TTTTGCA	84	0	588	0	0	7
GGGGGTT	82	0	574	0	0	7
GTCAGCA	82	0	574	0	0	7
GTTTATT	82	0	574	0	0	7
TATTCGA	82	0	574	0	0	7
ATGCTT	80	0	480	0	0	6
ATGGACCC	80	0	640	0	0	8
CTTTTGC	80	0	560	0	0	7
TGAGAC	80	0	480	0	0	6
TTGGTAG	80	0	560	0	0	7
AAATAAG	78	0	546	0	0	7
CGACAT	78	0	468	0	0	6
GCCTTA	78	0	468	0	0	6
GGCTCT	78	0	468	0	0	6
TAGAGT	78	0	468	0	0	6
TGTTTAA	78	0	546	0	0	7
AGGGCTG	76	0	532	0	0	7
CCTGAG	76	0	456	0	0	6
GGACTA	76	0	456	0	0	6
TAGCGT	76	0	456	0	0	6
TCGCCC	76	0	456	0	0	6
TGAAGGA	76	0	532	0	0	7
GACCTG	75	0	450	0	0	6
ACCTGT	74	0	444	0	0	6
ATTACG	74	0	444	0	0	6
CAGGTC	74	0	444	0	0	6
CGGTCGCCT	74	0	666	0	0	9
CTTGTTG	74	0	518	0	0	7
GCCGCT	74	0	444	0	0	6
TAACGA	74	0	444	0	0	6
TAACGC	74	0	444	0	0	6
TATGAG	74	0	444	0	0	6
TATGTC	74	0	444	0	0	6
TGTGAAG	74	0	518	0	0	7
TCGAACC	73	0	511	0	0	7
GATGTC	72	0	432	0	0	6
TAACATAG	72	0	576	0	0	8
TGTTATT	72	0	504	0	0	7
TTGCGC	72	0	432	0	0	6
TTGGCG	72	0	432	0	0	6
TTTGTTGG	72	0	576	0	0	8
ATTTTTGA	70	0	560	0	0	8
CGTCAC	70	0	420	0	0	6
GAATGC	70	0	420	0	0	6
GGCTGA	70	0	420	0	0	6
GTACAG	70	0	420	0	0	6
TTGTTGTTT	70	0	630	0	0	9
AGAAATT	69	0	483	0	0	7
AATTCAAG	68	0	544	0	0	8
ATATGGA	68	0	476	0	0	7
ATGCCT	68	0	408	0	0	6
ATTGCAA	68	0	476	0	0	7
ATTTGTC	68	0	476	0	0	7
CGTAAATAT	68	0	612	0	0	9
CTAGAC	68	0	408	0	0	6
GAATATAT	68	0	544	0	0	8
GTATACG	68	0	476	0	0	7
GTGTTTT	68	0	476	0	0	7
TGAATTA	68	0	476	0	0	7
TGTGGGAA	68	0	544	0	0	8
AAATAGT	66	0	462	0	0	7
ACCAGT	66	0	396	0	0	6
ACCCCATGG	66	0	594	0	0	9
ACTCTG	66	0	396	0	0	6
ATCGCC	66	0	396	0	0	6
ATGATAA	66	0	462	0	0	7
CGATGG	66	0	396	0	0	6
CTCAAG	66	0	396	0	0	6
CTGCGTCACC	66	0	660	0	0	10
GGCTAA	66	0	396	0	0	6
GGTTTTT	66	0	462	0	0	7
TAGATTTT	66	0	528	0	0	8
TCCTAG	66	0	396	0	0	6
TCGGTT	66	0	396	0	0	6
TGTCAAA	66	0	462	0	0	7
TTGAATAT	66	0	528	0	0	8
CCTAGG	65	0	390	0	0	6
AGATCG	64	0	384	0	0	6
CCGCTC	64	0	384	0	0	6
CCTGCG	64	0	384	0	0	6
CGGTGT	64	0	384	0	0	6
CTGGGTAC	64	0	512	0	0	8
CTTGAATT	64	0	512	0	0	8
GTAAATG	64	0	448	0	0	7
GTCTGG	64	0	384	0	0	6
TCCAGC	64	0	384	0	0	6
TGACGG	64	0	384	0	0	6
AAAAGTT	62	0	434	0	0	7
AGGCTC	62	0	372	0	0	6
ATGAATA	62	0	434	0	0	7
TAACGG	62	0	372	0	0	6
TATTGTA	62	0	434	0	0	7
TGCGTT	62	0	372	0	0	6
TGGCAAA	62	0	434	0	0	7
TTATTGA	62	0	434	0	0	7
CCTCAGTG	61	0	488	0	0	8
AAAGGTT	60	0	420	0	0	7
AAAGTAC	60	0	420	0	0	7
ACGTCA	60	0	360	0	0	6
CGAATA	60	0	360	0	0	6
CTCCGC	60	0	360	0	0	6
GCATTC	60	0	360	0	0	6
GCGTGC	60	0	360	0	0	6
GCTTGCT	60	0	420	0	0	7
GTGATGATG	60	0	540	0	0	9
TACCGA	60	0	360	0	0	6
TAGTTTT	60	0	420	0	0	7
TTAAGAA	60	0	420	0	0	7
TTCCGA	60	0	360	0	0	6
GACAATTTGGCGTAC	59	0	885	0	0	15
ACGTCG	58	0	348	0	0	6
AGTTTTC	58	0	406	0	0	7
ATTTTAG	58	0	406	0	0	7
CCGTATA	58	0	406	0	0	7
GCATCAT	58	0	406	0	0	7
GCTTGA	58	0	348	0	0	6
GTGAGAGA	58	0	464	0	0	8
TATGTTA	58	0	406	0	0	7
TTGTGAT	58	0	406	0	0	7
TTTGACA	58	0	406	0	0	7
GGCTCG	57	0	342	0	0	6
AGAATGTAG	56	0	504	0	0	9
ATTCGT	56	0	336	0	0	6
CCAATAGT	56	0	448	0	0	8
CGTCGC	56	0	336	0	0	6
GAAATTG	56	0	392	0	0	7
GCTCTA	56	0	336	0	0	6
GTATTTA	56	0	392	0	0	7
TTAACG	56	0	336	0	0	6
TTTCTGT	56	0	392	0	0	7
TTTGCCA	56	0	392	0	0	7
TCTCTCTCTGTCTG	55	0	770	0	0	14
AAATGAG	54	0	378	0	0	7
AGACGT	54	0	324	0	0	6
CAAATGC	54	0	378	0	0	7
CCGGTTTT	54	0	432	0	0	8
CTGCTCC	54	0	378	0	0	7
CTTTTGT	54	0	378	0	0	7
GAATCG	54	0	324	0	0	6
GTCATTG	54	0	378	0	0	7
GTTCGT	54	0	324	0	0	6
TGATGGAG	54	0	432	0	0	8
TGCTGAC	54	0	378	0	0	7
CGATCT	53	0	318	0	0	6
GTCATCATC	53	0	477	0	0	9
AAAGTTC	52	0	364	0	0	7
AAGGTCA	52	0	364	0	0	7
AGTATCC	52	0	364	0	0	7
ATGTGTGT	52	0	416	0	0	8
CCTAAG	52	0	312	0	0	6
GATTTTT	52	0	364	0	0	7
GCTTTC	52	0	312	0	0	6
GGTTCC	52	0	312	0	0	6
GTAGTC	52	0	312	0	0	6
GTGGTC	52	0	312	0	0	6
GTTTATA	52	0	364	0	0	7
TCAGAGA	52	0	364	0	0	7
TGATGAT	52	0	364	0	0	7
TGATGGA	52	0	364	0	0	7
TTCTTGC	51	0	357	0	0	7
AAAAGAT	50	0	350	0	0	7
AACGTG	50	0	300	0	0	6
AAGTAGC	50	0	350	0	0	7
ACGTTC	50	0	300	0	0	6
ACTGGAT	50	0	350	0	0	7
ATGGACA	50	0	350	0	0	7
CAGCCT	50	0	300	0	0	6
CAGTATATA	50	0	450	0	0	9
CGGTTG	50	0	300	0	0	6
CGTTTTT	50	0	350	0	0	7
GAACTTT	50	0	350	0	0	7
GACCTTT	50	0	350	0	0	7
GGAGTTA	50	0	350	0	0	7
GGGGTAG	50	0	350	0	0	7
GGTCGA	50	0	300	0	0	6
GTATGATTT	50	0	450	0	0	9
GTTTGTTTGTT	50	0	550	0	0	11
TATCGG	50	0	300	0	0	6
TCGAGT	50	0	300	0	0	6
ACGACAGTTGGGTGA	49	0	735	0	0	15
AAAAATTG	48	0	384	0	0	8
AAAACTG	48	0	336	0	0	7
AAATATGT	48	0	384	0	0	8
ATAAGAG	48	0	336	0	0	7
ATTTGGG	48	0	336	0	0	7
ATTTGGA	48	0	336	0	0	7
CACTGAGG	48	0	384	0	0	8
CATTGTG	48	0	336	0	0	7
CTTTCAATTTG	48	0	528	0	0	11
GCAAATTGAAA	48	0	528	0	0	11
TCAGAC	48	0	288	0	0	6
TGACCTC	48	0	336	0	0	7
TGCAATC	48	0	336	0	0	7
TTCATGA	48	0	336	0	0	7
TTGAACC	48	0	336	0	0	7
TTGACTT	48	0	336	0	0	7
TTGCAAT	48	0	336	0	0	7
CAATTTGGCGTAGT	47	0	658	0	0	14
GAGGGGT	47	0	329	0	0	7
TCAAAAG	47	0	329	0	0	7
AATATGT	46	0	322	0	0	7
AGGAAAT	46	0	322	0	0	7
CAGATTT	46	0	322	0	0	7
CATTGAGG	46	0	368	0	0	8
CGACCT	46	0	276	0	0	6
CTTTTGG	46	0	322	0	0	7
GAAGTC	46	0	276	0	0	6
GATGCC	46	0	276	0	0	6
GATGATAT	46	0	368	0	0	8
GCATCG	46	0	276	0	0	6
GTGGAAA	46	0	322	0	0	7
TATATATG	46	0	368	0	0	8
TATGATT	46	0	322	0	0	7
TCCAGCAA	46	0	368	0	0	8
TCTCCG	46	0	276	0	0	6
TGAAAGA	46	0	322	0	0	7
TTATTCGA	46	0	368	0	0	8
TTGGCAT	46	0	322	0	0	7
TTGTTGGTGT	46	0	460	0	0	10
CTGAGTATCAGGGT	45	0	630	0	0	14
GTGATCA	45	0	315	0	0	7
AAATATTG	44	0	352	0	0	8
AACCTGA	44	0	308	0	0	7
AAGAGTT	44	0	308	0	0	7
AATGACA	44	0	308	0	0	7
ATAGTGT	44	0	308	0	0	7
ATATTGC	44	0	308	0	0	7
ATGACAATTTGGCGT	44	0	660	0	0	15
ATTTTGAA	44	0	352	0	0	8
CCATTGT	44	0	308	0	0	7
CCATGGGGT	44	0	396	0	0	9
CTCTCTCG	44	0	352	0	0	8
CTGAATAT	44	0	352	0	0	8
GCCTATT	44	0	308	0	0	7
GGGTAAG	44	0	308	0	0	7
GTACGCCAAATTGTC	44	0	660	0	0	15
GTTGGAA	44	0	308	0	0	7
TAAAGGA	44	0	308	0	0	7
TGGTATT	44	0	308	0	0	7
TGTTCTC	44	0	308	0	0	7
TGTTTGG	44	0	308	0	0	7
CTTCGA	43	0	258	0	0	6
AAGGGTTGA	42	0	378	0	0	9
AATATGC	42	0	294	0	0	7
ACGTAAA	42	0	294	0	0	7
ATCCAGC	42	0	294	0	0	7
CATGTTG	42	0	294	0	0	7
CGCCTT	42	0	252	0	0	6
CTAGCC	42	0	252	0	0	6
CTGGGC	42	0	252	0	0	6
CTTTCGGT	42	0	336	0	0	8
GAACTC	42	0	252	0	0	6
GAGGTCA	42	0	294	0	0	7
GCTTTCA	42	0	294	0	0	7
TGAATCA	42	0	294	0	0	7
TCGTAA	42	0	252	0	0	6
TGACGATGA	42	0	378	0	0	9
TGCATAGAC	42	0	378	0	0	9
TGTCCTT	42	0	294	0	0	7
TGTTACTA	42	0	336	0	0	8
TTAGGC	42	0	252	0	0	6
GTATATA	41	0	287	0	0	7
AAATTGTAA	40	0	360	0	0	9
AATCAAAG	40	0	320	0	0	8
ACATTGG	40	0	280	0	0	7
AGGGGTT	40	0	280	0	0	7
ATGGATTA	40	0	320	0	0	8
CGTTTTA	40	0	280	0	0	7
CTCGGT	40	0	240	0	0	6
GAATGAG	40	0	280	0	0	7
GATGTGT	40	0	280	0	0	7
GATTAAT	40	0	280	0	0	7
GCACTC	40	0	240	0	0	6
GCTGTTT	40	0	280	0	0	7
GTGATC	40	0	240	0	0	6
GTTAATA	40	0	280	0	0	7
TCGTGC	40	0	240	0	0	6
TGCCCAA	40	0	280	0	0	7
TGGTTCT	40	0	280	0	0	7
TGTAAGT	40	0	280	0	0	7
TTCTTTGA	40	0	320	0	0	8
TTTAAAG	40	0	280	0	0	7
TTTGATG	40	0	280	0	0	7
ATGACTGTT	39	0	351	0	0	9
CGACAATTGGGTGAA	39	0	585	0	0	15
GAGTGAGAGA	39	0	390	0	0	10
AAAGGTA	38	0	266	0	0	7
AATATTG	38	0	266	0	0	7
ACTGTAC	38	0	266	0	0	7
AGTAGCAAAA	38	0	380	0	0	10
AGTGGGT	38	0	266	0	0	7
ATTATGT	38	0	266	0	0	7
CAATAGG	38	0	266	0	0	7
CATTGCACA	38	0	342	0	0	9
CCCCTTG	38	0	266	0	0	7
CGCTTA	38	0	228	0	0	6
CGTCTA	38	0	228	0	0	6
CTGAAAT	38	0	266	0	0	7
CTGAATT	38	0	266	0	0	7
GAAAGGT	38	0	266	0	0	7
GCAGTGT	38	0	266	0	0	7
GCCGGTT	38	0	266	0	0	7
GCTCTCT	38	0	266	0	0	7
GTAATGT	38	0	266	0	0	7
GTTACC	38	0	228	0	0	6
GTTTCAT	38	0	266	0	0	7
TAAAAAGT	38	0	304	0	0	8
TAGCCAG	38	0	266	0	0	7
TAGGAAG	38	0	266	0	0	7
TTCTGTC	38	0	266	0	0	7
TTCACCCAATTGTCG	37	0	555	0	0	15
AGTCATC	36	0	252	0	0	7
ATGAAGA	36	0	252	0	0	7
ATGAATACAT	36	0	360	0	0	10
ATGTATA	36	0	252	0	0	7
CCAATGT	36	0	252	0	0	7
CCGGAT	36	0	216	0	0	6
CTCTGAT	36	0	252	0	0	7
CTGCCCC	36	0	252	0	0	7
GACGCAGGGT	36	0	360	0	0	10
GATCACT	36	0	252	0	0	7
GCACATT	36	0	252	0	0	7
GCGTAG	36	0	216	0	0	6
GTCCCCC	36	0	252	0	0	7
GTGGGTG	36	0	252	0	0	7
GTGTATG	36	0	252	0	0	7
GTGTGCAAT	36	0	324	0	0	9
GTTATTTTT	36	0	324	0	0	9
TAAAGAA	36	0	252	0	0	7
TAGTAGT	36	0	252	0	0	7
TCAAGTTT	36	0	288	0	0	8
TCAAGTT	36	0	252	0	0	7
TCAGCG	36	0	216	0	0	6
TCTGAG	36	0	216	0	0	6
TGAAACA	36	0	252	0	0	7
TCTGTGT	36	0	252	0	0	7
TGAACAC	36	0	252	0	0	7
TGACGCT	36	0	252	0	0	7
TGATAAT	36	0	252	0	0	7
TGGACAG	36	0	252	0	0	7
TGTAACA	36	0	252	0	0	7
TGTGAAT	36	0	252	0	0	7
TTGGCCA	36	0	252	0	0	7
TTTCGTC	36	0	252	0	0	7
TTTCTGC	36	0	252	0	0	7
TTTTTTTGTT	36	0	360	0	0	10
AACAATG	34	0	238	0	0	7
AACTGCA	34	0	238	0	0	7
AAGTTTG	34	0	238	0	0	7
AATCCAGAG	34	0	306	0	0	9
AATGTAC	34	0	238	0	0	7
AATTTAG	34	0	238	0	0	7
AGGTGGA	34	0	238	0	0	7
ATGTATG	34	0	238	0	0	7
ATTGTTGTT	34	0	306	0	0	9
ATTGTTTT	34	0	272	0	0	8
CACTGTC	34	0	238	0	0	7
CAGTAGTA	34	0	272	0	0	8
CATCTGA	34	0	238	0	0	7
CCACATG	34	0	238	0	0	7
CCTCAATG	34	0	272	0	0	8
CTGGGTA	34	0	238	0	0	7
CTGTGGC	34	0	238	0	0	7
GGAAACT	34	0	238	0	0	7
GTGGGGT	34	0	238	0	0	7
GTGTACA	34	0	238	0	0	7
TACGAG	34	0	204	0	0	6
TATGATGAT	34	0	306	0	0	9
TATTTGC	34	0	238	0	0	7
TCCGTA	34	0	204	0	0	6
TCTATGTT	34	0	272	0	0	8
TGAATAC	34	0	238	0	0	7
TGATGCA	34	0	238	0	0	7
TGTCACT	34	0	238	0	0	7
TGTGTGT	34	0	238	0	0	7
TTAAAGA	34	0	238	0	0	7
TTGAAAAT	34	0	272	0	0	8
TTGAATG	34	0	238	0	0	7
TTTGATTAG	34	0	306	0	0	9
ATACGT	33	0	198	0	0	6
AACATAGA	32	0	256	0	0	8
ACTACG	32	0	192	0	0	6
AGGACAT	32	0	224	0	0	7
AGGATGC	32	0	224	0	0	7
AGTTCCA	32	0	224	0	0	7
ATATAGC	32	0	224	0	0	7
ATGGTGG	32	0	224	0	0	7
ATTAAGT	32	0	224	0	0	7
CAAAGAGT	32	0	256	0	0	8
CGGTTA	32	0	192	0	0	6
CTCTTTG	32	0	224	0	0	7
CTGGTTC	32	0	224	0	0	7
CTGTAAA	32	0	224	0	0	7
GAGCTC	32	0	192	0	0	6
GAGGATG	32	0	224	0	0	7
GATGATA	32	0	224	0	0	7
GGCTAG	32	0	192	0	0	6
GGGAAAT	32	0	224	0	0	7
GGTTCAA	32	0	224	0	0	7
GGTTGGT	32	0	224	0	0	7
GTCGCT	32	0	192	0	0	6
TAAACAG	32	0	224	0	0	7
TAATAAG	32	0	224	0	0	7
TAATAATAG	32	0	288	0	0	9
TCGAATAA	32	0	256	0	0	8
TGCAACA	32	0	224	0	0	7
TGCATGC	32	0	224	0	0	7
TGGATAA	32	0	224	0	0	7
TGGATGC	32	0	224	0	0	7
TGTTGAT	32	0	224	0	0	7
TTAGAAAT	32	0	256	0	0	8
TTTCTGA	32	0	224	0	0	7
TTTTTTTTG	32	0	288	0	0	9
AAAGTAG	30	0	210	0	0	7
AAGTTAT	30	0	210	0	0	7
AATGACC	30	0	210	0	0	7
AATGTTC	30	0	210	0	0	7
AATTTCG	30	0	210	0	0	7
ACCCAGT	30	0	210	0	0	7
ACCTGCC	30	0	210	0	0	7
ACGGAT	30	0	180	0	0	6
AGCATAC	30	0	210	0	0	7
AGTTGGC	30	0	210	0	0	7
ATAAGAT	30	0	210	0	0	7
ATAGCG	30	0	180	0	0	6
ATGTATTCAT	30	0	300	0	0	10
ATTGAGA	30	0	210	0	0	7
CACATAG	30	0	210	0	0	7
CAATTTGGCGTATGG	30	0	450	0	0	15
CAGTTGT	30	0	210	0	0	7
CCGTGA	30	0	180	0	0	6
CCGTGC	30	0	180	0	0	6
CGCTTGC	30	0	210	0	0	7
CTATGTG	30	0	210	0	0	7
CTCACG	30	0	180	0	0	6
CTCTCTCTCG	30	0	300	0	0	10
CTGACAA	30	0	210	0	0	7
CTGCACT	30	0	210	0	0	7
GAATCC	30	0	180	0	0	6
GGGAATAG	30	0	240	0	0	8
GGTAGC	30	0	180	0	0	6
GGTTGAAG	30	0	240	0	0	8
GTACCG	30	0	180	0	0	6
GTAGTAG	30	0	210	0	0	7
GTCACAA	30	0	210	0	0	7
GTGAGGT	30	0	210	0	0	7
GTGCGGG	30	0	210	0	0	7
GTGTGTGC	30	0	240	0	0	8
GTTACAA	30	0	210	0	0	7
GTTTGTG	30	0	210	0	0	7
GTTTGTTA	30	0	240	0	0	8
GTTTTTTTTTT	30	0	330	0	0	11
TACGCC	30	0	180	0	0	6
TAGGGCT	30	0	210	0	0	7
TCCCGG	30	0	180	0	0	6
TCTCTTG	30	0	210	0	0	7
TCTGTCC	30	0	210	0	0	7
TGGTTAG	30	0	210	0	0	7
TGTTAGT	30	0	210	0	0	7
TTATTTGT	30	0	240	0	0	8
TTCATTG	30	0	210	0	0	7
TTCTGTA	30	0	210	0	0	7
TTCTTTG	30	0	210	0	0	7
TTGCTGGA	30	0	240	0	0	8
TTGGGCA	30	0	210	0	0	7
TTGTACA	30	0	210	0	0	7
TTTGAGT	30	0	210	0	0	7
GAAAGCT	29	0	203	0	0	7
GCTACC	29	0	174	0	0	6
TACGCCAAATTGAC	29	0	406	0	0	14
AACGAATG	28	0	224	0	0	8
AAGAAATT	28	0	224	0	0	8
AAGGGTA	28	0	196	0	0	7
AAGTAGT	28	0	196	0	0	7
AAGTTGC	28	0	196	0	0	7
AATAAGG	28	0	196	0	0	7
AATGGGC	28	0	196	0	0	7
ACTGACT	28	0	196	0	0	7
AGAATGTGG	28	0	252	0	0	9
AGAGAGAT	28	0	224	0	0	8
AGGAGAT	28	0	196	0	0	7
AGGTAGA	28	0	196	0	0	7
ATAAAGAA	28	0	224	0	0	8
ATAACTG	28	0	196	0	0	7
ATGCTAA	28	0	196	0	0	7
ATTTAGAT	28	0	224	0	0	8
ATTTGTCC	28	0	224	0	0	8
CAGAAAT	28	0	196	0	0	7
CAGTATT	28	0	196	0	0	7
CATACG	28	0	168	0	0	6
CCGTGT	28	0	168	0	0	6
CCTGTGA	28	0	196	0	0	7
CGATTG	28	0	168	0	0	6
CTCAGTGG	28	0	224	0	0	8
CTGACG	28	0	168	0	0	6
GCAAGTG	28	0	196	0	0	7
GCTGCGTCAC	28	0	280	0	0	10
GGACACT	28	0	196	0	0	7
GGTGGGA	28	0	196	0	0	7
GGTTTAG	28	0	196	0	0	7
GTAAGAA	28	0	196	0	0	7
GTACCC	28	0	168	0	0	6
GTCTGC	28	0	168	0	0	6
GTGAGC	28	0	168	0	0	6
GTGTATT	28	0	196	0	0	7
GTTTTGG	28	0	196	0	0	7
TCACGA	28	0	168	0	0	6
TCAGTAG	28	0	196	0	0	7
TCGTAC	28	0	168	0	0	6
TCTGTAG	28	0	196	0	0	7
TGAACAG	28	0	196	0	0	7
TGACTAA	28	0	196	0	0	7
TGCACAC	28	0	196	0	0	7
TGGGCG	28	0	168	0	0	6
TGGTTGA	28	0	196	0	0	7
TGTAAAG	28	0	196	0	0	7
TGTGCAA	28	0	196	0	0	7
TTGAATTTT	28	0	252	0	0	9
TTGCCAG	28	0	196	0	0	7
TTTGTGTG	28	0	224	0	0	8
AGGGTGT	27	0	189	0	0	7
CTCTCTCGCTCT	27	0	324	0	0	12
CTCTCTCGCTCTCT	27	0	378	0	0	14
GTTCCAT	27	0	189	0	0	7
AAGGGAT	26	0	182	0	0	7
AATACAG	26	0	182	0	0	7
AATATAG	26	0	182	0	0	7
AATGAAAT	26	0	208	0	0	8
AATGCTG	26	0	182	0	0	7
AATGGTG	26	0	182	0	0	7
AGCTTTT	26	0	182	0	0	7
AGTAGAG	26	0	182	0	0	7
ATGTGGG	26	0	182	0	0	7
CAAATAG	26	0	182	0	0	7
CAATCG	26	0	156	0	0	6
CAGACTA	26	0	182	0	0	7
CAGTTTA	26	0	182	0	0	7
CCATGCA	26	0	182	0	0	7
CGGCGT	26	0	156	0	0	6
CTATCG	26	0	156	0	0	6
CTGCAGT	26	0	182	0	0	7
CTTTGTA	26	0	182	0	0	7
GAAGATT	26	0	182	0	0	7
GAGAGTG	26	0	182	0	0	7
GAGGTAG	26	0	182	0	0	7
GATGAGG	26	0	182	0	0	7
GATGAGA	26	0	182	0	0	7
GATGATGAG	26	0	234	0	0	9
GCTGCG	26	0	156	0	0	6
GCTGTTGTT	26	0	234	0	0	9
GGTCAC	26	0	156	0	0	6
GTGCGA	26	0	156	0	0	6
TAGCGC	26	0	156	0	0	6
TATGGTA	26	0	182	0	0	7
TCATTAG	26	0	182	0	0	7
TCTGAAG	26	0	182	0	0	7
TGATATTT	26	0	208	0	0	8
TGCATAC	26	0	182	0	0	7
TGCAGAT	26	0	182	0	0	7
TGCAGAA	26	0	182	0	0	7
TGGCCAC	26	0	182	0	0	7
TGGCATG	26	0	182	0	0	7
TTAGTTA	26	0	182	0	0	7
TTCAGTC	26	0	182	0	0	7
TTCAGAA	26	0	182	0	0	7
TTTAAGA	26	0	182	0	0	7
ATATGAT	25	0	175	0	0	7
TCTCTCTCTGTGTC	25	0	350	0	0	14
TGCTATA	25	0	175	0	0	7
AAGTATA	24	0	168	0	0	7
AAGTCAT	24	0	168	0	0	7
AATCAGG	24	0	168	0	0	7
AATTGAC	24	0	168	0	0	7
ACTAGTC	24	0	168	0	0	7
AGATGGG	24	0	168	0	0	7
AGGTGAG	24	0	168	0	0	7
AGTGACC	24	0	168	0	0	7
AGTGATA	24	0	168	0	0	7
AGTGTTC	24	0	168	0	0	7
ATAAAGC	24	0	168	0	0	7
ATGCATT	24	0	168	0	0	7
ATGCTTT	24	0	168	0	0	7
ATTAAGG	24	0	168	0	0	7
ATTGTAG	24	0	168	0	0	7
CAATTTGGCGCATGA	24	0	360	0	0	15
CACAGGT	24	0	168	0	0	7
CAGAGTG	24	0	168	0	0	7
CAGGGTG	24	0	168	0	0	7
CCAATGG	24	0	168	0	0	7
CCACTTG	24	0	168	0	0	7
CTCTGAA	24	0	168	0	0	7
CTGTCTG	24	0	168	0	0	7
CTTGCAA	24	0	168	0	0	7
GAAAAAAT	24	0	192	0	0	8
GAAATATA	24	0	192	0	0	8
GAACATT	24	0	168	0	0	7
GATATGA	24	0	168	0	0	7
GATATTGA	24	0	192	0	0	8
GATTCCT	24	0	168	0	0	7
GATTAGT	24	0	168	0	0	7
GCAGCAAT	24	0	192	0	0	8
GCAGTGG	24	0	168	0	0	7
GCCAGTG	24	0	168	0	0	7
GGAATGTAG	24	0	216	0	0	9
GGAGCAAT	24	0	192	0	0	8
GGAGGGT	24	0	168	0	0	7
GGGATTG	24	0	168	0	0	7
GGGAATG	24	0	168	0	0	7
GGGTATG	24	0	168	0	0	7
GGTGAAG	24	0	168	0	0	7
GGTGCC	24	0	144	0	0	6
GGTGTTG	24	0	168	0	0	7
GGTTCG	24	0	144	0	0	6
GTAGTTT	24	0	168	0	0	7
GTGACGCAGC	24	0	240	0	0	10
GTTATCA	24	0	168	0	0	7
TAATTTTG	24	0	192	0	0	8
TAGATAT	24	0	168	0	0	7
TAGGGCC	24	0	168	0	0	7
TAGTATTAT	24	0	216	0	0	9
TAGTTGCTT	24	0	216	0	0	9
TATATACTG	24	0	216	0	0	9
TATGCTG	24	0	168	0	0	7
TATGGCA	24	0	168	0	0	7
TATGGAT	24	0	168	0	0	7
TATTGTTAT	24	0	216	0	0	9
TCACTGC	24	0	168	0	0	7
TCCAGGA	24	0	168	0	0	7
TCTGCCA	24	0	168	0	0	7
TCTGGATT	24	0	192	0	0	8
TGAAGAG	24	0	168	0	0	7
TGACATTT	24	0	192	0	0	8
TGAGAATGT	24	0	216	0	0	9
TGAGGAG	24	0	168	0	0	7
TGCCCTT	24	0	168	0	0	7
TGGTAAT	24	0	168	0	0	7
TGTAATC	24	0	168	0	0	7
TTAAAATTG	24	0	216	0	0	9
TTAAGCA	24	0	168	0	0	7
TTACTGT	24	0	168	0	0	7
TTCGGA	24	0	144	0	0	6
TTCTGGT	24	0	168	0	0	7
TTGAATC	24	0	168	0	0	7
TTGAAGGTT	24	0	216	0	0	9
TTTCCTG	24	0	168	0	0	7
TTTCTGAA	24	0	192	0	0	8
CAAATTGTCATACGC	23	0	345	0	0	15
TGCAGCA	23	0	161	0	0	7
AAACGTC	22	0	154	0	0	7
AAATAAGA	22	0	176	0	0	8
AAATGTTA	22	0	176	0	0	8
AACTTGAA	22	0	176	0	0	8
AAGATCA	22	0	154	0	0	7
AATTCGA	22	0	154	0	0	7
AATTTTTGA	22	0	198	0	0	9
ACATGTT	22	0	154	0	0	7
ACTAAAG	22	0	154	0	0	7
AGGTCAT	22	0	154	0	0	7
ATCAGAC	22	0	154	0	0	7
ATGGAAC	22	0	154	0	0	7
ATGGATGA	22	0	176	0	0	8
ATGTAGG	22	0	154	0	0	7
ATTGCTCC	22	0	176	0	0	8
ATTGTCA	22	0	154	0	0	7
CAACTGT	22	0	154	0	0	7
CAGTCTC	22	0	154	0	0	7
CAGTGCC	22	0	154	0	0	7
CATGTCA	22	0	154	0	0	7
CATTCTG	22	0	154	0	0	7
CGCCAAATTGTCATG	22	0	330	0	0	15
CTAGAAT	22	0	154	0	0	7
CTAGGCC	22	0	154	0	0	7
CTATGAA	22	0	154	0	0	7
CTGCCGA	22	0	154	0	0	7
CTGGCG	22	0	132	0	0	6
CTGTTGG	22	0	154	0	0	7
CTGTTGT	22	0	154	0	0	7
GAACTTG	22	0	154	0	0	7
GATAGAGAGA	22	0	220	0	0	10
GATAGTG	22	0	154	0	0	7
GCAGTAT	22	0	154	0	0	7
GCCTACT	22	0	154	0	0	7
GCGTCAA	22	0	154	0	0	7
GGCAGCT	22	0	154	0	0	7
GGCTTCT	22	0	154	0	0	7
GGGCACT	22	0	154	0	0	7
GGGGGGGT	22	0	176	0	0	8
GGTGGTA	22	0	154	0	0	7
GTAGACT	22	0	154	0	0	7
GTAGTGT	22	0	154	0	0	7
GTGGGGC	22	0	154	0	0	7
GTTAATTT	22	0	176	0	0	8
GTTGTTTG	22	0	176	0	0	8
TAATAGA	22	0	154	0	0	7
TACAGGT	22	0	154	0	0	7
TAGCATT	22	0	154	0	0	7
TATATTGTTT	22	0	220	0	0	10
TCAATAG	22	0	154	0	0	7
TCCGAG	22	0	132	0	0	6
TCGGCC	22	0	132	0	0	6
TGAAACT	22	0	154	0	0	7
TGTTGCTGC	22	0	198	0	0	9
TTGCAGG	22	0	154	0	0	7
TTGCTCA	22	0	154	0	0	7
TTGGATA	22	0	154	0	0	7
TTGGATG	22	0	154	0	0	7
TTGTAAC	22	0	154	0	0	7
TTTAGAC	22	0	154	0	0	7
TTTATTAGT	22	0	198	0	0	9
CAAATTGCCATACGC	21	0	315	0	0	15
TCTCTCTCTGTG	21	0	252	0	0	12
AAATATTTG	20	0	180	0	0	9
AACCCTG	20	0	140	0	0	7
AACCTGC	20	0	140	0	0	7
AAGCATG	20	0	140	0	0	7
AAGATGG	20	0	140	0	0	7
ACGACGATG	20	0	180	0	0	9
ACTATTGG	20	0	160	0	0	8
AGAAAAAT	20	0	160	0	0	8
AGCTAAA	20	0	140	0	0	7
AGTATTG	20	0	140	0	0	7
AGTGACA	20	0	140	0	0	7
ATATGTC	20	0	140	0	0	7
ATGCACA	20	0	140	0	0	7
ATGGAAAA	20	0	160	0	0	8
ATGGAGAG	20	0	160	0	0	8
ATGTAGA	20	0	140	0	0	7
ATGTGAC	20	0	140	0	0	7
ATTGAAATT	20	0	180	0	0	9
ATTCCAG	20	0	140	0	0	7
ATTGCTGC	20	0	160	0	0	8
ATTTAGG	20	0	140	0	0	7
CAAGGTG	20	0	140	0	0	7
CATGTCTC	20	0	160	0	0	8
CATTAGA	20	0	140	0	0	7
CCATTGC	20	0	140	0	0	7
CTAAGCC	20	0	140	0	0	7
CTATCAG	20	0	140	0	0	7
CTCCGA	20	0	120	0	0	6
CTGGGAC	20	0	140	0	0	7
GAAGATA	20	0	140	0	0	7
GAATTGG	20	0	140	0	0	7
GACTGAA	20	0	140	0	0	7
GAGTTGA	20	0	140	0	0	7
GATAGTT	20	0	140	0	0	7
GATGGTA	20	0	140	0	0	7
GCACTTG	20	0	140	0	0	7
GCAGTTT	20	0	140	0	0	7
GCTTAAT	20	0	140	0	0	7
GGATAGG	20	0	140	0	0	7
GGATCAG	20	0	140	0	0	7
GGCTGCT	20	0	140	0	0	7
GGTTTTC	20	0	140	0	0	7
GTCATCGCGGGACT	20	0	280	0	0	14
GTCGGA	20	0	120	0	0	6
GTGAGAA	20	0	140	0	0	7
GTGCATG	20	0	140	0	0	7
GTTAACA	20	0	140	0	0	7
GTGTCTG	20	0	140	0	0	7
GTTCACA	20	0	140	0	0	7
GTTTAGT	20	0	140	0	0	7
GTTTCGCCCCCGAC	20	0	280	0	0	14
GTTTTAG	20	0	140	0	0	7
GTTTTCC	20	0	140	0	0	7
TAAAAATG	20	0	160	0	0	8
TACTGCTGC	20	0	180	0	0	9
TACTGTG	20	0	140	0	0	7
TATATCGA	20	0	160	0	0	8
TATGGGA	20	0	140	0	0	7
TATTGGG	20	0	140	0	0	7
TATTTACGC	20	0	180	0	0	9
TCAAGTG	20	0	140	0	0	7
TCACTGT	20	0	140	0	0	7
TCTGATG	20	0	140	0	0	7
TGAAATTA	20	0	160	0	0	8
TGAACCAC	20	0	160	0	0	8
TGAATTAT	20	0	160	0	0	8
TGACACT	20	0	140	0	0	7
TGCAATTT	20	0	160	0	0	8
TGGAATTT	20	0	160	0	0	8
TGGTCAC	20	0	140	0	0	7
TGGTGAT	20	0	140	0	0	7
TGGTTAA	20	0	140	0	0	7
TGTAGGAGA	20	0	180	0	0	9
TGTCCTG	20	0	140	0	0	7
TTATGAG	20	0	140	0	0	7
TTATGTAT	20	0	160	0	0	8
TTATTGC	20	0	140	0	0	7
TTCATGC	20	0	140	0	0	7
TTCGATT	20	0	140	0	0	7
TTCTTGA	20	0	140	0	0	7
TTGACAG	20	0	140	0	0	7
TTGGTTTGT	20	0	180	0	0	9
TTGTAGAA	20	0	160	0	0	8
TTTAAGAAA	20	0	180	0	0	9
ACCCTGATACTCAG	19	0	266	0	0	14
GGACAAAT	19	0	152	0	0	8
TATGCG	19	0	114	0	0	6
TGCATCT	19	0	133	0	0	7
TGTCGTTCACCCAAC	19	0	285	0	0	15
AAGTGTT	18	0	126	0	0	7
AATCCAGA	18	0	144	0	0	8
ACACCTG	18	0	126	0	0	7
ACAGCTC	18	0	126	0	0	7
ACCCTTG	18	0	126	0	0	7
ACGAGTG	18	0	126	0	0	7
ACTTAGA	18	0	126	0	0	7
ACTTGAG	18	0	126	0	0	7
AGAATGTA	18	0	144	0	0	8
AGACTTC	18	0	126	0	0	7
AGATATC	18	0	126	0	0	7
AGCTTCA	18	0	126	0	0	7
AGGTAAC	18	0	126	0	0	7
AGTAAAG	18	0	126	0	0	7
AGTAATTTT	18	0	162	0	0	9
AGTACTC	18	0	126	0	0	7
AGTGGTTC	18	0	144	0	0	8
AGTTCAG	18	0	126	0	0	7
AGTTCTA	18	0	126	0	0	7
ATCAGCC	18	0	126	0	0	7
CCCATGG	18	0	126	0	0	7
ATGGGTG	18	0	126	0	0	7
ATGTACTA	18	0	144	0	0	8
ATGTCAG	18	0	126	0	0	7
ATTCGTAATA	18	0	180	0	0	10
ATTGCAAA	18	0	144	0	0	8
ATTTATGA	18	0	144	0	0	8
ATTTTTTG	18	0	144	0	0	8
CAAGAAT	18	0	126	0	0	7
CAAGATG	18	0	126	0	0	7
CAGATCT	18	0	126	0	0	7
CAGATAA	18	0	126	0	0	7
CAGATGG	18	0	126	0	0	7
CAGCTGT	18	0	126	0	0	7
CAGTTCT	18	0	126	0	0	7
CATCGTCGT	18	0	162	0	0	9
CCACTGAG	18	0	144	0	0	8
CCATGAA	18	0	126	0	0	7
CCCACTG	18	0	126	0	0	7
CCGTAA	18	0	108	0	0	6
CCTATGG	18	0	126	0	0	7
CCTGCCT	18	0	126	0	0	7
CGATATTTA	18	0	162	0	0	9
CGCGCT	18	0	108	0	0	6
CGGGTCCA	18	0	144	0	0	8
CTATATGGAAT	18	0	198	0	0	11
CTCTGTCTGT	18	0	180	0	0	10
CTTGACT	18	0	126	0	0	7
GAATTGC	18	0	126	0	0	7
GACCTAT	18	0	126	0	0	7
GAGTTGCTTT	18	0	180	0	0	10
GCATCC	18	0	108	0	0	6
GCTACG	18	0	108	0	0	6
GCTACCA	18	0	126	0	0	7
GCTGCAG	18	0	126	0	0	7
GGAGTGT	18	0	126	0	0	7
GGAGTTG	18	0	126	0	0	7
GGATCAT	18	0	126	0	0	7
GGCACCT	18	0	126	0	0	7
GGGTAGA	18	0	126	0	0	7
GGGTTGGG	18	0	144	0	0	8
GGTTTCC	18	0	126	0	0	7
GTACACA	18	0	126	0	0	7
GTAGGCT	18	0	126	0	0	7
GTATGTG	18	0	126	0	0	7
GTCTACA	18	0	126	0	0	7
GTTCAAC	18	0	126	0	0	7
GTTGCTG	18	0	126	0	0	7
GTTGCTTA	18	0	144	0	0	8
GTTGTTGT	18	0	144	0	0	8
GTTTTTCT	18	0	144	0	0	8
TAAGCAA	18	0	126	0	0	7
TAATGCA	18	0	126	0	0	7
TAGATAG	18	0	126	0	0	7
TAGAAGT	18	0	126	0	0	7
TAGCCTA	18	0	126	0	0	7
TAGCTGG	18	0	126	0	0	7
TAGGGAG	18	0	126	0	0	7
TAGTCCA	18	0	126	0	0	7
TATGACG	18	0	126	0	0	7
TCAAGTC	18	0	126	0	0	7
TCAATGG	18	0	126	0	0	7
TCATGTG	18	0	126	0	0	7
TCCAGAG	18	0	126	0	0	7
TCTAGAT	18	0	126	0	0	7
TCTATTG	18	0	126	0	0	7
TCTCTGTG	18	0	144	0	0	8
TCTCTGGAT	18	0	162	0	0	9
TCTGTGA	18	0	126	0	0	7
TCTGTGTG	18	0	144	0	0	8
TGAGGGT	18	0	126	0	0	7
TGCACAG	18	0	126	0	0	7
TGCAGAC	18	0	126	0	0	7
TGCCTCT	18	0	126	0	0	7
TGTTATG	18	0	126	0	0	7
TGTTGTGG	18	0	144	0	0	8
TTACAGA	18	0	126	0	0	7
TTATGAC	18	0	126	0	0	7
TTCAATGC	18	0	144	0	0	8
TTCTCGT	18	0	126	0	0	7
TTGATCC	18	0	126	0	0	7
TTGCACC	18	0	126	0	0	7
TTGGACC	18	0	126	0	0	7
TTGCCGT	18	0	126	0	0	7
TTGGGAC	18	0	126	0	0	7
TTGGGTGAATGACAA	18	0	270	0	0	15
TTTAGTC	18	0	126	0	0	7
TTTTTGTA	18	0	144	0	0	8
ATGGGGC	17	0	119	0	0	7
CAGCAGTAACAACCC	17	0	255	0	0	15
CTCTCTGTCTGT	17	0	204	0	0	12
TATGTAG	17	0	119	0	0	7
TCAAGAT	17	0	119	0	0	7
TTGGGTTAGG	17	0	170	0	0	10
TTTAGTAA	17	0	136	0	0	8
AAAAGTTG	16	0	128	0	0	8
AAATGACA	16	0	128	0	0	8
AAATGGGAGA	16	0	160	0	0	10
AAGCCAT	16	0	112	0	0	7
AAGTTCG	16	0	112	0	0	7
AATAGAATTAG	16	0	176	0	0	11
AATCCTG	16	0	112	0	0	7
AATGAATT	16	0	128	0	0	8
AATGCAGG	16	0	128	0	0	8
ACAGATC	16	0	112	0	0	7
ACATCGA	16	0	112	0	0	7
ACGTGAC	16	0	112	0	0	7
ACTAAGA	16	0	112	0	0	7
ACTGAGC	16	0	112	0	0	7
ACTGTCT	16	0	112	0	0	7
ACTTCCG	16	0	112	0	0	7
AGACTGG	16	0	112	0	0	7
AGCATCA	16	0	112	0	0	7
AGCGTAAAT	16	0	144	0	0	9
AGGAGATG	16	0	128	0	0	8
AGGTCTT	16	0	112	0	0	7
AGTAGAC	16	0	112	0	0	7
ATAAAGTT	16	0	128	0	0	8
ATACCTG	16	0	112	0	0	7
ATAGGAT	16	0	112	0	0	7
ATCCATG	16	0	112	0	0	7
ATCGATA	16	0	112	0	0	7
ATCTAGC	16	0	112	0	0	7
ATGTGAT	16	0	112	0	0	7
CAAAAATG	16	0	128	0	0	8
CACAGACACTA	16	0	176	0	0	11
CACTGTG	16	0	112	0	0	7
CCAAGAT	16	0	112	0	0	7
CCTAAAG	16	0	112	0	0	7
CCTGCGTCA	16	0	144	0	0	9
CGATTAA	16	0	112	0	0	7
CGCAGGT	16	0	112	0	0	7
CGGGTCTG	16	0	128	0	0	8
CTAGAGA	16	0	112	0	0	7
CTCAATG	16	0	112	0	0	7
CTGACTT	16	0	112	0	0	7
CTGCTAG	16	0	112	0	0	7
CTTGTTTT	16	0	128	0	0	8
CTGTTAT	16	0	112	0	0	7
CTGTATTT	16	0	128	0	0	8
CTTGAAG	16	0	112	0	0	7
GAAATAAG	16	0	128	0	0	8
GAAGTGG	16	0	112	0	0	7
GAGAAAAT	16	0	128	0	0	8
GAGAATG	16	0	112	0	0	7
GAGGTTG	16	0	112	0	0	7
GATAGAG	16	0	112	0	0	7
GATGCCA	16	0	112	0	0	7
GATGGCT	16	0	112	0	0	7
GATTGCT	16	0	112	0	0	7
GCAATTA	16	0	112	0	0	7
GCACGTG	16	0	112	0	0	7
GCCATAT	16	0	112	0	0	7
GGATTCA	16	0	112	0	0	7
GGCATCA	16	0	112	0	0	7
GGCTTC	16	0	96	0	0	6
GGTGGCA	16	0	112	0	0	7
GTAAATTGAA	16	0	160	0	0	10
GTAAGCA	16	0	112	0	0	7
GTAATGA	16	0	112	0	0	7
GTATCTA	16	0	112	0	0	7
GTCATTC	16	0	112	0	0	7
GTCTAGA	16	0	112	0	0	7
GTGAGTG	16	0	112	0	0	7
GTGGCGTA	16	0	128	0	0	8
GTTTCTTA	16	0	128	0	0	8
GTTTCAAT	16	0	128	0	0	8
TACAGGC	16	0	112	0	0	7
TACATGA	16	0	112	0	0	7
TACTGAT	16	0	112	0	0	7
TACTTGA	16	0	112	0	0	7
TAGGTCAT	16	0	128	0	0	8
TATGACA	16	0	112	0	0	7
TATTATTG	16	0	128	0	0	8
TCCAACG	16	0	112	0	0	7
TCCCTTG	16	0	112	0	0	7
TCCTCCG	16	0	112	0	0	7
TCTAATG	16	0	112	0	0	7
TGAAAATA	16	0	128	0	0	8
TGCTAAAT	16	0	128	0	0	8
TGCTACTTTT	16	0	160	0	0	10
TGCTGTG	16	0	112	0	0	7
TGGGTCA	16	0	112	0	0	7
TGGTTCA	16	0	112	0	0	7
TGTAGGAA	16	0	128	0	0	8
TGTCGTA	16	0	112	0	0	7
TGTGCCC	16	0	112	0	0	7
TGTTCCC	16	0	112	0	0	7
TTAAAAGT	16	0	128	0	0	8
TTAGCCTAA	16	0	144	0	0	9
TTATTTGA	16	0	128	0	0	8
TTGACCA	16	0	112	0	0	7
TTGCCAA	16	0	112	0	0	7
TTGCTTAC	16	0	128	0	0	8
TTGGATTAGT	16	0	160	0	0	10
TTGGAGA	16	0	112	0	0	7
TTGTAGG	16	0	112	0	0	7
TTGTTCC	16	0	112	0	0	7
TTGTTCGT	16	0	128	0	0	8
TTTGGTTT	16	0	128	0	0	8
TTTGTTTC	16	0	128	0	0	8
TCCGGG	15	0	90	0	0	6
TCTCTGCCTCTC	15	0	180	0	0	12
TGGTTTGG	15	0	120	0	0	8
TGTCTCTCTG	15	0	150	0	0	10
AAAAAGTA	14	0	112	0	0	8
AAAATGTG	14	0	112	0	0	8
AAACTAG	14	0	98	0	0	7
AAAGCAACT	14	0	126	0	0	9
AAATGTTT	14	0	112	0	0	8
AACAGTC	14	0	98	0	0	7
AAGCTAT	14	0	98	0	0	7
AAGGTAC	14	0	98	0	0	7
AAGTACC	14	0	98	0	0	7
AAGTCAG	14	0	98	0	0	7
AATATAAGAATAT	14	0	182	0	0	13
AATCCAGTA	14	0	126	0	0	9
AATGAAATC	14	0	126	0	0	9
AATGCACAA	14	0	126	0	0	9
AATTAGGG	14	0	112	0	0	8
AATTCGT	14	0	98	0	0	7
AATTGTAA	14	0	112	0	0	8
ACAATAG	14	0	98	0	0	7
ACACATG	14	0	98	0	0	7
ACCTGCT	14	0	98	0	0	7
ACGTGCA	14	0	98	0	0	7
ACGTTGC	14	0	98	0	0	7
ACTATTG	14	0	98	0	0	7
ACTCGTA	14	0	98	0	0	7
ACTGCCA	14	0	98	0	0	7
ACTGCACAGAC	14	0	154	0	0	11
ACTTTGAA	14	0	112	0	0	8
ACTTTGG	14	0	98	0	0	7
AGAATAG	14	0	98	0	0	7
AGACTCA	14	0	98	0	0	7
AGCCATT	14	0	98	0	0	7
AGCTGAT	14	0	98	0	0	7
AGGCAGT	14	0	98	0	0	7
AGGTCCA	14	0	98	0	0	7
AGGTCTG	14	0	98	0	0	7
AGGTTAT	14	0	98	0	0	7
ATAAAGTTT	14	0	126	0	0	9
ATAAGCAGGA	14	0	140	0	0	10
ATACTGTAC	14	0	126	0	0	9
ATAGATT	14	0	98	0	0	7
ATATGTGATA	14	0	140	0	0	10
ATGAAGT	14	0	98	0	0	7
ATGAATAA	14	0	112	0	0	8
ATGTGGAA	14	0	112	0	0	8
ATTGCATA	14	0	112	0	0	8
ATTTCGG	14	0	98	0	0	7
ATTTTTGAACTCT	14	0	182	0	0	13
CAAAATGT	14	0	112	0	0	8
CAGTAAC	14	0	98	0	0	7
CATGGCT	14	0	98	0	0	7
CCACTCTGCA	14	0	140	0	0	10
CCAGTGT	14	0	98	0	0	7
CGAAAAT	14	0	98	0	0	7
CCGATTT	14	0	98	0	0	7
CCTAGAG	14	0	98	0	0	7
CCTCCCG	14	0	98	0	0	7
CGCAATT	14	0	98	0	0	7
CTGCATC	14	0	98	0	0	7
CGTGGC	14	0	84	0	0	6
CGTGTGG	14	0	98	0	0	7
CTATAGA	14	0	98	0	0	7
CTATTGG	14	0	98	0	0	7
CTCCTGT	14	0	98	0	0	7
CTGATCC	14	0	98	0	0	7
CTGGATC	14	0	98	0	0	7
CTGTGAA	14	0	98	0	0	7
GAAATATTTT	14	0	140	0	0	10
GAGACAT	14	0	98	0	0	7
GAGAGGGATGGA	14	0	168	0	0	12
GAGGTTT	14	0	98	0	0	7
GATACTGGA	14	0	126	0	0	9
GATGATGAA	14	0	126	0	0	9
GCACCCT	14	0	98	0	0	7
GCAGTCG	14	0	98	0	0	7
GCATTTTGT	14	0	126	0	0	9
GCCCCAT	14	0	98	0	0	7
GCCTCTG	14	0	98	0	0	7
GCTCTTG	14	0	98	0	0	7
GCTTGAT	14	0	98	0	0	7
GGGAATAT	14	0	112	0	0	8
GGGGTTT	14	0	98	0	0	7
GGGTACAT	14	0	112	0	0	8
GGTAATA	14	0	98	0	0	7
GGTAAGT	14	0	98	0	0	7
GGTGACA	14	0	98	0	0	7
GGTGAGAG	14	0	112	0	0	8
GGTGGAC	14	0	98	0	0	7
GGTGTAGG	14	0	112	0	0	8
GGTGGTAGT	14	0	126	0	0	9
GGTGTCA	14	0	98	0	0	7
GTACAGTAT	14	0	126	0	0	9
GTACGG	14	0	84	0	0	6
GTACTTG	14	0	98	0	0	7
GTGCTCT	14	0	98	0	0	7
GTGGTTC	14	0	98	0	0	7
GTGTGCG	14	0	98	0	0	7
GTTAAAC	14	0	98	0	0	7
GTTGTAC	14	0	98	0	0	7
GTTGTCAT	14	0	112	0	0	8
GTTTGAAA	14	0	112	0	0	8
GTTTTTGT	14	0	112	0	0	8
TAAATATTGG	14	0	140	0	0	10
TAAGAAGG	14	0	112	0	0	8
TAAGACT	14	0	98	0	0	7
TACTCCTG	14	0	112	0	0	8
TACTTAG	14	0	98	0	0	7
TAGTTTC	14	0	98	0	0	7
TATAGTAG	14	0	112	0	0	8
TATCAAG	14	0	98	0	0	7
TATTTTGTGG	14	0	140	0	0	10
TCAGCAT	14	0	98	0	0	7
TCAGTTTGGTGTG	14	0	182	0	0	13
TCCCAGT	14	0	98	0	0	7
TCTCTCG	14	0	98	0	0	7
TCTGTCTT	14	0	112	0	0	8
TCTTGAG	14	0	98	0	0	7
TGACCAAG	14	0	112	0	0	8
TGATGAC	14	0	98	0	0	7
TGCAAGC	14	0	98	0	0	7
TGCAATAT	14	0	112	0	0	8
TGCATAG	14	0	98	0	0	7
TGCACAGGGCC	14	0	154	0	0	11
TGCAGTTG	14	0	112	0	0	8
TGCAGCC	14	0	98	0	0	7
TGCTCTA	14	0	98	0	0	7
TGCTTCTCTA	14	0	140	0	0	10
TGGAAAAC	14	0	112	0	0	8
TGGACAGTG	14	0	126	0	0	9
TGGACCCG	14	0	112	0	0	8
TGGACGT	14	0	98	0	0	7
TGGAGAAA	14	0	112	0	0	8
TGGGGAG	14	0	98	0	0	7
TGGGGGGA	14	0	112	0	0	8
TGTGTGAG	14	0	112	0	0	8
TGTTAAC	14	0	98	0	0	7
TGTTAGG	14	0	98	0	0	7
TGTTATTT	14	0	112	0	0	8
TTAGTACA	14	0	112	0	0	8
TTCAGAAA	14	0	112	0	0	8
TTCAGATA	14	0	112	0	0	8
TTCGGTG	14	0	98	0	0	7
TTGCAGTATAG	14	0	154	0	0	11
TTGTATGT	14	0	112	0	0	8
TTTAACG	14	0	98	0	0	7
TTTACCCCAGT	14	0	154	0	0	11
TTTGCAC	14	0	98	0	0	7
TTTGTCTG	14	0	112	0	0	8
TTTGTCCT	14	0	112	0	0	8
AATCAATGGG	13	0	130	0	0	10
ACAGAGT	13	0	91	0	0	7
AGAGAGACGT	13	0	130	0	0	10
TGATAGTGGGACCA	13	0	182	0	0	14
TGGACTA	13	0	91	0	0	7
TTTCGCCCCCGACA	13	0	182	0	0	14
AAACAATG	12	0	96	0	0	8
AAAGTAAT	12	0	96	0	0	8
AAGAATTT	12	0	96	0	0	8
AAGTAGAA	12	0	96	0	0	8
AAGTAAGA	12	0	96	0	0	8
AAGTGCA	12	0	84	0	0	7
AATAATGAA	12	0	108	0	0	9
AATGAAAAA	12	0	108	0	0	9
AATTCAGG	12	0	96	0	0	8
ACAACGT	12	0	84	0	0	7
ACAGGTTG	12	0	96	0	0	8
ACATGGT	12	0	84	0	0	7
ACCAGGT	12	0	84	0	0	7
ACCTGAG	12	0	84	0	0	7
ACCGACT	12	0	84	0	0	7
ACCTGTC	12	0	84	0	0	7
AGAACTG	12	0	84	0	0	7
AGATCTA	12	0	84	0	0	7
AGCAACTC	12	0	96	0	0	8
AGGGAATG	12	0	96	0	0	8
AGTAACA	12	0	84	0	0	7
AGTATATA	12	0	96	0	0	8
AGTATGG	12	0	84	0	0	7
AGTCCCA	12	0	84	0	0	7
AGTTGACA	12	0	96	0	0	8
AGTTTTCC	12	0	96	0	0	8
ATACAGG	12	0	84	0	0	7
ATACTAG	12	0	84	0	0	7
ATAGCCC	12	0	84	0	0	7
ATAGTTTG	12	0	96	0	0	8
ATATCGG	12	0	84	0	0	7
ATATGTGT	12	0	96	0	0	8
ATATTGTA	12	0	96	0	0	8
ATATTGTTA	12	0	108	0	0	9
ATCAGCA	12	0	84	0	0	7
ATCCTCG	12	0	84	0	0	7
ATCGTTA	12	0	84	0	0	7
ATGAATAC	12	0	96	0	0	8
ATGAGAAG	12	0	96	0	0	8
ATGCAAAT	12	0	96	0	0	8
ATGCCTC	12	0	84	0	0	7
ATGGACG	12	0	84	0	0	7
ATGGTCC	12	0	84	0	0	7
ATGTACAA	12	0	96	0	0	8
ATGTGTGC	12	0	96	0	0	8
CAAAGTTG	12	0	96	0	0	8
CAATGGAA	12	0	96	0	0	8
CACAGTC	12	0	84	0	0	7
CAGCCTA	12	0	84	0	0	7
CAGGTTT	12	0	84	0	0	7
CAGTATTT	12	0	96	0	0	8
CATGTAT	12	0	84	0	0	7
CATTGATT	12	0	96	0	0	8
CCAGTTT	12	0	84	0	0	7
CCATTTTG	12	0	96	0	0	8
CCCAGTGA	12	0	96	0	0	8
CCGTAG	12	0	72	0	0	6
CCTGCATT	12	0	96	0	0	8
CCTGGTA	12	0	84	0	0	7
CGAAATA	12	0	84	0	0	7
CGTCCCA	12	0	84	0	0	7
CTCAGTC	12	0	84	0	0	7
CTGGCTA	12	0	84	0	0	7
CTGGCCGATA	12	0	120	0	0	10
CTGGGAA	12	0	84	0	0	7
CTGTAAC	12	0	84	0	0	7
CTTGGAG	12	0	84	0	0	7
CTTGGGC	12	0	84	0	0	7
CTTTGGG	12	0	84	0	0	7
CTTTGGC	12	0	84	0	0	7
GAACTAC	12	0	84	0	0	7
GAAGGTTT	12	0	96	0	0	8
GAATGAGA	12	0	96	0	0	8
GAATGTCA	12	0	96	0	0	8
GAATGTTGT	12	0	108	0	0	9
GAATTCG	12	0	84	0	0	7
GACCTCGG	12	0	96	0	0	8
GAGCAGT	12	0	84	0	0	7
GAGCTGA	12	0	84	0	0	7
GAGGTAGG	12	0	96	0	0	8
GAGTTATT	12	0	96	0	0	8
GATGCG	12	0	72	0	0	6
GATGCCT	12	0	84	0	0	7
GCAACTTG	12	0	96	0	0	8
GCAATTG	12	0	84	0	0	7
GCATGTA	12	0	84	0	0	7
GCATTTC	12	0	84	0	0	7
GCCTGAA	12	0	84	0	0	7
GCTAATA	12	0	84	0	0	7
GCTCCCC	12	0	84	0	0	7
GCTATCT	12	0	84	0	0	7
GCTTCAG	12	0	84	0	0	7
GGAAGGTA	12	0	96	0	0	8
GGAATGGG	12	0	96	0	0	8
GGATATTT	12	0	96	0	0	8
GGATTGA	12	0	84	0	0	7
GGATCTA	12	0	84	0	0	7
GGGCTAT	12	0	84	0	0	7
GGGCTTGGGCTTT	12	0	156	0	0	13
GGTGACGCA	12	0	108	0	0	9
GGTTATTT	12	0	96	0	0	8
GGTTAAAT	12	0	96	0	0	8
GTATCTT	12	0	84	0	0	7
GTATGAG	12	0	84	0	0	7
GTCGTTT	12	0	84	0	0	7
GTCTTTTT	12	0	96	0	0	8
GTGATGA	12	0	84	0	0	7
GTGTAAC	12	0	84	0	0	7
GTGTAGTGTCT	12	0	132	0	0	11
GTTGTGC	12	0	84	0	0	7
GTTTATTA	12	0	96	0	0	8
GTTTTAGT	12	0	96	0	0	8
GTTTTGAA	12	0	96	0	0	8
TAAGCG	12	0	72	0	0	6
TAAGTAAAATAAA	12	0	156	0	0	13
TAAGTCT	12	0	84	0	0	7
TAATGTTT	12	0	96	0	0	8
TACCAGA	12	0	84	0	0	7
TACCCTG	12	0	84	0	0	7
TAGAGTA	12	0	84	0	0	7
TAGCAGA	12	0	84	0	0	7
TAGTAGTAA	12	0	108	0	0	9
TAGGTGA	12	0	84	0	0	7
TAGTGAA	12	0	84	0	0	7
TATCGAT	12	0	84	0	0	7
TATTACGAAT	12	0	120	0	0	10
TATTGATT	12	0	96	0	0	8
TCAGACC	12	0	84	0	0	7
TCAGCAC	12	0	84	0	0	7
TCCGTCG	12	0	84	0	0	7
TCCGTCT	12	0	84	0	0	7
TCCTACG	12	0	84	0	0	7
TCCTGCTTAT	12	0	120	0	0	10
TCGGAAG	12	0	84	0	0	7
TCTGCCC	12	0	84	0	0	7
TCTTTGG	12	0	84	0	0	7
TGAATCAA	12	0	96	0	0	8
TGACCAAAGT	12	0	120	0	0	10
TGACGTT	12	0	84	0	0	7
TGCAGCCC	12	0	96	0	0	8
TGCCCTA	12	0	84	0	0	7
TGCCTTC	12	0	84	0	0	7
TGGAAATT	12	0	96	0	0	8
TGGACTC	12	0	84	0	0	7
TGGATTG	12	0	84	0	0	7
TGGCAGGT	12	0	96	0	0	8
TGGGACAC	12	0	96	0	0	8
TGGGCCA	12	0	84	0	0	7
TGTATATAT	12	0	108	0	0	9
TGTCTGTGC	12	0	108	0	0	9
TGTGACG	12	0	84	0	0	7
TGTTACC	12	0	84	0	0	7
TTAAATGA	12	0	96	0	0	8
TTAAGGAGA	12	0	108	0	0	9
TTAGCCTAC	12	0	108	0	0	9
TTCGTTA	12	0	84	0	0	7
TTCGTCC	12	0	84	0	0	7
TTCGTGA	12	0	84	0	0	7
TTGAATAA	12	0	96	0	0	8
TTGAGAT	12	0	84	0	0	7
TTGCTTTT	12	0	96	0	0	8
TTGCTTGT	12	0	96	0	0	8
TTGGGTCC	12	0	96	0	0	8
TTGGTCAT	12	0	96	0	0	8
TTTAATGC	12	0	96	0	0	8
TTTAAGG	12	0	84	0	0	7
TTTGTTGC	12	0	96	0	0	8
TTTGTTTGTT	12	0	120	0	0	10
TTTTAGAA	12	0	96	0	0	8
TTTTGTAG	12	0	96	0	0	8
TTTTGGGA	12	0	96	0	0	8
TTTTTTTGTTA	12	0	132	0	0	11
AGAGAGAGTGTGTG	11	0	154	0	0	14
ATGCCAAC	11	0	88	0	0	8
GGACCCTGATACTT	11	0	154	0	0	14
GGGTGCGGA	11	0	99	0	0	9
TCTATTATAGC	11	0	121	0	0	11
AAAGGATA	10	0	80	0	0	8
AAAGTCG	10	0	70	0	0	7
AAATCGT	10	0	70	0	0	7
AAATAGTG	10	0	80	0	0	8
AAATCGAT	10	0	80	0	0	8
AAATGTGT	10	0	80	0	0	8
AACAGTCAT	10	0	90	0	0	9
AACTAGT	10	0	70	0	0	7
AACTGGC	10	0	70	0	0	7
AACTTTGC	10	0	80	0	0	8
AAGAGTC	10	0	70	0	0	7
AAGATAC	10	0	70	0	0	7
AAGCAACT	10	0	80	0	0	8
AAGCTGG	10	0	70	0	0	7
AAGGAGT	10	0	70	0	0	7
AATCATAG	10	0	80	0	0	8
AATCCAGCA	10	0	90	0	0	9
AATGACG	10	0	70	0	0	7
AATGGGT	10	0	70	0	0	7
AATTAGAA	10	0	80	0	0	8
AATTATGG	10	0	80	0	0	8
AATTGCAG	10	0	80	0	0	8
AATTGCTG	10	0	80	0	0	8
ACAATGCA	10	0	80	0	0	8
ACAGGAAT	10	0	80	0	0	8
ACCAGTC	10	0	70	0	0	7
ACCCGTG	10	0	70	0	0	7
ACGGGAAT	10	0	80	0	0	8
ACGTCAC	10	0	70	0	0	7
ACGTCTA	10	0	70	0	0	7
ACTACGC	10	0	70	0	0	7
ACTCGCT	10	0	70	0	0	7
ACTGAAAT	10	0	80	0	0	8
ACTGGGGTAAA	10	0	110	0	0	11
AGACACTAC	10	0	90	0	0	9
AGAATGAA	10	0	80	0	0	8
AGAGGTA	10	0	70	0	0	7
AGCTGGG	10	0	70	0	0	7
AGATGTA	10	0	70	0	0	7
AGCAGGT	10	0	70	0	0	7
AGGTACT	10	0	70	0	0	7
AGGTCCT	10	0	70	0	0	7
AGTACTG	10	0	70	0	0	7
AGTAGAGA	10	0	80	0	0	8
AGTATGTC	10	0	80	0	0	8
AGTGTTTA	10	0	80	0	0	8
ATACGTC	10	0	70	0	0	7
ATACTGGT	10	0	80	0	0	8
ATAGTTC	10	0	70	0	0	7
ATATCCG	10	0	70	0	0	7
ATCTCGCCC	10	0	90	0	0	9
ATCTGGA	10	0	70	0	0	7
ATGAATATGA	10	0	100	0	0	10
ATGATAATA	10	0	90	0	0	9
ATGATCA	10	0	70	0	0	7
ATGATGTA	10	0	80	0	0	8
ATGTCCAA	10	0	80	0	0	8
ATGTTGTTG	10	0	90	0	0	9
ATTAATGC	10	0	80	0	0	8
ATTGATAA	10	0	80	0	0	8
ATTGCATT	10	0	80	0	0	8
ATTGCTTC	10	0	80	0	0	8
ATTGGATT	10	0	80	0	0	8
ATTGGGAC	10	0	80	0	0	8
ATTGTCG	10	0	70	0	0	7
ATTTAGGT	10	0	80	0	0	8
CAAGCAACTC	10	0	100	0	0	10
CAATGCAT	10	0	80	0	0	8
CACATGCA	10	0	80	0	0	8
CACCGTA	10	0	70	0	0	7
CACGCTG	10	0	70	0	0	7
CACTTGCAA	10	0	90	0	0	9
CAGATTTT	10	0	80	0	0	8
CATCAAAG	10	0	80	0	0	8
CATCATTG	10	0	80	0	0	8
CATCATGC	10	0	80	0	0	8
CATCTCG	10	0	70	0	0	7
CATGCGT	10	0	70	0	0	7
CATGTATT	10	0	80	0	0	8
CCAGGCTACC	10	0	100	0	0	10
CCACCCTGCA	10	0	100	0	0	10
CCAGTTA	10	0	70	0	0	7
CCGCCCT	10	0	70	0	0	7
CCGGTGT	10	0	70	0	0	7
CCTGCTG	10	0	70	0	0	7
CCTGTTG	10	0	70	0	0	7
CGATGAC	10	0	70	0	0	7
CGTAGTG	10	0	70	0	0	7
CGTTGTC	10	0	70	0	0	7
CGTTTCA	10	0	70	0	0	7
CTAAGAG	10	0	70	0	0	7
CTAAGGA	10	0	70	0	0	7
CTAAGGC	10	0	70	0	0	7
CTACCGT	10	0	70	0	0	7
CTACTGAG	10	0	80	0	0	8
CTAGGAC	10	0	70	0	0	7
CTCAGGA	10	0	70	0	0	7
CTCAGAA	10	0	70	0	0	7
CTCGCCC	10	0	70	0	0	7
CTCGTGT	10	0	70	0	0	7
CTGGTTTT	10	0	80	0	0	8
CTTTGGTCAA	10	0	100	0	0	10
GAAACTC	10	0	70	0	0	7
GAACAGTA	10	0	80	0	0	8
GAACTCC	10	0	70	0	0	7
GAATACG	10	0	70	0	0	7
GACGTTC	10	0	70	0	0	7
GACTACAGGACTG	10	0	130	0	0	13
GAGCCATT	10	0	80	0	0	8
GAGTTTA	10	0	70	0	0	7
GATAAAAT	10	0	80	0	0	8
GATATATA	10	0	80	0	0	8
GATCTTT	10	0	70	0	0	7
GATCGAT	10	0	70	0	0	7
GATTGCAA	10	0	80	0	0	8
GCACTTTT	10	0	80	0	0	8
GCAGCGT	10	0	70	0	0	7
GCAGTAC	10	0	70	0	0	7
GCATTAG	10	0	70	0	0	7
GCCAAGTT	10	0	80	0	0	8
GCATTTTT	10	0	80	0	0	8
GCCTAGT	10	0	70	0	0	7
GCTCCG	10	0	60	0	0	6
GCTGTCC	10	0	70	0	0	7
GCTGGGAG	10	0	80	0	0	8
GGATCGA	10	0	70	0	0	7
GGATTGTT	10	0	80	0	0	8
GGGAATGTT	10	0	90	0	0	9
GGGCGAGAT	10	0	90	0	0	9
GGGCTGCA	10	0	80	0	0	8
GGGGGTC	10	0	70	0	0	7
GGGTTCT	10	0	70	0	0	7
GGGTTGC	10	0	70	0	0	7
GGGTTGT	10	0	70	0	0	7
GGTAAAGA	10	0	80	0	0	8
GGTAGAGG	10	0	80	0	0	8
GGTCAAGGA	10	0	90	0	0	9
GGTCAGGTTA	10	0	100	0	0	10
GGTGCAAA	10	0	80	0	0	8
GGTGGAGGA	10	0	90	0	0	9
GTAAGGT	10	0	70	0	0	7
GTACACG	10	0	70	0	0	7
GTATAACT	10	0	80	0	0	8
GTCACAAT	10	0	80	0	0	8
GTCCCGT	10	0	70	0	0	7
GTCCCTCT	10	0	80	0	0	8
[truncated: 3,119 more rows]

## Sheet: Trigoniulus RepeatMasker
## Scaffold_1043, length	65188389
## Scaffold_1977, length	24882048
## Scaffold_4228, length	25881402
## Scaffold_4307, length	16022449
## Scaffold_5748, length	23080660
## Scaffold_6181, length	19625497
## Scaffold_6695, length	17331101
## Scaffold_6978, length	26787286
## Scaffold_7780, length	27915606
## Scaffold_9089, length	39821425
## Scaffold_9338, length	11569861
## Scaffold_9389, length	27973807
## Scaffold_9391, length	2666298
## Scaffold_9403, length	4678986
## Scaffold_9405, length	11411762
## Scaffold_9406, length	32571680
## Scaffold_9407, length	29269299
##sequence	#source	#start	#end	#score	#strand	#phase	#attributes
Scaffold_1043	RepeatMasker	65166997	65167051	20.8	+	.	Target "Motif:(TTATG)n" 1 55
Scaffold_1977	RepeatMasker	24800046	24800095	20.6	+	.	Target "Motif:(GTATAT)n" 1 53
Scaffold_4228	RepeatMasker	25831905	25831953	21.1	+	.	Target "Motif:(TTAGG)n" 1 52
Scaffold_4307	RepeatMasker	86738	86765	4	+	.	Target "Motif:(ATTTG)n" 1 29
Scaffold_6181	RepeatMasker	19603772	19603808	15.9	+	.	Target "Motif:(ACTGC)n" 1 36
Scaffold_7780	RepeatMasker	31146	31188	13.9	+	.	Target "Motif:(TGTTGC)n" 1 42
Scaffold_7780	RepeatMasker	84001	84046	14.5	+	.	Target "Motif:(ATGTGC)n" 1 51
Scaffold_9089	RepeatMasker	30641	30671	6.8	+	.	Target "Motif:(GATAAG)n" 1 31
Scaffold_9338	RepeatMasker	72981	73023	15.7	+	.	Target "Motif:(AATATTG)n" 1 46
Scaffold_9403	RepeatMasker	4673641	4673675	6.3	+	.	Target "Motif:(AATATGA)n" 1 36
Scaffold_9405	RepeatMasker	2015	2277	32.8	+	.	Target "Motif:(TTTGTT)n" 1 244
Scaffold_9406	RepeatMasker	32542683	32542738	22.8	+	.	Target "Motif:(TTTGAT)n" 1 56
