# Supplementary material for: Millipede genomes reveal unique adaptations during myriapod evolution
Source: PLoS Biol. 2020 Sep 29;18(9):e3000636. doi: 10.1371/journal.pbio.3000636 (PMC7523956; doi:10.1371/journal.pbio.3000636)
Supplement: S2 Data — TE, transposable element. (XLSX) [file pbio.3000636.s030.xlsx]

## Sheet: Strigamia maritima
Detailed repeat summary for Strigamia maritima
	Repeat class summary
	Total Sequences:	13524
	Total Length:	174500953bp
	Ancestral Repeats:	193451	70324312bp
	Lineage Specific Repeats:	0					Repeat stats
	Class	Count	bpMasked	%masked			ID	Count	bpMasked	%masked
	Unknown	137881	44296797	0.2538			(GGTTA)n	12	674	0
	Copia	14413	11158044	0.0639			(TAACC)n	10	409	0
	Gypsy	9654	7479198	0.0429			5S_DM	19	934	0
	Penelope	1591	525353	0.003			AACOPIA1_I	2	534	0
	Pao	922	514261	0.0029			AACOPIA1_LTR	1	54	0
	Gypsy	2968	488793	0.0028			ACCORD2_I	1	80	0
	Copia	1368	405239	0.0023			ACCORD_I-int	7	609	0
	TcMar-Tc1	1019	392672	0.0023			AGM1	1	176	0
	Helitron	1211	338162	0.0019			Academ-11_LMi	1	73	0
	MULE-MuDR	1284	315075	0.0018			Academ-1_Dpulex	1	57	0
	I	1353	271749	0.0016			Academ-1_LMi	1	51	0
	ERVK	404	268978	0.0015			Academ-2_LMi	2	156	0
	PIF-Harbinger	957	223825	0.0013			Academ-4_LMi	1	33	0
	hAT-Ac	905	221694	0.0013			Academ-8_LMi	1	49	0
	tRNA-Core-RTE	1043	224679	0.0013			Adg_Copia-70_AA-I	3	142	0
	repeat	1070	227010	0.0013			Ag-CR1-7	1	32	0
	DNA	1441	182824	0.001			Ag-I-2	1	83	0
	CMC-EnSpm	1127	170412	0.001			Ag-Jen-11	1	63	0
	hAT	567	170642	0.001			Ag-Jock-1	54	4778	0
	TcMar-Tc2	1105	162034	0.0009			Ag-Outcast-2	1	54	0
	hAT-Charlie	151	147866	0.0008			Ag-Outcast-6	3	499	0
	ERV1	1215	138973	0.0008			Ag-R1-6	3	117	0
	SINE	293	135621	0.0008			BARI_DM	2	286	0
	hAT-hATm	415	108801	0.0006			BEL-1-I_NVi	1	279	0
	hAT-Blackjack	297	72032	0.0004			BEL-1-LTR_NVi	4	204	0
	hAT-hATx	181	69397	0.0004			BEL-100_AA-I	2	182	0
	Helitron	358	72228	0.0004			BEL-106_AA-I	1	91	0
	CR1	170	69040	0.0004			BEL-10_DBp-I	3	281	0
	RTE-X	133	73835	0.0004			BEL-10_DEl-I	2	506	0
	Tc1	478	69172	0.0004			BEL-10_DPu-I	1	51	0
	BEL	490	57781	0.0003			BEL-10_DWil-I	2	186	0
	Sola-3	111	54554	0.0003			BEL-111_AA-I	4	383	0
	I-Jockey	200	55808	0.0003			BEL-114_AA-I	2	125	0
	L2	147	50811	0.0003			BEL-115_AA-I	1	53	0
	tRNA-V	410	51071	0.0003			BEL-117_AA-I	1	27	0
	CR1	389	30171	0.0002			BEL-11_DBp-I	1	43	0
	Ginger-1	130	37323	0.0002			BEL-11_DEl-I	1	86	0
	hAT-Tag1	131	34631	0.0002			BEL-11_DPu-I	2	463	0
	hAT-Tip100	180	38734	0.0002			BEL-11_DTa-I	1	32	0
	DIRS	269	42963	0.0002			BEL-11_DWil-I	2	190	0
	Polinton	290	31517	0.0002			BEL-11_SI-I	1	43	0
	hAT	407	37719	0.0002			BEL-120_AA-I	1	56	0
	Academ-1	59	23560	0.0001			BEL-122_AA-I	1	134	0
	MULE	73	22651	0.0001			BEL-124_AA-I	1	89	0
	MULE-NOF	65	16251	0.0001			BEL-12_CQ-LTR	1	104	0
	Maverick	93	17451	0.0001			BEL-12_DBp-I	1	62	0
	TcMar	92	10050	0.0001			BEL-12_DTa-I	1	135	0
	Jockey	240	21344	0.0001			BEL-12_LH-I	5	651	0
	CRE-Odin	46	18578	0.0001			BEL-13_DAn-I	2	398	0
	L1	59	11190	0.0001			BEL-13_DP-I	3	761	0
	R2-NeSL	43	11109	0.0001			BEL-13_DPu-I	1	49	0
	Loa	77	11099	0.0001			BEL-13_DWil-I	4	606	0
	MSAT	118	24105	0.0001			BEL-13_SI-I	2	71	0
	P	77	9534	0.0001			BEL-14_DWil-I	5	652	0
	R1	191	18863	0.0001			BEL-14_LH-I	1	240	0
	RTE	113	15731	0.0001			BEL-156_AA-LTR	1	70	0
	5S_DM	19	934	0			BEL-15_AA-I	1	60	0
	AT-rich	1	49	0			BEL-15_DPu-I	1	72	0
	Academ	7	419	0			BEL-15_DWil-I	1	128	0
	BMRP1	6	782	0			BEL-160_AA-I	1	45	0
	Crack	31	2716	0			BEL-165_AA-I	3	274	0
	CryptonI	1	70	0			BEL-16_DAn-I	1	43	0
	CryptonV	4	341	0			BEL-16_DEl-LTR	1	46	0
	DIRS	41	7222	0			BEL-16_DPu-I	1	86	0
	IS3EU	9	8046	0			BEL-170_AA-I	1	59	0
	Daphne	49	2731	0			BEL-171_AA-I	2	144	0
	EcoRI	1	46	0			BEL-173_AA-I	1	74	0
	CACTA	65	5177	0			BEL-175_AA-I	2	97	0
	TDD	6	941	0			BEL-179_AA-I	6	1671	0
	Harbinger	17	1629	0			BEL-17_DPu-I	25	9646	0.0001
	I	66	3786	0			BEL-180_AA-I	1	44	0
	IS3EU	11	2899	0			BEL-183_AA-I	1	59	0
	ISL2EU	19	1513	0			BEL-189_AA-I	1	74	0
	Ingi	2	102	0			BEL-18_CQ-I	2	261	0
	Kiri	128	8691	0			BEL-19_DTa-I	1	188	0
	Kolobok	49	4121	0			BEL-19_DWil-I	1	181	0
	L1	46	2525	0			BEL-1_AA-I	1	495	0
	L2	38	2920	0			BEL-1_AEc-I	1	68	0
	L2B	22	848	0			BEL-1_BTa-I	1	61	0
	R2	15	2133	0			BEL-1_Cfl-LTR	3	662	0
	LTR	43	3915	0			BEL-1_DAn-I	1	55	0
	MINIME_DN	4	546	0			BEL-1_DBp-I	1	44	0
	Merlin	6	1142	0			BEL-1_DFi-I	4	206	0
	MuDR	57	7178	0			BEL-1_DGri-I	1	41	0
	NeSL	13	4997	0			BEL-1_DKi-I	1	165	0
	Nimb	26	2479	0			BEL-1_DRh-I	1	85	0
	Non-LTR	25	1482	0			BEL-1_DVir-I	1	114	0
	Nonautonomous	21	1050	0			BEL-1_DWil-I	2	126	0
	Outcast	7	667	0			BEL-1_HAS-I	1	90	0
	PEN1	1	0	0			BEL-1_LSal-I	2	133	0
	Penelope	52	3000	0			BEL-1_LVa-I	2	98	0
	R2	21	1578	0			BEL-1_MMa-I	2	569	0
	R4	92	4736	0			BEL-1_PPo-LTR	1	50	0
	RTEX	32	4192	0			BEL-1_SI-I	1	60	0
	SAL_CL	3	207	0			BEL-201_AA-I	2	143	0
	SAT	3	188	0			BEL-204_AA-I	4	166	0
	tRNA	36	2300	0			BEL-206_AA-I	1	77	0
	Simple	22	1083	0			BEL-209_AA-I	2	145	0
	Sola1	14	899	0			BEL-20_AA-I	2	108	0
	Sola2	29	2458	0			BEL-20_AG-I	1	70	0
	Sola3	1	28	0			BEL-20_CQ-LTR	2	96	0
	Transib	31	1934	0			BEL-210_AA-I	1	72	0
	Transposable	15	1156	0			BEL-213_AA-I	3	410	0
	Tx1	25	1718	0			BEL-216_AA-I	2	182	0
	Vingi	15	775	0			BEL-219_AA-LTR	1	44	0
	Zator	20	2144	0			BEL-21_AA-I	1	56	0
	piggyBac	20	3846	0			BEL-21_DAn-I	5	501	0
	tandem	1	81	0			BEL-21_DTa-I	1	85	0
	EnSpm	--	--	--			BEL-222_AA-I	1	30	0
	Ginger2	--	--	--			BEL-224_AA-I	1	158	0
	LINE	--	--	--			BEL-22_AG-I	2	124	0
	Mariner	--	--	--			BEL-22_DAn-I	1	81	0
	RC	--	--	--			BEL-22_DTa-I	4	1415	0
	SINE2	--	--	--			BEL-230_AA-I	1	64	0
							BEL-237_AA-I	1	222	0
	total interspersed	191762	69865425	0.4004			BEL-238_AA-I	1	100	0
							BEL-23_AA-I	1	102	0
	Satellite	1184	373221	0.0021			BEL-23_CQ-I	2	436	0
	rRNA	410	54770	0.0003			BEL-244_AA-I	1	44	0
	tRNA	95	30896	0.0002			BEL-246_AA-I	1	92	0
							BEL-247_AA-I	1	50	0
	Total	193451	70324312	0.403			BEL-24_AA-I	11	738	0
							BEL-24_AG-I	1	41	0
							BEL-250_AA-I	8	525	0
							BEL-256_AA-I	2	183	0
							BEL-257_AA-I	1	46	0
							BEL-25_AA-I	1	83	0
							BEL-25_CQ-I	2	158	0
							BEL-260_AA-I	1	70	0
							BEL-262_AA-I	1	82	0
							BEL-26_CQ-I	2	121	0
							BEL-271_AA-I	2	247	0
							BEL-277_AA-I	1	289	0
							BEL-284_AA-I	1	53	0
							BEL-285_AA-I	1	38	0
							BEL-2_DEl-I	2	184	0
							BEL-2_DFi-I	5	949	0
							BEL-2_DPer-I	1	37	0
							BEL-2_DPu-I	1	105	0
							BEL-2_DVir-I	3	282	0
							BEL-3-I_NVi	4	288	0
							BEL-30_CQ-I	2	79	0
							BEL-30_CQ-LTR	1	65	0
							BEL-33_AA-LTR	1	46	0
							BEL-34_AA-I	1	24	0
							BEL-36_AA-I	1	55	0
							BEL-38_CQ-I	1	42	0
							BEL-3_AEc-I	4	967	0
							BEL-3_DAn-I	4	438	0
							BEL-3_DGri-I	1	54	0
							BEL-3_DMoj-I	2	214	0
							BEL-3_DPu-I	4	265	0
							BEL-3_DTa-I	2	74	0
							BEL-3_DVir-I	2	89	0
							BEL-3_DWil-I	1	105	0
							BEL-3_Deu-I	1	34	0
							BEL-3_SI-I	2	109	0
							BEL-41_AA-I	1	87	0
							BEL-44_CQ-I	2	190	0
							BEL-47_AA-I	1	111	0
							BEL-48_AA-I	1	47	0
							BEL-48_CQ-I	1	22	0
							BEL-4_AA-I	1	99	0
							BEL-4_BTa-I	1	32	0
							BEL-4_DBp-I	2	869	0
							BEL-4_DMoj-I	2	186	0
							BEL-4_DPer-I	3	266	0
							BEL-4_DPse-I	2	138	0
							BEL-4_DPu-I	2	102	0
							BEL-4_LSal-I	1	32	0
							BEL-4_PPo-I	1	40	0
							BEL-50_AA-I	1	39	0
							BEL-51_AA-I	1	45	0
							BEL-54_AA-I	2	110	0
							BEL-55_AA-I	1	73	0
							BEL-56_AA-I	2	130	0
							BEL-57_AA-LTR	1	42	0
							BEL-593_AA-I	2	91	0
							BEL-597_AA-I	1	46	0
							BEL-59_CQ-I	1	54	0
							BEL-5_BTa-I	1	64	0
							BEL-5_CQ-I	1	109	0
							BEL-5_DPu-I	1	179	0
							BEL-5_DRh-I	1	122	0
							BEL-5_DTa-I	1	116	0
							BEL-5_DVir-I	4	282	0
							BEL-5_DWil-I	1	46	0
							BEL-5_DYa-I	1	717	0
							BEL-5_SI-I	3	983	0
							BEL-600_AA-I	1	55	0
							BEL-601_AA-I	1	52	0
							BEL-604_AA-I	1	88	0
							BEL-607_AA-I	4	279	0
							BEL-608_AA-I	1	38	0
							BEL-60_AA-I	2	97	0
							BEL-60_CQ-LTR	1	73	0
							BEL-612_AA-I	1	9	0
							BEL-613_AA-I	1	42	0
							BEL-615_AA-I	1	63	0
							BEL-616_AA-I	4	172	0
							BEL-620_AA-I	1	74	0
							BEL-624_AA-I	2	123	0
							BEL-625_AA-I	1	11	0
							BEL-626_AA-I	1	73	0
							BEL-627_AA-I	3	129	0
							BEL-628_AA-I	1	59	0
							BEL-629_AA-I	1	54	0
							BEL-630_AA-I	1	36	0
							BEL-632_AA-I	1	67	0
							BEL-633_AA-I	2	138	0
							BEL-634_AA-LTR	1	60	0
							BEL-635_AA-I	1	59	0
							BEL-63_CQ-I	1	63	0
							BEL-642_AA-I	1	83	0
							BEL-645_AA-I	1	220	0
							BEL-646_AA-I	7	1810	0
							BEL-64_AA-I	1	33	0
							BEL-64_CQ-I	7	2221	0
							BEL-66_CQ-I	2	225	0
							BEL-67_AA-I	1	86	0
							BEL-68_AA-I	1	68	0
							BEL-6_AA-I	2	97	0
							BEL-6_AA-LTR	1	61	0
							BEL-6_CQ-I	1	34	0
							BEL-6_CQ-LTR	1	45	0
							BEL-6_DMoj-I	2	71	0
							BEL-6_DWil-I	3	260	0
							BEL-6_DWil-LTR	1	61	0
							BEL-6_LSal-I	1	50	0
							BEL-70_CQ-I	1	112	0
							BEL-71_AA-I	1	66	0
							BEL-74_AA-I	1	23	0
							BEL-76_AA-I	1	53	0
							BEL-77_CQ-I	1	40	0
							BEL-78_AA-I	3	168	0
							BEL-7_BTa-I	2	110	0
							BEL-7_DAn-I	1	39	0
							BEL-7_DMoj-I	1	47	0
							BEL-7_DPe-I	1	43	0
							BEL-7_DPer-I	1	47	0
							BEL-7_DPu-I	4	281	0
							BEL-7_DWil-I	1	35	0
							BEL-7_LSal-I	2	127	0
							BEL-80_AA-I	4	403	0
							BEL-81_AA-I	1	52	0
							BEL-83_AA-LTR	1	66	0
							BEL-84_AA-I	4	292	0
							BEL-86_AA-I	2	36	0
							BEL-87_AA-I	1	80	0
							BEL-89_AA-I	2	136	0
							BEL-8_DMo-I	1	113	0
							BEL-8_DPe-I	1	62	0
							BEL-90_AA-I	1	62	0
							BEL-95_AA-I	3	224	0
							BEL-9_CQ-I	3	380	0
							BEL-9_DWil-I	1	39	0
							BEL-9_LH-I	1	138	0
							BEL1-I_AG	1	56	0
							BEL10-I_AG	3	309	0
							BEL11-I_AG	1	395	0
							BEL12-I_AG	2	107	0
							BEL13-I_AG	1	101	0
							BEL14-I_AG	1	52	0
							BEL14-LTR_AG	1	49	0
							BEL15-I_AG	4	276	0
							BEL16-I_AG	1	70	0
							BEL16-LTR_AG	1	43	0
							BEL19-I_AG	1	74	0
							BEL1_I_Dpse	1	51	0
							BEL2-I_AG	2	112	0
							BEL2-I_Dmoj	3	365	0
							BEL2-I_Dpse	2	175	0
							BEL3-I_AP	2	365	0
							BEL3-I_Dpse	1	61	0
							BEL5-I_AG	1	71	0
							BEL6-I_AG	14	1815	0
							BEL8-I_AG	1	134	0
							BLOOD_I	1	73	0
							BMRP1	6	782	0
							Bica_I	6	1506	0
							CATS	2	81	0
							COPIA2I_DM	3	1000	0
							COPIA3-I_AG	1	51	0
							COPIA4-I_AG	7	592	0
							COPIA5-I_AG	3	439	0
							COPIA_DM_I	2	391	0
							CR1-100_AAe	1	49	0
							CR1-101_AAe	1	6	0
							CR1-105_AAe	1	56	0
							CR1-110_AAe	3	721	0
							CR1-112_AAe	2	167	0
							CR1-113_AAe	1	62	0
							CR1-117_AAe	4	235	0
							CR1-119_AAe	1	72	0
							CR1-11_DTa	1	62	0
							CR1-125_AAe	2	152	0
							CR1-126_AAe	1	41	0
							CR1-12_AG	1	46	0
							CR1-12_DTa	2	107	0
							CR1-13_CQ	1	52	0
							CR1-15_CQ	3	262	0
							CR1-16_CQ	1	51	0
							CR1-1_AG	2	56	0
							CR1-1_BTa	1	59	0
							CR1-1_DEl	3	570	0
							CR1-1_DVi	4	247	0
							CR1-1_DWil	1	654	0
							CR1-1_Hmel	1	46	0
							CR1-20_CQ	66	4718	0
							CR1-23_CQ	1	83	0
							CR1-2_CQ	7	827	0
							CR1-2_DBp	1	328	0
							CR1-2_DF	1	32	0
							CR1-2_DK	1	33	0
							CR1-2_DPer	2	578	0
							CR1-2_DT	1	105	0
							CR1-2_DWi	3	212	0
							CR1-2_HMM	1	78	0
							CR1-2_LSal	1	225	0
							CR1-2_PH	3	111	0
							CR1-3_AG	4	246	0
							CR1-3_DK	1	188	0
							CR1-3_DPer	1	48	0
							CR1-3_DT	1	65	0
							CR1-3_DWi	1	50	0
							CR1-45_AAe	1	96	0
							CR1-47_AAe	1	35	0
							CR1-48_AAe	2	225	0
							CR1-4B_AG	2	70	0
							CR1-4_AG	1	62	0
							CR1-4_DAn	1	40	0
							CR1-4_DEl	1	263	0
							CR1-4_DK	1	112	0
							CR1-4_DRh	1	47	0
							CR1-52_AAe	1	80	0
							CR1-57_AAe	2	124	0
							CR1-58_AAe	1	63	0
							CR1-5_DT	1	83	0
							CR1-5_LVa	1	92	0
							CR1-5_PH	1	3	0
							CR1-66_AAe	1	59	0
							CR1-6_Hmel	1	9	0
							CR1-6_LVa	1	67	0
							CR1-6_NVi	1	187	0
							CR1-76_AAe	2	180	0
							CR1-77_AAe	1	87	0
							CR1-78_AAe	131	9964	0.0001
							CR1-79_AAe	2	49	0
							CR1-7_DT	1	38	0
							CR1-7_HMM	2	148	0
							CR1-80_AAe	1	44	0
							CR1-84_AAe	2	129	0
							CR1-87_AAe	1	79	0
							CR1-89_AAe	1	114	0
							CR1-8_CQ	5	814	0
							CR1-8_DTa	1	117	0
							CR1-90_AAe	3	124	0
							CR1-91_AAe	1	58	0
							CR1-93_AAe	1	82	0
							CR1-94_AAe	1	67	0
							CR1_Ele18	1	32	0
							CR1_Ele19	1	35	0
							CR1_Ele20	1	40	0
							CR1_Ele22	2	72	0
							CR1_Ele24	1	51	0
							CR1_Ele26	1	41	0
							CR1_Ele27	1	86	0
							CR1_Ele28	1	56	0
							CR1_Ele33	2	185	0
							CR1_Ele35	1	46	0
							CR1_Ele36	1	102	0
							CR1_Ele37	1	59	0
							CR1_Ele5	5	306	0
							CR1_Ele6	1	48	0
							CR1_Ele8	1	50	0
							CR1_Ele9	6	452	0
							Chapaev-1_AA	3	283	0
							Chapaev-1_HSal	1	63	0
							Chapaev-N3_AAe	3	252	0
							Chapaev-N6_AAe	1	65	0
							Chapaev3-1_DA	1	79	0
							Chapaev3-1_NVi	1	32	0
							Chapaev3-2_AA	4	139	0
							Chapaev3-3_AA	1	17	0
							Clu-111_AG	1	66	0
							Clu-186_AG	4	280	0
							Clu-39_AG	1	45	0
							Copia-1-I_DY	1	594	0
							Copia-101_AA-I	1	43	0
							Copia-102_AA-I	1	16	0
							Copia-103_AA-I	2	679	0
							Copia-104_AA-I	1	57	0
							Copia-105_AA-I	5	554	0
							Copia-106_AA-I	6	1735	0
							Copia-107_AA-I	1	351	0
							Copia-109_AA-I	2	90	0
							Copia-10_AA-I	2	144	0
							Copia-10_CQ-I	15	6301	0
							Copia-10_LH-I	16	3171	0
							Copia-10_LMi-I	2	422	0
							Copia-10_SI-I	2	138	0
							Copia-110_AA-I	2	217	0
							Copia-111_AA-I	2	462	0
							Copia-112_AA-I	6	668	0
							Copia-113_AA-I	3	1493	0
							Copia-114_AA-I	5	638	0
							Copia-116_AA-I	1	35	0
							Copia-118_AA-I	2	129	0
							Copia-119_AA-I	5	1652	0
							Copia-11_AA-I	1	51	0
							Copia-11_CQ-I	2	111	0
							Copia-11_LH-I	6	685	0
							Copia-11_LMi-I	5	2751	0
							Copia-11_SI-I	3	444	0
							Copia-120_AA-I	1	601	0
							Copia-121_AA-I	2	429	0
							Copia-123_AA-I	21	3564	0
							Copia-124_AA-I	2	410	0
							Copia-126_AA-I	2	1134	0
							Copia-127_AA-I	2	207	0
							Copia-128_AA-I	2	894	0
							Copia-129_AA-I	5	1724	0
							Copia-12_AA-I	1	48	0
							Copia-12_CQ-I	8	3335	0
							Copia-12_DPu-I	1	114	0
							Copia-12_LH-I	4	433	0
							Copia-12_LMi-I	1	44	0
							Copia-12_SI-I	1	60	0
							Copia-130_AA-I	3	1262	0
							Copia-132_AA-I	1	69	0
							Copia-134_AA-I	4	1201	0
							Copia-135_AA-I	7	333	0
							Copia-136_AA-I	5	1305	0
							Copia-137_AA-I	3	556	0
							Copia-13_AA-I	2	1820	0
							Copia-13_CQ-I	3	190	0
							Copia-13_DPu-I	1	126	0
							Copia-13_LH-I	7	1946	0
							Copia-13_SI-I	10	2346	0
							Copia-14_AA-I	6	1828	0
							Copia-14_CQ-I	3	660	0
							Copia-14_LH-I	3	150	0
							Copia-14_LMi-I	1	77	0
							Copia-14_SI-I	20	11494	0.0001
							Copia-15_CQ-I	22	3044	0
							Copia-15_LH-I	6	254	0
							Copia-15_SI-I	5	782	0
							Copia-16_AA-I	7	3454	0
							Copia-16_CQ-I	1	392	0
							Copia-16_DPu-I	2	567	0
							Copia-17_AA-I	1	13	0
							Copia-17_CQ-I	2	976	0
							Copia-17_SI-I	2	228	0
							Copia-18_CQ-I	1	181	0
							Copia-18_DPu-I	1	40	0
							Copia-18_SI-I	2	559	0
							Copia-19_AA-I	1	108	0
							Copia-19_DPu-I	1	247	0
							Copia-1_BM-I	8	1832	0
							Copia-1_Cfl-I	1	100	0
							Copia-1_DBi-I	5	404	0
							Copia-1_DBp-I	2	477	0
							Copia-1_DEl-I	2	459	0
							Copia-1_DFi-I	1	106	0
							Copia-1_DGri-I	20	584	0
							Copia-1_DPu-I	1	168	0
							Copia-1_DSe-I	2	556	0
							Copia-1_DSim-I	10	2695	0
							Copia-1_DTa-I	81	75399	0.0004
							Copia-1_DVir-I	2	187	0
							Copia-1_DWil-I	1	174	0
							Copia-1_DYa-I	1	330	0
							Copia-1_Deu-I	3	402	0
							Copia-1_HMM-I	8	4448	0
							Copia-1_LMi-I	3	645	0
							Copia-1_LSal-I	5	956	0
							Copia-1_MMa-I	6	823	0
							Copia-1_PH-I	3	918	0
							Copia-1_RP-I	5	386	0
							Copia-1_RP-LTR	1	43	0
							Copia-1_TCa-I	4	547	0
							Copia-20_DPu-I	1	107	0
							Copia-20_SI-I	1	37	0
							Copia-21_SI-I	1	174	0
							Copia-22_SI-I	6	2881	0
							Copia-23_CQ-I	2	503	0
							Copia-23_DPu-I	3	664	0
							Copia-23_NVi-I	18	428	0
							Copia-24_DPu-I	7	774	0
							Copia-24_SI-I	1	122	0
							Copia-25_CQ-I	1	114	0
							Copia-25_SI-I	6	3043	0
							Copia-26_AA-I	1	56	0
							Copia-26_CQ-I	2	657	0
							Copia-26_DPu-I	3	133	0
							Copia-27_DPu-I	1	44	0
							Copia-27_SI-I	5	1609	0
							Copia-28_DPu-I	5	549	0
							Copia-28_SI-I	6	1248	0
							Copia-29_DP-I	4	618	0
							Copia-29_DPu-I	15	921	0
							Copia-2_BM-I	9	2355	0
							Copia-2_CQ-I	4	240	0
							Copia-2_Cfl-I	12	5657	0
							Copia-2_DAn-I	5	1958	0
							Copia-2_DGri-I	18	9165	0.0001
							Copia-2_DPer-I	1	532	0
							Copia-2_DPu-I	1	14	0
							Copia-2_DTa-I	11	1257	0
							Copia-2_DWil-I	6	384	0
							Copia-2_Deu-I	3	1919	0
							Copia-2_Hm	1	15	0
							Copia-2_LH-I	22	9850	0.0001
							Copia-2_MMa-I	2	452	0
							Copia-2_SI-I	1	176	0
							Copia-2_TCa-I	3	376	0
							Copia-30_DPu-I	4	775	0
							Copia-30_DPu-LTR	1	60	0
							Copia-31_CQ-I	21	14090	0.0001
							Copia-32_DPu-I	1	74	0
							Copia-34_DPu-I	2	443	0
							Copia-35_CQ-I	3	301	0
							Copia-35_DPu-I	2	443	0
							Copia-36_CQ-I	8	3320	0
							Copia-36_DPu-I	1	419	0
							Copia-37_CQ-I	5	1550	0
							Copia-37_DPu-I	2	137	0
							Copia-38_CQ-I	7	1590	0
							Copia-38_DPu-I	1	158	0
							Copia-39_DPu-I	1	45	0
							Copia-3_BTa-I	10	2619	0
							Copia-3_DAn-I	1	396	0
							Copia-3_DBp-I	37	19714	0.0001
							Copia-3_DEu-I	7	1137	0
							Copia-3_DGri-I	1	16	0
							Copia-3_DMoj-I	5	785	0
							Copia-3_DPu-I	2	116	0
							Copia-3_DWil-I	8	663	0
							Copia-3_LMi-I	4	517	0
							Copia-3_MMa-I	88	2560	0
							Copia-3_SI-I	1	75	0
							Copia-44_AA-I	5	1586	0
							Copia-4_AA-I	1	87	0
							Copia-4_BTa-I	1	38	0
							Copia-4_CQ-I	3	845	0
							Copia-4_Cfl-I	13	2840	0
							Copia-4_DGri-I	3	724	0
							Copia-4_DMoj-I	1	80	0
							Copia-4_DPu-I	1	71	0
							Copia-4_DWil-I	4	864	0
							Copia-4_LH-I	3	1391	0
							Copia-4_LMi-I	11	787	0
							Copia-4_MMa-I	8	142	0
							Copia-4_RPr-I	2	1271	0
							Copia-4_SI-I	7	711	0
							Copia-58_AA-I	1	87	0
							Copia-59_AA-I	6	1846	0
							Copia-5_AA-I	5	1973	0
							Copia-5_BTa-I	3	288	0
							Copia-5_Cfl-I	4	427	0
							Copia-5_DAn-I	7	434	0
							Copia-5_DPu-I	1	155	0
							Copia-5_LH-I	1	522	0
							Copia-5_LMi-I	11	4606	0
							Copia-5_MMa-I	1	54	0
							Copia-5_SI-I	8	3593	0
							Copia-60_AA-I	11	6388	0
							Copia-63_AA-I	3	576	0
							Copia-64_AA-I	1	706	0
							Copia-65_AA-I	30	5513	0
							Copia-66_AA-I	2	398	0
							Copia-67_AA-I	3	236	0
							Copia-6_AG-I	8	663	0
							Copia-6_BTa-I	1	61	0
							Copia-6_Cfl-I	5	220	0
							Copia-6_DAn-I	2	874	0
							Copia-6_DPu-I	2	887	0
							Copia-6_DWil-I	6	3174	0
							Copia-6_LH-I	2	67	0
							Copia-6_LMi-I	6	2660	0
							Copia-6_SI-I	2	166	0
							Copia-70_AA-I	4	1025	0
							Copia-71_AA-I	2	1008	0
							Copia-72_AA-I	11	2032	0
							Copia-73_AA-I	5	1283	0
							Copia-74_AA-I	1	132	0
							Copia-75_AA-I	6	1503	0
							Copia-76_AA-I	6	1505	0
							Copia-78_AA-I	3	179	0
							Copia-79_AA-I	4	394	0
							Copia-7_AA-I	9	893	0
							Copia-7_AG-I	2	91	0
							Copia-7_BTa-I	9	488	0
							Copia-7_DAn-I	14	1927	0
							Copia-7_DPu-I	5	458	0
							Copia-7_DWil-I	6	507	0
							Copia-7_LMi-I	8	1759	0
							Copia-7_SI-I	2	76	0
							Copia-81_AA-I	8	4488	0
							Copia-82_AA-I	4	515	0
							Copia-8_CQ-I	1	39	0
							Copia-8_DAn-I	20	5945	0
							Copia-8_DPu-I	1	6	0
							Copia-8_DWil-I	7	1030	0
							Copia-8_LH-I	4	393	0
							Copia-8_LMi-I	2	132	0
							Copia-8_SI-I	1	94	0
							Copia-95_AA-I	1	53	0
							Copia-96_AA-I	3	618	0
							Copia-98_AA-I	3	156	0
							Copia-99_AA-I	1	101	0
							Copia-9_AA-I	1	42	0
							Copia-9_CQ-I	3	286	0
							Copia-9_DWil-I	7	2835	0
							Copia-9_LH-I	5	1875	0
							Copia-9_LMi-I	3	1052	0
							Copia-9_SI-I	39	39646	0.0002
							Copia-9_SI-LTR	1	71	0
							Copia1-I_DM	6	2246	0
							Copia1-I_Dmoj	6	1832	0
							Copia10-NVi_I	3	183	0
							Copia12-NVi_I	3	158	0
							Copia13-NVi_I	6	203	0
							Copia15-NVi_I	6	280	0
							Copia16-NVi_I	3	237	0
							Copia17-NVi_I	7	362	0
							Copia2-I_Dpse	7	331	0
							Copia2-NVi_I	2	138	0
							Copia20-NVi_I	1	92	0
							Copia3-NVi_I	5	826	0
							Copia4-NVi_I	2	599	0
							Copia6-NVi_I	2	458	0
							Copia7-NVi_I	7	2525	0
							Copia8-NVi_I	3	1121	0
							Copia9-NVi_I	2	253	0
							Crack-14_AAe	1	66	0
							Crack-16_AAe	3	175	0
							Crack-17_AAe	1	74	0
							Crack-19_AAe	1	64	0
							Crack-1_CQ	1	54	0
							Crack-1_IS	1	55	0
							Crack-21_AAe	1	78	0
							Crack-24_AAe	1	53	0
							Crack-26_AAe	1	43	0
							Crack-28_AAe	1	54	0
							Crack-29_AAe	1	76	0
							Crack-2_CP	3	755	0
							Crack-30_AAe	2	147	0
							Crack-32_AAe	1	51	0
							Crack-3_AAe	1	56	0
							Crack-3_CQ	1	61	0
							Crack-4_CP	3	427	0
							Crack-4_CQ	1	60	0
							Crack-5_CQ	1	84	0
							Crack-8_AAe	1	44	0
							Crack-8_CQ	1	75	0
							Crypton-1_NVi	1	70	0
							CryptonV-10_CFl	1	102	0
							CryptonV-12_CFl	1	65	0
							CryptonV-1_HSal	1	94	0
							CryptonV-6_CFl	1	80	0
							Cynin-2_PH	1	53	0
							DIRS-1_HSal	4	661	0
							DIRS-1_LSal	1	48	0
							DIRS-1_NVi	4	884	0
							DIRS-1_PBa	8	980	0
							DIRS-1_PH	2	496	0
							DIRS-1_SIn	1	229	0
							DIRS-2_HSal	1	230	0
							DIRS-3_DPu	4	395	0
							DIRS-4_DPu	9	2143	0
							DIRS-5_DPu	3	273	0
							DIRS-6_DPu	3	815	0
							DIRS_Nvi	1	68	0
							DM1731_I	3	558	0
							DM176-I	1	590	0
							DNA-101_LSal	1	57	0
							DNA-102_LSal	1	55	0
							DNA-14_AAe	1	32	0
							DNA-14_LSal	2	478	0
							DNA-1_CQ	152	55203	0.0003
							DNA-1_LMi	1	88	0
							DNA-1_MMa	8	640	0
							DNA-2-1_NVi	17	1488	0
							DNA-20B_LSal	1	67	0
							DNA-2B_BTa	1	80	0
							DNA-2_ACe	4	264	0
							DNA-2_AEc	1	27	0
							DNA-2_LMi	3	123	0
							DNA-3_MMa	1	53	0
							DNA-55_LSal	1	38	0
							DNA-57_LSal	1	18	0
							DNA-59_LSal	1	58	0
							DNA-5_ACe	2	229	0
							DNA-5_LMi	1	18	0
							DNA-5_PH	21	3962	0
							DNA-64B_LSal	1	87	0
							DNA-64_LSal	1	50	0
							DNA-70_LSal	2	124	0
							DNA-76_LSal	1	18	0
							DNA-79_LSal	2	238	0
							DNA-7_LMi	3	182	0
							DNA-8N1_HSal	10	538	0
							DNA-8N1_PBa	2	415	0
							DNA-92_LSal	1	68	0
							DNA-95_LSal	1	150	0
							DNA-96_LSal	1	83	0
							DNA-97_LSal	1	86	0
							DNA-9_CQ	4	409	0
							DNA-TA-11_CQ	1	56	0
							DNA-TA-12_CQ	1	143	0
							DNA-TA-13_CQ	1	45	0
							DNA-TA-1_AAe	2	112	0
							DNA-TA-5_AAe	2	124	0
							DNA-TA-9_AAe	1	65	0
							DNA-like-10_Hmel	1	33	0
							DNA-like-14_Hmel	1	41	0
							DNA-like-9_Hmel	1	104	0
							DNA2-12_BTa	1	179	0
							DNA2-1_DAn	1	92	0
							DNA2-2_BTa	2	208	0
							DNA2-2_CQ	1	37	0
							DNA3-1_DTa	1	43	0
							DNA3-3_LMi	1	36	0
							DNA3-4_BTa	4	113	0
							DNA3-5_LMi	1	59	0
							DNA3-6_BTa	1	51	0
							DNA3-8_LMi	3	210	0
							DNA3-N1_SIn	1	124	0
							DNA4-1_AP	1	52	0
							DNA4-1_RPr	11	672	0
							DNA4-2_CQ	1	39	0
							DNA4-3_BTa	1	68	0
							DNA4-3_CQ	2	26	0
							DNA6-1_CQ	5	1104	0
							DNA7-1_LSal	1	45	0
							DNA7-2_PH	1	71	0
							DNA8-100B_AP	1	114	0
							DNA8-10_AP	2	84	0
							DNA8-111_AP	1	54	0
							DNA8-11_AP	3	278	0
							DNA8-11_CQ	4	196	0
							DNA8-13_CQ	2	66	0
							DNA8-14_AP	1	158	0
							DNA8-15_CQ	13	4947	0
							DNA8-16B_LMi	1	104	0
							DNA8-16_LMi	2	79	0
							DNA8-1_LMi	1	10	0
							DNA8-26_AP	1	49	0
							DNA8-28B_AP	1	35	0
							DNA8-2_CQ	7	1506	0
							DNA8-2_PH	4	270	0
							DNA8-30_AP	1	60	0
							DNA8-3_LMi	1	42	0
							DNA8-49_AP	13	1470	0
							DNA8-4_LMi	1	44	0
							DNA8-4_PBa	1	8	0
							DNA8-50_AP	3	306	0
							DNA8-56_AP	1	84	0
							DNA8-5_LMi	1	47	0
							DNA8-61_AP	1	148	0
							DNA8-64B_AP	4	511	0
							DNA8-73_AP	1	171	0
							DNA8-74_AP	1	55	0
							DNA8-78_AP	1	65	0
							DNA8-7_CQ	2	431	0
							DNA8-80_AP	1	73	0
							DNA8-8_AP	1	84	0
							DNA8-8_BTa	1	110	0
							DNA8-91_AP	1	67	0
							DNA8-96_AP	1	112	0
							DNA9-2_AAe	52	6929	0
							DNA9-2_LMi	1	122	0
							DNAV-1a_LVa	144	9850	0.0001
							DNAV-1b_LVa	130	7565	0
							DNAV-1c_LVa	97	7066	0
							DNAV-1d_LVa	219	23096	0.0001
							DNAV-1e_LVa	61	6277	0
							DNAV-1f_LVa	153	8713	0
							DNAV-1g_LVa	3	218	0
							DNAX-4_AP	1	41	0
							DNAX-5_AP	1	47	0
							DNAX-7_AP	1	159	0
							DOC3_DM	1	72	0
							Daphne-10_LMi	1	119	0
							Daphne-12_LMi	1	66	0
							Daphne-14_LMi	1	55	0
							Daphne-17_LMi	3	192	0
							Daphne-1_BTa	1	111	0
							Daphne-1_LMi	1	8	0
							Daphne-1_TCa	3	164	0
							Daphne-22_LMi	1	62	0
							Daphne-23_LMi	1	43	0
							Daphne-25_LMi	1	55	0
							Daphne-26B_LMi	1	65	0
							Daphne-2_BTa	1	20	0
							Daphne-35_LMi	1	66	0
							Daphne-36_LMi	1	1	0
							Daphne-38_LMi	1	92	0
							Daphne-3_HMM	2	114	0
							Daphne-40_LMi	1	34	0
							Daphne-43_LMi	1	38	0
							Daphne-46_LMi	1	1	0
							Daphne-51_LMi	1	48	0
							Daphne-52_LMi	2	154	0
							Daphne-55_LMi	1	46	0
							Daphne-60_LMi	1	42	0
							Daphne-64_LMi	1	115	0
							Daphne-65_LMi	3	100	0
							Daphne-66_LMi	3	103	0
							Daphne-70_LMi	4	208	0
							Daphne-77_LMi	3	135	0
							Daphne-79_LMi	1	59	0
							Daphne-7_HMM	6	419	0
							Daphne-7_LMi	1	89	0
							Daphne-8_LMi	1	71	0
							Daphne_DS	1	0	0
							DongAG	92	4736	0
							Doro-3_PH	2	136	0
							EcoRI_HA	1	46	0
							EnSpm-1_AA	1	69	0
							EnSpm-1_AP	3	356	0
							EnSpm-1_BTa	14	1375	0
							EnSpm-1_NVi	15	662	0
							EnSpm-2N1_BTa	3	512	0
							EnSpm-2_LMi	1	45	0
							EnSpm-3_BTa	3	517	0
							EnSpm-4_LSal	1	53	0
							EnSpm-N1_LSal	1	98	0
							EnSpm-N1_NVi	5	407	0
							EnSpm-N2_RPr	1	35	0
							EnSpm-N5_BTa	2	119	0
							FAMAR1	1	62	0
							FB4_DM	1	46	0
							FROGGER_I	1	145	0
							FW2_DM	1	46	0
							G3_DM	1	89	0
							G4_DM	1	47	0
							GYPSY1-I_AG	1	108	0
							GYPSY10-I_AG	32	1811	0
							GYPSY10_I	1	217	0
							GYPSY11_I	1	44	0
							GYPSY14-I_AG	2	171	0
							GYPSY15-I_AG	1	0	0
							GYPSY17-I_AG	1	99	0
							GYPSY20-I_AG	1	329	0
							GYPSY21-I_AG	1	47	0
							GYPSY22-I_AG	1	62	0
							GYPSY23-I_AG	3	363	0
							GYPSY24-I_AG	7	2799	0
							GYPSY25-I_AG	3	210	0
							GYPSY26-I_AG	4	1034	0
							GYPSY2_I	7	473	0
							GYPSY3-I_AG	4	1610	0
							GYPSY35-I_AG	1	39	0
							GYPSY36-I_AG	1	115	0
							GYPSY37-I_AG	12	633	0
							GYPSY38-I_AG	2	571	0
							GYPSY39-I_AG	4	324	0
							GYPSY41-I_AG	1	6	0
							GYPSY42-I_AG	3	179	0
							GYPSY43-I_AG	1	69	0
							GYPSY44-I_AG	1	68	0
							GYPSY45-I_AG	2	74	0
							GYPSY48-I_AG	1	48	0
							GYPSY49-I_AG	1	195	0
							GYPSY5-I_AG	2	107	0
							GYPSY54-I_AG	1	131	0
							GYPSY55-I_AG	2	322	0
							GYPSY56-I_AG	1	569	0
							GYPSY57-I_AG	3	67	0
							GYPSY58-I_AG	8	2655	0
							GYPSY5_I	2	52	0
							GYPSY60-I_AG	3	1305	0
							GYPSY61-I_AG	86	8874	0.0001
							GYPSY62-I_AG	2	697	0
							GYPSY65-I_AG	1	67	0
							GYPSY66-I_AG	3	1367	0
							GYPSY67-I_AG	3	329	0
							GYPSY68-I_AG	37	2810	0
							GYPSY6_I	1	268	0
							GYPSY7-I_AG	1	42	0
							GYPSY72-I_AG	4	678	0
							GYPSY8-I_AG	1	311	0
							GYPSY9-I_AG	3	244	0
							GYPSY9_I	1	81	0
							GYPSY_DS	1	125	0
							GYPSY_I	3	259	0
							Galileo_DB	1	77	0
							Galileo_DM	1	39	0
							Galileo_DW	3	273	0
							Ginger2-1_BTa	4	804	0
							Ginger2-N2_AP	2	137	0
							Gypsy-1-I_DP	2	213	0
							Gypsy-100_AA-I	1	57	0
							Gypsy-100_CQ-I	1	143	0
							Gypsy-106_AA-I	1	64	0
							Gypsy-107_AA-I	1	48	0
							Gypsy-10_ACe-LTR	1	32	0
							Gypsy-10_DAn-I	1	118	0
							Gypsy-10_DBp-I	1	42	0
							Gypsy-10_DEl-I	3	1264	0
							Gypsy-10_DFi-I	2	519	0
							Gypsy-10_DMoj-I	1	54	0
							Gypsy-10_DMoj-LTR	1	45	0
							Gypsy-10_DVir-LTR	7	260	0
							Gypsy-10_IS-I	1	419	0
							Gypsy-10_LMi-I	1	31	0
							Gypsy-10_PBa-LTR	3	128	0
							Gypsy-10_SI-I	2	120	0
							Gypsy-10_TCa-I	2	157	0
							Gypsy-111_AA-I	3	180	0
							Gypsy-113_AA-I	1	41	0
							Gypsy-114_AA-I	1	24	0
							Gypsy-115_AA-I	1	164	0
							Gypsy-119_AA-LTR	8	470	0
							Gypsy-11_AA-I	2	506	0
							Gypsy-11_BTa-I	20	4245	0
							Gypsy-11_CFl-I	1	107	0
							Gypsy-11_DPu-I	1	110	0
							Gypsy-11_DRh-I	3	520	0
							Gypsy-11_DSim-I	3	278	0
							Gypsy-11_DVir-I	1	54	0
							Gypsy-11_DWil-LTR	1	10	0
							Gypsy-11_Hmel_I-int	2	183	0
							Gypsy-11_IS-I	7	1765	0
							Gypsy-11_LH-I	2	124	0
							Gypsy-11_LMi-I	1	628	0
							Gypsy-11_LSal-I	8	689	0
							Gypsy-11_LVa-I	1	56	0
							Gypsy-11_MMa-I	4	1052	0
							Gypsy-11_PBa-LTR	1	54	0
							Gypsy-11_RP-I	1	76	0
							Gypsy-125_AA-I	2	118	0
							Gypsy-129_AA-I	1	74	0
							Gypsy-12_CFl-I	1	74	0
							Gypsy-12_CQ-I	1	101	0
							Gypsy-12_DEu-I	1	75	0
							Gypsy-12_DPer-I	4	1033	0
							Gypsy-12_DPu-I	1	111	0
							Gypsy-12_DRh-I	20	3744	0
							Gypsy-12_DSim-I	2	339	0
							Gypsy-12_DTa-I	2	116	0
							Gypsy-12_DVir-I	7	1216	0
							Gypsy-12_DWil-I	1	159	0
							Gypsy-12_Hm	1	12	0
							Gypsy-12_IS-I	3	220	0
							Gypsy-12_LH-I	1	50	0
							Gypsy-12_LMi-I	1	151	0
							Gypsy-12_PBa-I	2	110	0
							Gypsy-12_RP-I	4	148	0
							Gypsy-12_SI-I	1	536	0
							Gypsy-12_SI-LTR	3	116	0
							Gypsy-131_AA-I	2	160	0
							Gypsy-132_AA-I	1	39	0
							Gypsy-134_AA-I	1	552	0
							Gypsy-137_AA-I	1	76	0
							Gypsy-13_CFl-I	13	746	0
							Gypsy-13_CFl-LTR	2	309	0
							Gypsy-13_DBi-I	5	359	0
							Gypsy-13_DEu-I	2	482	0
							Gypsy-13_DFi-I	1	135	0
							Gypsy-13_DRh-I	1	64	0
							Gypsy-13_DVir-I	1	50	0
							Gypsy-13_Hmel_I-int	1	197	0
							Gypsy-13_LH-I	1	53	0
							Gypsy-13_LMi-I	2	1105	0
							Gypsy-13_LVa-I	1	60	0
							Gypsy-13_SI-I	4	1213	0
							Gypsy-140_AA-I	1	78	0
							Gypsy-144_AA-I	2	153	0
							Gypsy-145_AA-I	2	395	0
							Gypsy-146_AA-I	1	89	0
							Gypsy-148_AA-I	4	521	0
							Gypsy-149_AA-I	1	17	0
							Gypsy-14_AA-I	1	17	0
							Gypsy-14_DAn-I	17	1138	0
							Gypsy-14_DEl-I	1	492	0
							Gypsy-14_DPu-I	2	400	0
							Gypsy-14_DWil-I	2	93	0
							Gypsy-14_Hmel_I-int	1	402	0
							Gypsy-14_LH-I	1	41	0
							Gypsy-14_LMi-I	3	1654	0
							Gypsy-14_SI-I	9	1157	0
							Gypsy-151_AA-I	1	24	0
							Gypsy-152_AA-I	2	412	0
							Gypsy-152_AA-LTR	1	52	0
							Gypsy-154_AA-I	1	42	0
							Gypsy-157_AA-I	3	298	0
							Gypsy-158_AA-I	1	184	0
							Gypsy-15_AA-I	8	4164	0
							Gypsy-15_BTa-I	5	241	0
							Gypsy-15_BTa-LTR	1	57	0
							Gypsy-15_CFl-I	1	125	0
							Gypsy-15_CQ-I	1	67	0
							Gypsy-15_DBi-I	1	17	0
							Gypsy-15_DEl-I	1	60	0
							Gypsy-15_DWil-I	1	100	0
							Gypsy-15_IS-I	21	8409	0
							Gypsy-15_LMi-I	1	84	0
							Gypsy-15_RP-I	2	727	0
							Gypsy-15_SI-I	2	460	0
							Gypsy-16-I_NVi	8	685	0
							Gypsy-164_AA-I	2	338	0
							Gypsy-165_AA-I	4	250	0
							Gypsy-167_AA-I	1	184	0
							Gypsy-16_BTa-I	3	162	0
							Gypsy-16_CFl-I	1	537	0
							Gypsy-16_DAn-I	4	447	0
							Gypsy-16_DBi-I	3	323	0
							Gypsy-16_DPu-I	2	62	0
							Gypsy-16_DRh-I	1	133	0
							Gypsy-16_DTa-I	1	10	0
							Gypsy-16_LMi-I	4	301	0
							Gypsy-16_LVa-I	1	48	0
							Gypsy-16_PBa-I	4	402	0
							Gypsy-16_SI-I	2	140	0
							Gypsy-17-I_NVi	3	1377	0
							Gypsy-170_AA-I	2	314	0
							Gypsy-172_AA-I	4	176	0
							Gypsy-172_AA-LTR	2	138	0
							Gypsy-174_AA-I	2	70	0
							Gypsy-176_AA-I	1	48	0
							Gypsy-177_AA-I	1	78	0
							Gypsy-178_AA-I	1	70	0
							Gypsy-17_AA-I	2	723	0
							Gypsy-17_CFl-I	1	43	0
							Gypsy-17_CQ-I	2	178	0
							Gypsy-17_DTa-I	1	65	0
							Gypsy-17_IS-I	6	2166	0
							Gypsy-17_LH-I	2	333	0
							Gypsy-17_LMi-I	1	70	0
							Gypsy-17_LSal-I	1	7	0
							Gypsy-17_RP-I	1	56	0
							Gypsy-17_SI-I	2	102	0
							Gypsy-18-I_NVi	2	157	0
							Gypsy-183_AA-I	1	241	0
							Gypsy-184_AA-I	2	93	0
							Gypsy-185_AA-I	1	48	0
							Gypsy-18B_PBa-I	23	1581	0
							Gypsy-18_AA-I	2	713	0
							Gypsy-18_BTa-I	3	96	0
							Gypsy-18_CQ-I	2	707	0
							Gypsy-18_DEl-I	1	24	0
							Gypsy-18_DPu-I	1	30	0
							Gypsy-18_DTa-I	2	139	0
							Gypsy-18_DWil-I	4	499	0
							Gypsy-18_IS-I	14	6842	0
							Gypsy-18_LH-I	7	845	0
							Gypsy-18_LMi-I	2	223	0
							Gypsy-18_LSal-I	1	40	0
							Gypsy-18_PBa-I	109	6935	0
							Gypsy-19-I_NVi	2	320	0
							Gypsy-192_AA-I	5	584	0
							Gypsy-195_AA-I	1	112	0
							Gypsy-196_AA-I	2	366	0
							Gypsy-197_AA-I	1	74	0
							Gypsy-19_AA-I	1	72	0
							Gypsy-19_CQ-I	2	132	0
							Gypsy-19_DPu-I	1	86	0
							Gypsy-19_DTa-I	1	155	0
							Gypsy-19_DWil-I	5	99	0
							Gypsy-19_DWil-LTR	3	336	0
							Gypsy-19_IS-I	1	47	0
							Gypsy-19_LH-I	2	279	0
							Gypsy-19_LSal-I	3	295	0
							Gypsy-19_PBa-I	1	104	0
							Gypsy-19_RP-I	1	117	0
							Gypsy-1_ACe-I	1	179	0
							Gypsy-1_AEc-I	3	554	0
							Gypsy-1_CQ-I	2	702	0
							Gypsy-1_Cfl-I	1	70	0
							Gypsy-1_DBi-I	1	31	0
							Gypsy-1_DBp-I	1	50	0
							Gypsy-1_DEl-I	2	415	0
							Gypsy-1_DFi-I	8	594	0
							Gypsy-1_DGri-I	1	96	0
							Gypsy-1_DPu-I	1	50	0
							Gypsy-1_DSim-I	2	1411	0
							Gypsy-1_DVir-I	1	30	0
							Gypsy-1_DWil-I	9	3979	0
							Gypsy-1_Deu-I	2	635	0
							Gypsy-1_HAS-I	2	95	0
							Gypsy-1_IS-I	4	1522	0
							Gypsy-1_LH-I	3	967	0
							Gypsy-1_LVa-I	3	144	0
							Gypsy-1_LVa-LTR	1	43	0
							Gypsy-1_NG-I	2	214	0
							Gypsy-1_PPo-I	17	7246	0
							Gypsy-1_PXu-I	3	528	0
							Gypsy-1_RP-I	1	63	0
							Gypsy-1_RP-LTR	18	1034	0
							Gypsy-1_TCa-I	1	65	0
							Gypsy-20-I_NVi	7	1598	0
							Gypsy-201_AA-I	1	54	0
							Gypsy-203_AA-I	7	7987	0
							Gypsy-206_AA-I	2	98	0
							Gypsy-207_AA-I	1	20	0
							Gypsy-208_AA-I	1	51	0
							Gypsy-20_AA-I	2	276	0
							Gypsy-20_CQ-I	1	666	0
							Gypsy-20_IS-I	2	170	0
							Gypsy-20_LH-I	1	120	0
							Gypsy-20_LMi-I	7	1939	0
							Gypsy-20_LSal-I	1	54	0
							Gypsy-20_PBa-I	6	1094	0
							Gypsy-20_RP-I	1	161	0
							Gypsy-20_SI-I	1	37	0
							Gypsy-210_AA-I	2	90	0
							Gypsy-211_AA-I	10	12209	0.0001
							Gypsy-212_AA-I	1	221	0
							Gypsy-213_AA-I	3	615	0
							Gypsy-217_AA-I	2	90	0
							Gypsy-218_AA-I	1	50	0
							Gypsy-21_AA-I	2	695	0
							Gypsy-21_CQ-I	1	43	0
							Gypsy-21_DAn-I	1	45	0
							Gypsy-21_DAn-LTR	2	87	0
							Gypsy-21_DBp-I	1	96	0
							Gypsy-21_DWil-I	2	115	0
							Gypsy-21_DY-I	3	563	0
							Gypsy-21_DY-LTR	1	446	0
							Gypsy-21_DYa-I	1	214	0
							Gypsy-21_IS-I	26	12030	0.0001
							Gypsy-21_LH-I	1	37	0
							Gypsy-21_LMi-I	4	844	0
							Gypsy-21_PBa-I	2	48	0
							Gypsy-21_PBa-LTR	1	105	0
							Gypsy-21_RPr-I	4	210	0
							Gypsy-21_SI-I	1	1	0
							Gypsy-220_AA-I	27	1528	0
							Gypsy-224_AA-I	4	177	0
							Gypsy-226_AA-I	1	46	0
							Gypsy-228_AA-I	2	178	0
							Gypsy-229_AA-I	3	153	0
							Gypsy-22_CQ-I	2	328	0
							Gypsy-22_DBp-I	2	292	0
							Gypsy-22_DPu-I	3	302	0
							Gypsy-22_DWil-I	6	560	0
							Gypsy-22_DWil-LTR	1	11	0
							Gypsy-22_DY-LTR	1	30	0
							Gypsy-22_IS-I	4	300	0
							Gypsy-22_LMi-I	2	279	0
							Gypsy-22_PBa-I	7	1487	0
							Gypsy-22_RPr-I	4	491	0
							Gypsy-23-LTR_NVi	2	128	0
							Gypsy-234_AA-I	1	49	0
							Gypsy-236_AA-I	5	1568	0
							Gypsy-239_AA-I	1	70	0
							Gypsy-23_AA-I	1	46	0
							Gypsy-23_CQ-I	2	192	0
							Gypsy-23_DAn-I	1	53	0
							Gypsy-23_DBp-I	1	30	0
							Gypsy-23_DEl-I	6	934	0
							Gypsy-23_DPu-I	1	98	0
							Gypsy-23_DY-I	1	42	0
							Gypsy-23_IS-I	1	25	0
							Gypsy-23_PBa-I	2	957	0
							Gypsy-23_RPr-I	2	596	0
							Gypsy-242_AA-I	4	1586	0
							Gypsy-243_AA-I	1	61	0
							Gypsy-244_AA-I	2	351	0
							Gypsy-24_AA-I	2	127	0
							Gypsy-24_DAn-I	1	42	0
							Gypsy-24_DBp-I	3	149	0
							Gypsy-24_DEl-I	268	25896	0.0001
							Gypsy-24_DPu-I	1	48	0
							Gypsy-24_DWil-I	11	1640	0
							Gypsy-24_IS-I	6	937	0
							Gypsy-24_PBa-I	1	140	0
							Gypsy-24_SI-I	4	1050	0
							Gypsy-250_AA-I	5	356	0
							Gypsy-251_AA-I	3	223	0
							Gypsy-252_AA-I	3	1314	0
							Gypsy-253_AA-I	2	698	0
							Gypsy-254_AA-I	1	88	0
							Gypsy-258_AA-I	23	5414	0
							Gypsy-25_CQ-I	2	375	0
							Gypsy-25_DBp-I	3	923	0
							Gypsy-25_DPse-I	1	47	0
							Gypsy-25_DPu-I	15	5577	0
							Gypsy-25_DYa-I	5	1209	0
							Gypsy-25_IS-I	12	4370	0
							Gypsy-25_SI-I	13	3711	0
							Gypsy-26-I_NVi	5	454	0
							Gypsy-260_AA-I	1	41	0
							Gypsy-266_AA-I	1	95	0
							Gypsy-269_AA-I	2	633	0
							Gypsy-26_AA-I	2	132	0
							Gypsy-26_CQ-I	3	1288	0
							Gypsy-26_DP-I	1	254	0
							Gypsy-26_DPse-I	1	102	0
							Gypsy-26_DPu-I	2	144	0
							Gypsy-26_DYa-I	2	262	0
							Gypsy-26_IS-I	17	8310	0
							Gypsy-26_SI-I	2	496	0
							Gypsy-27-I_NVi	2	362	0
							Gypsy-271_AA-LTR	1	25	0
							Gypsy-272_AA-I	1	56	0
							Gypsy-275_AA-I	2	1239	0
							Gypsy-277_AA-I	1	53	0
							Gypsy-27_CQ-I	4	1090	0
							Gypsy-27_CQ-LTR	1	39	0
							Gypsy-27_DAn-I	1	0	0
							Gypsy-27_DP-I	7	563	0
							Gypsy-27_DPu-I	3	303	0
							Gypsy-27_DWil-I	1	249	0
							Gypsy-27_DYa-I	1	0	0
							Gypsy-28-I_NVi	2	853	0
							Gypsy-283_AA-I	2	486	0
							Gypsy-286_AA-I	2	150	0
							Gypsy-288_AA-I	2	129	0
							Gypsy-289_AA-I	2	62	0
							Gypsy-28_DBp-I	2	112	0
							Gypsy-293_AA-I	3	189	0
							Gypsy-295_AA-I	1	57	0
							Gypsy-297_AA-I	2	1473	0
							Gypsy-29_CQ-I	2	378	0
							Gypsy-29_DAn-I	2	52	0
							Gypsy-29_DEl-I	1	34	0
							Gypsy-29_DWil-I	7	639	0
							Gypsy-29_DYa-I	1	245	0
							Gypsy-29_LSal-I	1	50	0
							Gypsy-2_AA-I	1	252	0
							Gypsy-2_ACe-I	1	79	0
							Gypsy-2_AEc-I	1	37	0
							Gypsy-2_BTa-I	1	104	0
							Gypsy-2_DAn-I	1	16	0
							Gypsy-2_DBp-I	1	19	0
							Gypsy-2_DEl-I	5	212	0
							Gypsy-2_DFi-I	2	101	0
							Gypsy-2_DKi-I	3	206	0
							Gypsy-2_DPer-I	9	1179	0
							Gypsy-2_DSim-I	2	392	0
							Gypsy-2_DWil-I	4	718	0
							Gypsy-2_DWil-LTR	5	531	0
							Gypsy-2_Deu-I	3	658	0
							Gypsy-2_HMM-I	5	246	0
							Gypsy-2_IS-I	2	181	0
							Gypsy-2_LH-I	4	416	0
							Gypsy-2_LMi-I	2	238	0
							Gypsy-2_LSal-I	2	109	0
							Gypsy-2_MMa-I	1	46	0
							Gypsy-2_PBa-I	1	0	0
							Gypsy-2_PH-LTR	1	91	0
							Gypsy-2_PXu-I	4	1620	0
							Gypsy-2_SI-I	1	43	0
							Gypsy-2_TCa-I	1	90	0
							Gypsy-30_AA-I	1	164	0
							Gypsy-30_AG-I	1	77	0
							Gypsy-30_DWil-I	1	51	0
							Gypsy-30_DYa-I	1	87	0
							Gypsy-30_LMi-I	3	88	0
							Gypsy-30_LMi-LTR	7	611	0
							Gypsy-30_SI-I	1	347	0
							Gypsy-31-I_NVi	1	65	0
							Gypsy-31B_LMi-LTR	1	69	0
							Gypsy-31_AA-I	1	70	0
							Gypsy-31_DAn-I	1	33	0
							Gypsy-31_DP-I	1	40	0
							Gypsy-31_DWil-I	1	38	0
							Gypsy-32-I_NVi	3	145	0
							Gypsy-32-LTR_NVi	1	83	0
							Gypsy-32_CQ-I	2	1258	0
							Gypsy-32_DAn-I	1	95	0
							Gypsy-32_DP-I	1	63	0
							Gypsy-32_DWil-I	1	103	0
							Gypsy-32_DWil-LTR	1	179	0
							Gypsy-32_LMi-I	1	563	0
							Gypsy-32_LSal-I	1	70	0
							Gypsy-32_SI-I	1	72	0
							Gypsy-33-I_NVi	1	48	0
							Gypsy-33_AA-I	2	172	0
							Gypsy-33_DEl-I	1	61	0
							Gypsy-33_DWil-I	1	58	0
							Gypsy-33_LMi-I	3	297	0
							Gypsy-33_SI-I	2	340	0
							Gypsy-34_DPu-I	1	268	0
							Gypsy-34_DWil-I	2	98	0
							Gypsy-34_LMi-I	2	166	0
							Gypsy-34_LSal-I	1	110	0
							Gypsy-34_NVi-I	1	30	0
							Gypsy-35_AA-I	1	54	0
							Gypsy-35_CQ-I	8	693	0
							Gypsy-35_DAn-I	1	170	0
							Gypsy-35_DPu-I	2	64	0
							Gypsy-35_LSal-I	1	38	0
							Gypsy-35_NVi-I	1	50	0
							Gypsy-36_CQ-I	3	224	0
							Gypsy-36_DAn-I	1	98	0
							Gypsy-36_DPu-I	1	71	0
							Gypsy-36_DWil-I	2	175	0
							Gypsy-36_LMi-I	2	1403	0
							Gypsy-36_NVi-I	2	420	0
							Gypsy-37_AA-I	1	36	0
							Gypsy-37_CQ-I	1	51	0
							Gypsy-37_DAn-I	5	419	0
							Gypsy-37_DPu-I	1	97	0
							Gypsy-37_DWil-I	1	0	0
							Gypsy-37_DWil-LTR	1	105	0
							Gypsy-37_LMi-I	2	502	0
							Gypsy-37_LSal-I	1	205	0
							Gypsy-37_NVi-I	6	301	0
							Gypsy-38_CQ-I	1	77	0
							Gypsy-38_DAn-LTR	1	53	0
							Gypsy-38_DPu-I	1	83	0
							Gypsy-38_DWil-I	7	561	0
							Gypsy-38_LMi-LTR	1	66	0
							Gypsy-38_NVi-I	4	526	0
							Gypsy-38_NVi-LTR	8	326	0
							Gypsy-39_AA-I	4	1343	0
							Gypsy-39_CQ-I	5	1457	0
							Gypsy-39_DPu-I	1	13	0
							Gypsy-39_LSal-I	2	275	0
							Gypsy-3_ACe-I	1	52	0
							Gypsy-3_CFl-I	1	48	0
							Gypsy-3_CQ-I	1	52	0
							Gypsy-3_DAn-I	3	92	0
							Gypsy-3_DFi-I	3	940	0
							Gypsy-3_DGri-I	15	3154	0
							Gypsy-3_DKi-I	2	372	0
							Gypsy-3_DPu-I	2	418	0
							Gypsy-3_DRh-LTR	20	1938	0
							Gypsy-3_DSim-I	2	328	0
							Gypsy-3_IS-I	11	3793	0
							Gypsy-3_LH-I	5	1332	0
							Gypsy-3_LMi-I	1	85	0
							Gypsy-3_LVa-LTR	2	630	0
							Gypsy-3_MMa-I	2	112	0
							Gypsy-3_SI-I	1	31	0
							Gypsy-3_TCa-I	1	256	0
							Gypsy-40_DAn-I	10	1751	0
							Gypsy-40_LMi-I	1	91	0
							Gypsy-41_CQ-I	1	70	0
							Gypsy-41_DAn-I	2	107	0
							Gypsy-41_DEl-I	1	378	0
							Gypsy-41_LMi-I	2	369	0
							Gypsy-42_CQ-I	2	123	0
							Gypsy-42_DEl-I	2	122	0
							Gypsy-42_DWil-I	1	639	0
							Gypsy-43_CQ-LTR	1	63	0
							Gypsy-43_DEl-I	1	49	0
							Gypsy-43_DWil-I	9	1254	0
							Gypsy-43_DWil-LTR	2	264	0
							Gypsy-43_LSal-I	2	289	0
							Gypsy-44_CQ-I	2	127	0
							Gypsy-44_DWil-I	1	45	0
							Gypsy-44_LMi-I	1	50	0
							Gypsy-45_CQ-I	1	86	0
							Gypsy-45_DEl-I	2	443	0
							Gypsy-45_DWil-I	1	108	0
							Gypsy-45_LMi-I	3	1103	0
							Gypsy-45_LSal-I	1	41	0
							Gypsy-46_CQ-I	5	399	0
							Gypsy-46_LMi-LTR	1	75	0
							Gypsy-47_CQ-LTR	2	58	0
							Gypsy-47_DWil-I	1	583	0
							Gypsy-47_LMi-I	1	51	0
							Gypsy-48_CQ-I	3	769	0
							Gypsy-48_DWil-I	2	98	0
							Gypsy-49_AA-I	1	53	0
							Gypsy-49_CQ-I	1	67	0
							Gypsy-49_DEl-I	1	66	0
							Gypsy-4_ACe-LTR	3	583	0
							Gypsy-4_AEc-I	2	74	0
							Gypsy-4_CQ-I	1	24	0
							Gypsy-4_DAn-I	1	117	0
							Gypsy-4_DBi-I	4	269	0
							Gypsy-4_DGri-LTR	1	40	0
							Gypsy-4_DSim-I	3	112	0
							Gypsy-4_HMM-I	8	2540	0
							Gypsy-4_IS-I	5	1495	0
							Gypsy-4_LH-I	1	46	0
							Gypsy-4_LMi-I	2	817	0
							Gypsy-4_PBa-I	3	569	0
							Gypsy-50_AA-I	1	387	0
							Gypsy-50_CQ-I	2	107	0
							Gypsy-51_AA-I	1	86	0
							Gypsy-52_AA-I	1	62	0
							Gypsy-52_DWil-I	10	2639	0
							Gypsy-52_LMi-I	1	79	0
							Gypsy-53_DEl-I	1	129	0
							Gypsy-53_LMi-I	3	281	0
							Gypsy-54_AA-I	3	149	0
							Gypsy-54_CQ-I	2	327	0
							Gypsy-54_DEl-I	1	150	0
							Gypsy-55_CQ-I	1	54	0
							Gypsy-55_DEl-I	1	62	0
							Gypsy-55_LMi-I	6	821	0
							Gypsy-56_DWil-I	1	123	0
							Gypsy-56_LMi-I	1	85	0
							Gypsy-57_CQ-I	1	50	0
							Gypsy-57_DWil-I	1	58	0
							Gypsy-588_AA-I	1	11	0
							Gypsy-589_AA-I	1	94	0
							Gypsy-58_DWil-I	1	107	0
							Gypsy-590_AA-I	1	64	0
							Gypsy-592_AA-I	1	42	0
							Gypsy-593_AA-I	1	269	0
							Gypsy-594_AA-I	1	45	0
							Gypsy-597_AA-I	3	292	0
							Gypsy-598_AA-I	3	173	0
							Gypsy-599_AA-LTR	1	72	0
							Gypsy-59_AA-I	3	552	0
							Gypsy-59_CQ-I	2	173	0
							Gypsy-59_DWil-I	1	268	0
							Gypsy-59_LMi-I	2	100	0
							Gypsy-5_AA-I	1	77	0
							Gypsy-5_ACe-I	1	396	0
							Gypsy-5_CQ-I	1	47	0
							Gypsy-5_DBi-I	1	230	0
							Gypsy-5_DBp-I	1	235	0
							Gypsy-5_DFi-I	3	165	0
							Gypsy-5_DGri-I	1	145	0
							Gypsy-5_DKi-I	3	451	0
							Gypsy-5_DMel-I	2	47	0
							Gypsy-5_DPer-I	1	57	0
							Gypsy-5_DPu-I	1	45	0
							Gypsy-5_DRh-I	3	153	0
							Gypsy-5_DSe-I	1	0	0
							Gypsy-5_DSim-I	2	433	0
							Gypsy-5_DVir-I	4	744	0
							Gypsy-5_IS-I	1	112	0
							Gypsy-5_LMi-I	5	433	0
							Gypsy-5_MMa-LTR	1	48	0
							Gypsy-5_PBa-I	6	1408	0
							Gypsy-5_PPo-I	1	70	0
							Gypsy-5_RP-I	1	59	0
							Gypsy-600_AA-I	102	10559	0.0001
							Gypsy-601_AA-I	1	46	0
							Gypsy-601_AA-LTR	1	66	0
							Gypsy-602_AA-I	1	70	0
							Gypsy-608_AA-I	1	62	0
							Gypsy-60_AA-I	2	201	0
							Gypsy-60_CQ-I	1	53	0
							Gypsy-60_LMi-I	1	182	0
							Gypsy-612_AA-I	1	93	0
							Gypsy-618_AA-I	4	602	0
							Gypsy-61_CQ-I	5	2849	0
							Gypsy-61_DWil-I	8	1979	0
							Gypsy-624_AA-I	4	960	0
							Gypsy-62_AA-I	2	404	0
							Gypsy-62_CQ-I	4	331	0
							Gypsy-63_AA-LTR	1	45	0
							Gypsy-63_CQ-I	14	1125	0
							Gypsy-64_CQ-LTR	1	43	0
							Gypsy-64_LMi-I	2	67	0
							Gypsy-65_AA-I	1	6	0
							Gypsy-66_AA-I	3	199	0
							Gypsy-66_CQ-I	2	138	0
							Gypsy-67_AA-I	3	278	0
							Gypsy-67_CQ-I	1	47	0
							Gypsy-68_AA-I	1	99	0
							Gypsy-68_CQ-I	10	1358	0
							Gypsy-69_CQ-I	1	69	0
							Gypsy-6_ACe-I	1	41	0
							Gypsy-6_AEc-I	2	83	0
							Gypsy-6_AEc-LTR	4	147	0
							Gypsy-6_BM-I	1	424	0
							Gypsy-6_BTa-I	1	34	0
							Gypsy-6_DBi-I	1	98	0
							Gypsy-6_DBp-I	3	104	0
							Gypsy-6_DEl-I	1	194	0
							Gypsy-6_DEu-I	9	1175	0
							Gypsy-6_DFi-I	1	57	0
							Gypsy-6_DPer-I	1	50	0
							Gypsy-6_DVir-I	3	392	0
							Gypsy-6_DWil-I	1	89	0
							Gypsy-6_IS-I	24	10881	0.0001
							Gypsy-6_PBa-LTR	1	64	0
							Gypsy-6_PPo-I	3	856	0
							Gypsy-6_SI-I	2	163	0
							Gypsy-70_LMi-I	5	289	0
							Gypsy-72_LMi-I	1	40	0
							Gypsy-73_CQ-I	2	155	0
							Gypsy-75_AA-I	2	172	0
							Gypsy-75_LMi-I	1	27	0
							Gypsy-78_AA-I	1	292	0
							Gypsy-78_CQ-I	2	1099	0
							Gypsy-78_LMi-I	1	82	0
							Gypsy-7_ACe-LTR	11	542	0
							Gypsy-7_BM-I	3	162	0
							Gypsy-7_CFl-I	20	5083	0
							Gypsy-7_CQ-I	2	230	0
							Gypsy-7_DBi-I	4	555	0
							Gypsy-7_DFi-I	3	149	0
							Gypsy-7_DPer-I	1	236	0
							Gypsy-7_DPu-I	4	463	0
							Gypsy-7_DRh-I	1	229	0
							Gypsy-7_DTa-I	2	349	0
							Gypsy-7_DVir-I	1	51	0
							Gypsy-7_HMM-I	1	113	0
							Gypsy-7_LMi-I	4	485	0
							Gypsy-7_LSal-I	4	216	0
							Gypsy-7_RP-I	1	31	0
							Gypsy-7_SI-I	5	752	0
							Gypsy-80_AA-I	1	46	0
							Gypsy-80_CQ-I	3	698	0
							Gypsy-80_LMi-I	4	746	0
							Gypsy-81_AA-I	2	84	0
							Gypsy-81_LMi-I	1	90	0
							Gypsy-82_CQ-I	1	62	0
							Gypsy-83_CQ-I	2	226	0
							Gypsy-85_AA-I	1	69	0
							Gypsy-85_CQ-I	7	2166	0
							Gypsy-86_AA-I	1	72	0
							Gypsy-86_CQ-I	1	57	0
							Gypsy-87_CQ-I	4	936	0
							Gypsy-88_AA-I	1	219	0
							Gypsy-88_CQ-I	1	126	0
							Gypsy-8_ACe-LTR	4	177	0
							Gypsy-8_CFl-I	1	0	0
							Gypsy-8_CQ-I	1	1166	0
							Gypsy-8_DBp-I	2	221	0
							Gypsy-8_DEl-I	1	712	0
							Gypsy-8_DFi-I	3	679	0
							Gypsy-8_DMoj-I	3	493	0
							Gypsy-8_DRh-I	1	101	0
							Gypsy-8_DSe-I	1	6	0
							Gypsy-8_DSim-I	1	75	0
							Gypsy-8_DTa-I	11	3363	0
							Gypsy-8_DWil-I	2	116	0
							Gypsy-8_HMM-LTR	4	153	0
							Gypsy-8_IS-I	4	1008	0
							Gypsy-8_LH-I	2	454	0
							Gypsy-8_LMi-I	2	431	0
							Gypsy-8_LSal-I	7	419	0
							Gypsy-8_MMa-I	46	41005	0.0002
							Gypsy-8_PBa-I	3	405	0
							Gypsy-8_RP-I	1	486	0
							Gypsy-8_TCa-I	5	235	0
							Gypsy-90_AA-I	1	138	0
							Gypsy-91_AA-I	1	43	0
							Gypsy-91_CQ-I	2	100	0
							Gypsy-92_AA-I	1	112	0
							Gypsy-93_CQ-I	1	56	0
							Gypsy-97_AA-I	3	919	0
							Gypsy-99_AA-I	1	142	0
							Gypsy-99_CQ-I	2	417	0
							Gypsy-9_AA-I	6	1195	0
							Gypsy-9_ACe-LTR	1	54	0
							Gypsy-9_CFl-I	1	217	0
							Gypsy-9_DBp-I	2	354	0
							Gypsy-9_DEu-I	1	181	0
							Gypsy-9_DFi-I	1	62	0
							Gypsy-9_DMoj-I	1	16	0
							Gypsy-9_DPer-LTR	1	264	0
							Gypsy-9_DPu-I	9	798	0
							Gypsy-9_DTa-I	6	988	0
							Gypsy-9_DWil-I	3	429	0
							Gypsy-9_HMM-I	3	970	0
							Gypsy-9_IS-I	5	1522	0
							Gypsy-9_LMi-I	6	407	0
							Gypsy-9_PBa-I	21	3123	0
							Gypsy-9_SI-I	1	68	0
							Gypsy-N1_DPu-I	1	57	0
							Gypsy1-I_DM	1	60	0
							Gypsy1-I_Dmoj	26	5105	0
							Gypsy1-I_Dpse	3	557	0
							Gypsy1-I_Dya	4	248	0
							Gypsy10-I_Dya	1	48	0
							Gypsy10-NVi_I	1	32	0
							Gypsy11-NVi_I	2	169	0
							Gypsy12-I_Dya	2	108	0
							Gypsy13-I_Dpse	1	48	0
							Gypsy13-I_Dya	1	87	0
							Gypsy13-NVi_I	4	492	0
							Gypsy14-I_Dya	1	68	0
							Gypsy14-LTR_Dpse	21	999	0
							Gypsy14-NVi_I	1	77	0
							Gypsy15-NVi_I	1	22	0
							Gypsy16-I_Dpse	1	33	0
							Gypsy17-I_Dpse	2	938	0
							Gypsy17-I_Dya	1	247	0
							Gypsy18-I_Dpse	3	511	0
							Gypsy18-I_Dya	1	45	0
							Gypsy19-I_Dya	1	54	0
							Gypsy2-I_DM	1	49	0
							Gypsy2-I_Dmoj	2	463	0
							Gypsy2-NVi_I	5	345	0
							Gypsy20-I_Dya	1	512	0
							Gypsy22-I_Dpse	3	278	0
							Gypsy22-LTR_Dpse	8	1540	0
							Gypsy23-I_Dpse	3	199	0
							Gypsy23-LTR_Dpse	1	23	0
							Gypsy3-LTR_AP	60	2814	0
							Gypsy3_DV-I	1	18	0
							Gypsy4-I_Dmoj	3	512	0
							Gypsy5-I_AP	3	162	0
							Gypsy5-I_Dmoj	1	64	0
							Gypsy5-I_Dpse	1	100	0
							Gypsy5-I_Dya	1	20	0
							Gypsy5-NVi_I	1	17	0
							Gypsy6-I_AP	1	67	0
							Gypsy6-I_Dmoj	23	3488	0
							Gypsy6-LTR_AP	1	137	0
							Gypsy6-NVi_I	4	242	0
							Gypsy6-NVi_LTR	27	1159	0
							Gypsy7-I_Dpse	1	305	0
							Gypsy7-I_Dya	11	456	0
							Gypsy7-NVi_I	2	87	0
							Gypsy8-I_AP	4	2353	0
							Gypsy8-I_Dpse	19	1172	0
							Gypsy8-I_Dya	1	49	0
							Gypsy9-I_AP	3	476	0
							Gypsy9-NVi_I	2	327	0
							HARBINGER1_AG	4	185	0
							HELENA	2	64	0
							HELITRON1_AG	16	4312	0
							HELITRON2_AG	1	180	0
							HERMIT	1	60	0
							HMSBEAGLE_I	9	532	0
							HOBO	2	191	0
							HOPEBm2	1	57	0
							HOPPER_BD	3	139	0
							Harbinger-1N1_DRh	1	95	0
							Harbinger-1_AAe	1	52	0
							Harbinger-1_DF	1	46	0
							Harbinger-1_DK	1	62	0
							Harbinger-1_DRh	1	125	0
							Harbinger-1_DW	1	102	0
							Harbinger-1_PH	1	103	0
							Harbinger-2_LSal	3	607	0
							Harbinger-3_LMi	1	95	0
							Harbinger-N1_LVa	1	44	0
							Harbinger1_DYa	1	113	0
							HeT-A3_DVi	4	154	0
							Helena_Ds	3	171	0
							Helitron-1_AAe	2	2280	0
							Helitron-1_AEc	6	1873	0
							Helitron-1_AP	3	306	0
							Helitron-1_BM	8	2299	0
							Helitron-1_BTa	4	576	0
							Helitron-1_CFl	4	952	0
							Helitron-1_DAna	1	285	0
							Helitron-1_DBp	1	146	0
							Helitron-1_DK	1	179	0
							Helitron-1_DT	1	74	0
							Helitron-1_DVir	7	437	0
							Helitron-1_DYak	2	148	0
							Helitron-1_PBa	1	68	0
							Helitron-1_RPr	5	2015	0
							Helitron-2N3_RPr	1	53	0
							Helitron-2N_DW	7	345	0
							Helitron-2_AAe	1	59	0
							Helitron-2_BTa	4	827	0
							Helitron-2_DBp	6	3474	0
							Helitron-2_DF	9	5535	0
							Helitron-2_DRh	3	136	0
							Helitron-2_DVir	2	165	0
							Helitron-2_HMM	5	1482	0
							Helitron-2_NVi	3	882	0
							Helitron-2_RPr	1	140	0
							Helitron-2_SIn	10	3714	0
							Helitron-3N1_NVi	10	584	0
							Helitron-3_HMM	2	3100	0
							Helitron-3_LMi	2	234	0
							Helitron-3_NVi	8	716	0
							Helitron-3_RPr	3	967	0
							Helitron-4C_LSal	1	79	0
							Helitron-4_DRh	1	64	0
							Helitron-4_HMM	1	12	0
							Helitron-4_NVi	15	7474	0
							Helitron-5_DRh	7	1910	0
							Helitron-5_NVi	22	5955	0
							Helitron-6_DRh	2	232	0
							Helitron-6_NVi	10	2051	0
							Helitron-7_NVi	2	346	0
							Helitron-9_DRh	1	54	0
							Helitron-N12B_LMi	1	98	0
							Helitron-N12D_LMi	2	142	0
							Helitron-N14_LMi	1	38	0
							Helitron-N15_LMi	1	217	0
							Helitron-N19B_LMi	1	48	0
							Helitron-N1B_PH	1	15	0
							Helitron-N1_BTa	3	150	0
							Helitron-N1_DBp	2	52	0
							Helitron-N1_HSal	5	242	0
							Helitron-N1_LHu	1	51	0
							Helitron-N1_LMi	1	46	0
							Helitron-N1_PBa	28	1597	0
							Helitron-N20_LMi	2	90	0
							Helitron-N23_LMi	1	42	0
							Helitron-N2_DT	4	282	0
							Helitron-N2_HMM	1	9	0
							Helitron-N2_LMi	2	721	0
							Helitron-N2_PH	1	46	0
							Helitron-N3_PBa	9	1976	0
							Helitron-N4_LMi	1	43	0
							Helitron-N5_LMi	1	200	0
							Helitron-N5_LSal	2	198	0
							Helitron-N5_RPr	7	266	0
							Helitron-N6_LMi	18	5247	0
							Helitron-N6_LSal	1	47	0
							Helitron-N9B_LMi	3	190	0
							Helitron-N9_LMi	4	389	0
							Helitron-like-11_Hmel	1	73	0
							Helitron-like-12_Hmel	1	73	0
							Helitron-like-13_Hmel	19	893	0
							Helitron-like-3_Hmel	11	742	0
							Helitron-like-6b_Hmel	31	2033	0
							HelitronN-1_DPe	1	67	0
							Hoana1	1	43	0
							Hoana2	2	198	0
							Hoana3	4	153	0
							Homo1	1	72	0
							Homo10	10	687	0
							Homo11	2	136	0
							Homo5	1	36	0
							Homo6	6	729	0
							Hopers2	1	53	0
							Howilli1	3	517	0
							Howilli3	2	114	0
							Hoyak1	1	40	0
							I-10_AAe	1	37	0
							I-10_LMi	1	32	0
							I-12_AAe	1	66	0
							I-13_AAe	1	41	0
							I-15_AAe	1	67	0
							I-1_DBi	1	42	0
							I-1_DP	2	282	0
							I-1_DT	1	34	0
							I-1_Hmel	1	44	0
							I-1_LHu	1	48	0
							I-1_LMi	2	155	0
							I-1_PBa	1	60	0
							I-2B_HMM	1	162	0
							I-2_DVi	1	70	0
							I-2_DYa	1	60	0
							I-3_BTa	1	70	0
							I-3_DBi	1	13	0
							I-3_DBp	1	100	0
							I-3_DEu	2	138	0
							I-3_DYa	1	53	0
							I-3_PPo	1	51	0
							I-48_AAe	1	44	0
							I-4_BTa	1	49	0
							I-4_RPr	5	276	0
							I-51_AAe	1	8	0
							I-5B_AAe	1	13	0
							I-5_DBp	1	52	0
							I-5_LMi	1	57	0
							I-66_AAe	1	51	0
							I-6_DY	1	60	0
							I-76_AAe	2	98	0
							I-77_AAe	1	42	0
							I-79_AAe	1	92	0
							I-7B_AAe	3	93	0
							I-7C_AAe	1	54	0
							I-7_AAe	1	32	0
							I-7_BTa	1	96	0
							I-80B_AAe	2	23	0
							I-80_AAe	2	115	0
							I-81_AAe	1	63	0
							IDEFIX_I	2	504	0
							INVADER1-I_AG	1	1051	0
							INVADER1_I	1	58	0
							INVADER2_I	1	36	0
							INVADER3_I	2	248	0
							IS3EU-1_TC	11	2899	0
							IS4EU-1_AA	1	105	0
							ISEAG1	1	41	0
							ISL2EU-1_CFl	1	66	0
							ISL2EU-1_HSal	1	53	0
							ISL2EU-1_LHu	1	0	0
							ISL2EU-3N1_CFl	5	244	0
							ISL2EU-3_CFl	3	184	0
							ISL2EU-4_BTa	1	57	0
							ISL2EU-5_BTa	1	34	0
							ISL2EU-6_BTa	2	141	0
							ISL2EU-7_CFl	1	202	0
							ISL2EU-N3_BTa	2	427	0
							ITmD37D_Ele6	1	64	0
							I_Ele16	1	50	0
							I_Ele17	1	53	0
							I_Ele18	1	46	0
							I_Ele4C_AAe	1	51	0
							I_Ele4E_AAe	2	168	0
							I_Ele7	1	39	0
							Ingi-2_RPr	2	102	0
							JAM1C_AAe	2	244	0
							Jockey	1	77	0
							Jockey-10_BTa	1	48	0
							Jockey-10_DY	1	48	0
							Jockey-11B_DBp	1	58	0
							Jockey-11_BTa	1	60	0
							Jockey-12_BTa	3	214	0
							Jockey-12_DAn	1	59	0
							Jockey-14_AAe	1	65	0
							Jockey-15_DBp	1	38	0
							Jockey-16_AAe	1	59	0
							Jockey-17_AAe	1	77	0
							Jockey-1_BTa	2	236	0
							Jockey-1_DRh	1	29	0
							Jockey-1_DSi	1	42	0
							Jockey-1_Dro	1	72	0
							Jockey-1_LVa	2	174	0
							Jockey-1_PPo	1	46	0
							Jockey-2_DGri	5	193	0
							Jockey-2_DVi	1	61	0
							Jockey-2_HMM	1	61	0
							Jockey-3_BTa	1	45	0
							Jockey-3_DGri	22	1730	0
							Jockey-3_DPer	3	182	0
							Jockey-3_DYa	1	63	0
							Jockey-4_BTa	2	324	0
							Jockey-4_DF	1	55	0
							Jockey-4_DK	1	47	0
							Jockey-4_DRh	1	62	0
							Jockey-4_Hmel	1	170	0
							Jockey-5_CQ	2	123	0
							Jockey-5_DBp	1	59	0
							Jockey-5_DPer	1	63	0
							Jockey-6_BTa	1	49	0
							Jockey-6_CQ	1	51	0
							Jockey-6_DK	11	1041	0
							Jockey-6_DPer	1	323	0
							Jockey-6_DRh	1	62	0
							Jockey-6_RPr	1	70	0
							Jockey-7_DRh	1	43	0
							Jockey-8_DVi	7	371	0
							Jockey-9_BTa	1	35	0
							Jockey-9_DAn	1	56	0
							Jockey-9_DY	1	60	0
							Jockey-9_LMi	1	33	0
							Jockey_Ele10	2	156	0
							Jockey_Ele2	2	59	0
							Jockey_Ele3	1	40	0
							KAMIKAZE_BM-I	1	43	0
							Kiri-10_AAe	2	53	0
							Kiri-10_CQ	1	42	0
							Kiri-11_AAe	3	164	0
							Kiri-13_AAe	2	72	0
							Kiri-13_HMM	3	203	0
							Kiri-17_AAe	1	73	0
							Kiri-17_HMM	5	190	0
							Kiri-18_AAe	3	167	0
							Kiri-19_AAe	1	55	0
							Kiri-1_DBi	1	29	0
							Kiri-1_DTa	1	52	0
							Kiri-1_HMM	1	33	0
							Kiri-1_LMi	1	58	0
							Kiri-21_AAe	2	76	0
							Kiri-23_AAe	4	158	0
							Kiri-24_AAe	1	43	0
							Kiri-27_AAe	1	65	0
							Kiri-28_AAe	1	148	0
							Kiri-29_AAe	14	764	0
							Kiri-2_AAe	1	94	0
							Kiri-2_DPer	2	40	0
							Kiri-2_DTa	1	64	0
							Kiri-2_LMi	2	93	0
							Kiri-30_AAe	4	140	0
							Kiri-32_AAe	1	70	0
							Kiri-34_AAe	1	26	0
							Kiri-35_AAe	4	256	0
							Kiri-36_AAe	3	359	0
							Kiri-38_AAe	2	194	0
							Kiri-3_CQ	4	378	0
							Kiri-3_LMi	5	252	0
							Kiri-3_PPo	33	3123	0
							Kiri-4_CQ	1	53	0
							Kiri-5_HMM	4	304	0
							Kiri-5_LMi	1	12	0
							Kiri-6_AAe	1	144	0
							Kiri-6_DTa	3	258	0
							Kiri-7_HMM	4	133	0
							Kiri-8_AAe	1	76	0
							Kiri-9_AAe	1	17	0
							Kolobok-1_AA	3	203	0
							Kolobok-1_AP	4	263	0
							Kolobok-1_PBa	1	77	0
							Kolobok-1_SIn	1	80	0
							Kolobok-2_AP	7	411	0
							Kolobok-2_LMi	1	94	0
							Kolobok-3_AP	1	43	0
							Kolobok-N1_AEc	19	921	0
							Kolobok-N1_LMi	1	36	0
							Kolobok-N2_LHu	1	75	0
							KolobokE-2_AP	1	56	0
							KolobokE-2_TC	3	1497	0
							KolobokE-3_AP	3	165	0
							KolobokE-4_AP	3	200	0
							L1-10_LSal	1	43	0
							L1-15_LSal	1	92	0
							L1-16_LSal	1	63	0
							L1-18_LSal	1	52	0
							L1-1_CQ	1	43	0
							L1-20_LSal	1	49	0
							L1-23_LSal	1	66	0
							L1-24_LSal	1	79	0
							L1-28_LSal	3	158	0
							L1-2_LSal	1	46	0
							L1-30_AAe	1	39	0
							L1-30_LSal	1	85	0
							L1-35_LSal	2	149	0
							L1-37_LSal	1	42	0
							L1-38_LSal	1	49	0
							L1-40_LSal	1	53	0
							L1-45_AAe	1	76	0
							L1-50_LSal	1	71	0
							L1-51_LSal	1	53	0
							L1-53_LSal	1	45	0
							L1-5_CQ	2	66	0
							L1-61_LSal	2	95	0
							L1-63_LSal	2	58	0
							L1-64_LSal	1	42	0
							L1-65_LSal	4	276	0
							L1-7_LSal	1	53	0
							L1-9_LSal	1	102	0
							L1_Ele17	1	56	0
							L1_Ele26	1	74	0
							L1_Ele28	1	42	0
							L1_Ele4	2	116	0
							L1_Ele5	4	151	0
							L2-10_Hmel	13	794	0
							L2-11_Hmel	1	173	0
							L2-13_Hmel	3	383	0
							L2-15_Hmel	4	181	0
							L2-1_HSal	1	69	0
							L2-1_RPr	1	160	0
							L2-2_Hmel	3	229	0
							L2-2_NVi	2	114	0
							L2-2_SIn	1	118	0
							L2-3_NVi	1	82	0
							L2-4_Hmel	3	278	0
							L2-5_Hmel	1	53	0
							L2-5_NVi	2	142	0
							L2-6_NVi	1	100	0
							L2-7_Hmel	4	236	0
							L2-8_Hmel	1	65	0
							L2-8_NVi	27	1274	0
							L2-9_AAe	2	164	0
							L2-9_Hmel	1	177	0
							L2-9_NVi	14	884	0
							L2B-1_CP	1	66	0
							L2B-1_LMi	1	69	0
							L2B-4B_AAe	15	513	0
							L2B-4_AAe	1	51	0
							L2B-5_AAe	1	33	0
							L2B-6_CQ	1	60	0
							LINE-1_AA	8	760	0
							LOA	1	52	0
							LOA-1_CQ	1	100	0
							LOA-2_DPer	1	52	0
							LOA-3_DPer	1	36	0
							LOA-4_CQ	1	67	0
							LOA-8_AAe	2	130	0
							LOA_Ele3B_AAe	1	85	0
							LOA_Ele7	1	44	0
							LSU-rRNA_Cel	21	4830	0
							LSU-rRNA_Dme	20	1391	0
							LSU-rRNA_Hsa	67	14962	0.0001
							LTR-15_Hm_I	1	163	0
							LTR-16_Hm_I	1	48	0
							LTR-1_LSal	1	53	0
							LTR-2_BM-I	2	72	0
							LTR-8_LMi	1	48	0
							LYDIA_I	8	609	0
							Loa-1B_DT	1	44	0
							Loa-2_BTa	62	10267	0.0001
							Loa-2_DEl	2	88	0
							Loa-2_DK	1	36	0
							Loa-3_RPr	1	54	0
							Loa-6_LSal	1	44	0
							Loner_Ele1	1	59	0
							Loner_Ele3	2	160	0
							Loner_Ele4	1	25	0
							MAG	12	1570	0
							MARINA	1	68	0
							MARINERN8_AG	1	106	0
							MARINER_TF	1	443	0
							MARWOLEN1	5	1117	0
							MAX_I	1	97	0
							MDG1_LTR	2	33	0
							MDG3_DM	3	436	0
							MICRO-1_AAe	63	14991	0.0001
							MINIME_DN	4	546	0
							MINOS	3	398	0
							MSAT-1_AAe	1	80	0
							MSAT-1_DW	9	1950	0
							MSAT-2_RPr	6	641	0
							MSAT-3_AAe	8	1793	0
							MSAT-3_AG	8	853	0
							MSAT-4_AAe	8	1234	0
							MSAT-5_AAe	2	303	0
							MSAT1_AG	11	2117	0
							MSAT2_AG	2	143	0
							MTANGA_I	5	1402	0
							Mariner-101_HSal	6	573	0
							Mariner-10_DAn	1	39	0
							Mariner-10_LSal	1	46	0
							Mariner-10_PH	1	51	0
[truncated: 15,798 more rows]

## Sheet: Helicorthomorpha holstii
Detailed repeat summary for Helicorthomorpha holstii
	Repeat class summary
	Total Sequences:	5565
	Total Length:	177007866bp
	Ancestral Repeats:	88291	34921188bp
	Lineage Specific Repeats:	0					Repeat stats
	Class	Count	bpMasked	%masked			ID	Count	bpMasked	%masked
	CryptonV	58517	19304269	0.1091			(GGTTA)n	4	187	0
	DIRS	5130	5078877	0.0287			(TAACC)n	2	57	0
	DNA	4145	4907162	0.0277			ACCORD2_I	1	75	0
	Academ-1	1220	1101150	0.0062			ACCORD_I-int	4	251	0
	IS3EU	1841	496141	0.0028			Academ-11_LMi	1	81	0
	MULE-NOF	1338	465109	0.0026			Academ-1_AP	1	52	0
	Maverick	2297	381439	0.0022			Academ-1_LMi	1	61	0
	P	276	378331	0.0021			Academ-1_LSal	1	52	0
	PiggyBac	731	186833	0.0011			Academ-2N1_LMi	2	137	0
	Sola-1	810	198843	0.0011			Academ-5_LMi	1	59	0
	TcMar-ISRm11	1259	183807	0.001			Academ-6_LMi	1	53	0
	TcMar-Mariner	753	152724	0.0009			AeBuster1	5	4233	0
	TcMar-Pogo	1006	166310	0.0009			AeHerves2	1	141	0
	TcMar-Stowaway	215	156142	0.0009			Ag-I-2	1	47	0
	TcMar-Tc1	824	143478	0.0008			Ag-Jock-1	33	2843	0
	TcMar-Tc2	224	117906	0.0007			Ag-Jock-12	5	547	0
	TcMar-Tigger	558	128393	0.0007			Ag-Jock-13	1	14	0
	TcMar-m44	881	131244	0.0007			Ag-Outcast-6	1	62	0
	hAT	328	101316	0.0006			Ag-R1-6	1	12	0
	hAT-Ac	369	89367	0.0005			AgaP12	2	99	0
	hAT-Charlie	228	93022	0.0005			AgaP15	1	70	0
	hAT-Tip100	106	50115	0.0003			AgaP8	1	59	0
	Daphne	147	58528	0.0003			BARI_DM	1	64	0
	EnSpm	170	55161	0.0003			BEL-1-LTR_NVi	1	15	0
	CACTA	270	60012	0.0003			BEL-103_AA-I	1	64	0
	Ginger1	258	45079	0.0003			BEL-106_AA-I	1	36	0
	Ginger2	247	51536	0.0003			BEL-10_DWil-I	1	105	0
	TDD	472	40539	0.0002			BEL-10_LH-I	1	67	0
	Gypsy	117	28957	0.0002			BEL-111_AA-LTR	1	75	0
	Harbinger	100	32660	0.0002			BEL-112_AA-I	1	42	0
	Helitron	117	38674	0.0002			BEL-112_AA-LTR	1	71	0
	I	46	28934	0.0002			BEL-114_AA-I	1	77	0
	IS3EU	279	44065	0.0002			BEL-11_AA-I	1	58	0
	ISL2EU	253	32212	0.0002			BEL-11_DEl-I	1	96	0
	Ingi	16	16995	0.0001			BEL-11_DTa-I	2	339	0
	Jockey	38	16784	0.0001			BEL-11_LH-I	1	36	0
	Kiri	48	17418	0.0001			BEL-121_AA-LTR	1	64	0
	Kolobok	217	19010	0.0001			BEL-122_AA-I	2	215	0
	L1	38	10548	0.0001			BEL-123_AA-I	2	106	0
	L2	25	9418	0.0001			BEL-128_AA-LTR	1	55	0
	L2B	30	13476	0.0001			BEL-12_DBp-I	1	81	0
	LINE	39	20350	0.0001			BEL-12_DEl-I	1	30	0
	CR1	42	12547	0.0001			BEL-12_DPu-I	3	209	0
	I-Jockey	75	9209	0.0001			BEL-130_AA-I	1	59	0
	L1	74	24680	0.0001			BEL-131_AA-I	1	133	0
	L1-Tx1	155	12516	0.0001			BEL-14_AA-I	1	100	0
	L2	198	23623	0.0001			BEL-14_DAn-I	1	315	0
	R2-NeSL	88	9433	0.0001			BEL-14_DEl-I	1	35	0
	RTE-RTE	148	26529	0.0001			BEL-14_DP-I	1	143	0
	RTE-X	8	495	0			BEL-14_DTa-I	1	138	0
	LTR	7	1041	0			BEL-14_DWil-I	1	61	0
	Copia	126	8664	0			BEL-155_AA-LTR	1	27	0
	DIRS	26	1911	0			BEL-156_AA-I	3	136	0
	ERVK	1	44	0			BEL-15_AA-I	1	94	0
	Gypsy	3	166	0			BEL-15_DAn-I	1	100	0
	Pao	18	3193	0			BEL-15_DPu-I	6	795	0
	Loa	7	1087	0			BEL-164_AA-I	1	50	0
	Low	68	4353	0			BEL-164_AA-LTR	2	108	0
	complexity	48	5250	0			BEL-166_AA-I	1	94	0
	MINIME_DN	2	132	0			BEL-167_AA-I	2	115	0
	MSAT	11	2976	0			BEL-169_AA-I	1	56	0
	Mariner	13	1231	0			BEL-16_AA-LTR	1	51	0
	Tc1	62	4037	0			BEL-16_DPu-I	8	755	0
	Merlin	10	2709	0			BEL-170_AA-I	1	39	0
	MuDR	15	1211	0			BEL-171_AA-I	1	80	0
	NeSL	2	101	0			BEL-172_AA-I	1	50	0
	Nimb	56	3158	0			BEL-173_AA-LTR	1	72	0
	Non-LTR	50	2731	0			BEL-174_AA-I	4	398	0
	Nonautonomous	53	3077	0			BEL-17_AA-LTR	1	47	0
	Outcast	8	524	0			BEL-17_DEl-I	3	269	0
	P	29	1450	0			BEL-17_DPu-I	8	653	0
	P-element	3	1739	0			BEL-183_AA-I	1	55	0
	Penelope	66	7521	0			BEL-183_AA-LTR	1	75	0
	Polinton	2	73	0			BEL-184_AA-I	1	44	0
	Proto2	15	2404	0			BEL-18_CQ-I	1	183	0
	R1	65	5970	0			BEL-18_DTa-I	1	180	0
	R2	20	4016	0			BEL-191_AA-I	1	55	0
	R4	15	3990	0			BEL-192_AA-I	1	47	0
	RC	14	1128	0			BEL-192_AA-LTR	1	88	0
	Helitron	50	3181	0			BEL-194_AA-I	1	53	0
	REP-1_HMM	11	648	0			BEL-195_AA-I	1	48	0
	RTE	45	3254	0			BEL-196_AA-I	2	213	0
	RTEX	1	77	0			BEL-198_AA-I	2	195	0
	Repetitive	62	3235	0			BEL-199_AA-I	2	196	0
	SAT	3	159	0			BEL-19_DPu-I	3	341	0
	SINE	7	373	0			BEL-19_DWil-I	1	49	0
	tRNA	4	342	0			BEL-1N_AA-I	1	50	0
	SINE2	1	100	0			BEL-1_AA-I	1	236	0
	tRNA	56	5384	0			BEL-1_Cfl-I	1	177	0
	Simple	37	5409	0			BEL-1_Cfl-LTR	1	40	0
	repeat	2	118	0			BEL-1_DEre-I	1	42	0
	Sola1	1	47	0			BEL-1_DGri-I	1	153	0
	Sola2	66	3352	0			BEL-1_DRh-I	1	437	0
	Sola3	6	244	0			BEL-1_DVir-I	1	230	0
	Transib	21	2623	0			BEL-1_IS-I	1	63	0
	Transposable	27	1331	0			BEL-1_LMi-I	1	77	0
	Tx1	2	160	0			BEL-1_LVa-I	1	78	0
	Unknown	19	1175	0			BEL-1_MMa-I	3	317	0
	Vingi	16	1260	0			BEL-1_PBa-I	9	1812	0
	Zator	23	1135	0			BEL-1_PPo-LTR	1	62	0
	hAT	11	683	0			BEL-2-I_NVi	1	76	0
	piggyBac	3	269	0			BEL-201_AA-I	1	52	0
	tandem	1	58	0			BEL-204_AA-I	1	56	0
	Academ	--	--	--			BEL-206_AA-I	1	60	0
	BEL	--	--	--			BEL-20_AA-I	2	163	0
	BMRP1	--	--	--			BEL-210_AA-I	1	75	0
	CR1	--	--	--			BEL-212_AA-I	1	45	0
	Copia	--	--	--			BEL-213_AA-I	1	50	0
	Crack	--	--	--			BEL-215_AA-LTR	1	47	0
	CryptonI	--	--	--			BEL-216_AA-I	1	333	0
							BEL-217_AA-I	1	82	0
	total interspersed	88061	34881870	0.1971			BEL-21_AA-I	1	50	0
							BEL-21_DAn-I	3	121	0
	Satellite	24	4793	0			BEL-21_DTa-I	1	119	0
	rRNA	107	25945	0.0001			BEL-21_DWil-I	1	41	0
	snRNA	21	3380	0			BEL-221_AA-I	1	67	0
	tRNA	78	5200	0			BEL-222_AA-I	1	145	0
							BEL-224_AA-I	1	74	0
	Total	88291	34921188	0.1973			BEL-227_AA-I	6	248	0
							BEL-228_AA-I	2	208	0
							BEL-231_AA-I	2	268	0
							BEL-232_AA-I	2	104	0
							BEL-233_AA-I	1	79	0
							BEL-236_AA-LTR	1	44	0
							BEL-23_AA-I	2	358	0
							BEL-243_AA-I	2	336	0
							BEL-24_AA-I	2	106	0
							BEL-252_AA-I	1	315	0
							BEL-253_AA-I	1	50	0
							BEL-255_AA-I	1	68	0
							BEL-256_AA-I	1	175	0
							BEL-258_AA-I	1	64	0
							BEL-266_AA-I	2	136	0
							BEL-269_AA-I	1	105	0
							BEL-26_AG-I	2	117	0
							BEL-26_CQ-I	1	46	0
							BEL-270_AA-I	1	55	0
							BEL-270_AA-LTR	1	49	0
							BEL-271_AA-I	2	131	0
							BEL-279_AA-I	3	199	0
							BEL-281_AA-I	2	166	0
							BEL-286_AA-I	1	95	0
							BEL-288_AA-I	2	98	0
							BEL-29_AA-I	1	256	0
							BEL-2_AEc-LTR	1	55	0
							BEL-2_BTa-I	1	54	0
							BEL-2_DBi-I	1	55	0
							BEL-2_DGri-I	1	33	0
							BEL-2_DPu-I	5	399	0
							BEL-2_DTa-I	1	51	0
							BEL-2_DVir-I	3	351	0
							BEL-2_HMM-I	1	58	0
							BEL-2_LMi-I	1	80	0
							BEL-2_LVa	2	92	0
							BEL-3-LTR_NVi	2	141	0
							BEL-30_AA-I	1	41	0
							BEL-30_CQ-I	1	129	0
							BEL-30_CQ-LTR	3	110	0
							BEL-32_AA-I	2	190	0
							BEL-33_CQ-I	1	48	0
							BEL-38_AA-I	3	375	0
							BEL-38_CQ-I	1	151	0
							BEL-3_AEc-I	2	358	0
							BEL-3_DBp-I	1	42	0
							BEL-3_DGri-I	3	568	0
							BEL-3_DMoj-I	5	827	0
							BEL-3_DPu-I	2	94	0
							BEL-3_DVir-I	1	42	0
							BEL-3_DWil-I	2	108	0
							BEL-3_DYa-I	1	56	0
							BEL-3_LSal-I	1	40	0
							BEL-3_SI-I	6	665	0
							BEL-40_AA-I	1	60	0
							BEL-40_CQ-LTR	1	18	0
							BEL-42_CQ-I	1	62	0
							BEL-44_CQ-I	1	84	0
							BEL-45_AA-I	1	150	0
							BEL-45_CQ-I	1	48	0
							BEL-46_AA-I	1	84	0
							BEL-48_AA-I	2	180	0
							BEL-49_CQ-LTR	1	30	0
							BEL-4_AA-I	1	45	0
							BEL-4_BTa-I	1	50	0
							BEL-4_DAn-I	1	120	0
							BEL-4_DBi-I	1	63	0
							BEL-4_DEl-I	1	87	0
							BEL-4_DPer-I	6	374	0
							BEL-4_DPu-I	4	797	0
							BEL-4_DTa-I	1	79	0
							BEL-4_DVir-I	1	41	0
							BEL-4_DWil-I	1	272	0
							BEL-4_DYa-I	1	139	0
							BEL-4_LSal-I	3	151	0
							BEL-4_NVi-I	5	857	0
							BEL-4_PPo-I	1	76	0
							BEL-4_SI-I	3	240	0
							BEL-51_AA-I	1	55	0
							BEL-52_AA-I	1	61	0
							BEL-52_CQ-I	1	266	0
							BEL-53_CQ-I	1	69	0
							BEL-54_AA-I	1	41	0
							BEL-593_AA-LTR	1	70	0
							BEL-594_AA-I	1	55	0
							BEL-596_AA-I	2	91	0
							BEL-599_AA-I	1	37	0
							BEL-59_AA-I	1	110	0
							BEL-5_BTa-I	1	67	0
							BEL-5_DPer-I	1	174	0
							BEL-5_DPu-I	1	151	0
							BEL-5_DPu-LTR	1	44	0
							BEL-5_DWil-I	2	109	0
							BEL-5_DYa-I	2	145	0
							BEL-601_AA-I	1	47	0
							BEL-607_AA-I	1	62	0
							BEL-610_AA-I	1	51	0
							BEL-612_AA-I	1	37	0
							BEL-613_AA-I	1	27	0
							BEL-614_AA-I	1	45	0
							BEL-618_AA-I	1	50	0
							BEL-621_AA-I	1	94	0
							BEL-622_AA-I	3	161	0
							BEL-623_AA-I	1	197	0
							BEL-625_AA-I	1	68	0
							BEL-627_AA-I	1	49	0
							BEL-630_AA-I	48	892	0
							BEL-631_AA-I	1	155	0
							BEL-633_AA-I	1	61	0
							BEL-636_AA-I	1	47	0
							BEL-638_AA-I	1	162	0
							BEL-640_AA-LTR	1	49	0
							BEL-641_AA-I	1	48	0
							BEL-642_AA-I	1	159	0
							BEL-646_AA-I	1	263	0
							BEL-647_AA-I	1	44	0
							BEL-648_AA-I	2	242	0
							BEL-64_AA-I	1	257	0
							BEL-66_AA-I	1	65	0
							BEL-6_BTa-I	1	69	0
							BEL-6_DAn-I	5	702	0
							BEL-6_DPer-I	1	112	0
							BEL-6_DPu-I	3	191	0
							BEL-6_DRh-I	1	51	0
							BEL-6_SI-I	1	37	0
							BEL-70_AA-I	2	214	0
							BEL-70_CQ-I	3	275	0
							BEL-73_AA-I	1	111	0
							BEL-75_AA-I	2	167	0
							BEL-77_CQ-I	1	61	0
							BEL-7_DMoj-I	1	68	0
							BEL-7_DPu-I	2	184	0
							BEL-7_DTa-I	3	294	0
							BEL-7_LSal-I	1	115	0
							BEL-84_AA-I	4	455	0
							BEL-85_AA-I	1	288	0
							BEL-88_AA-I	1	47	0
							BEL-89_AA-I	2	86	0
							BEL-8_CQ-LTR	1	40	0
							BEL-8_DAn-I	2	283	0
							BEL-8_DEl-I	1	62	0
							BEL-8_DPe-I	2	83	0
							BEL-8_DTa-I	1	53	0
							BEL-8_LH-I	1	59	0
							BEL-8_LSal-I	4	383	0
							BEL-90_AA-I	1	106	0
							BEL-98_AA-I	3	839	0
							BEL-9_CQ-I	1	31	0
							BEL-9_DEl-I	1	76	0
							BEL-9_DWil-I	1	87	0
							BEL-9_SI-I	2	458	0
							BEL1-I_DV	1	41	0
							BEL1-I_Dmoj	1	73	0
							BEL1-I_Dya	2	189	0
							BEL1-NVi_I	1	53	0
							BEL10-I_AG	1	46	0
							BEL12-I_AG	1	74	0
							BEL13-I_AG	3	162	0
							BEL2-I_AG	4	336	0
							BEL2-I_Dmoj	1	53	0
							BEL2-I_Dya	1	93	0
							BEL3-I_AG	1	53	0
							BEL3_DM-I	1	66	0
							BEL4-I_AG	2	127	0
							BEL4-I_AP	3	167	0
							BEL5-I_AG	1	62	0
							BEL9-I_AG	2	205	0
							BMRP1	7	1041	0
							BURDOCK_I	2	91	0
							Bica_I	1	39	0
							CACTA-1_AA	2	102	0
							CACTA-1_Dpulex	3	222	0
							CACTA-2_AA	1	67	0
							CACTA-3_AA	1	54	0
							COPIA2-I_AG	1	49	0
							COPIA4-I_AG	14	1025	0
							COPIA5-I_AG	2	328	0
							COPIA_DM_I	6	2855	0
							CR1-101_AAe	3	148	0
							CR1-102_AAe	2	150	0
							CR1-106_AAe	2	98	0
							CR1-112_AAe	1	59	0
							CR1-115_AAe	1	81	0
							CR1-116_AAe	1	60	0
							CR1-11_AG	1	59	0
							CR1-120_AAe	1	75	0
							CR1-122_AAe	2	135	0
							CR1-125_AAe	1	33	0
							CR1-127_AAe	1	49	0
							CR1-13_CQ	1	55	0
							CR1-13_DTa	1	38	0
							CR1-16B_CQ	3	349	0
							CR1-1_AG	3	171	0
							CR1-1_CQ	2	109	0
							CR1-1_DAn	1	62	0
							CR1-1_DBp	1	43	0
							CR1-1_DK	1	46	0
							CR1-1_DRh	1	46	0
							CR1-1_Hmel	1	72	0
							CR1-1_NVi	5	262	0
							CR1-1_PH	1	45	0
							CR1-1_TCa	1	56	0
							CR1-1a_AG	1	51	0
							CR1-25_CQ	1	83	0
							CR1-2_CQ	1	68	0
							CR1-2_DBp	1	58	0
							CR1-2_DPer	4	138	0
							CR1-2_DRh	1	78	0
							CR1-2_HMM	1	116	0
							CR1-2_LMi	4	1436	0
							CR1-2_LSal	2	87	0
							CR1-2_NVi	3	165	0
							CR1-2_TCa	1	53	0
							CR1-3_DBi	1	102	0
							CR1-3_DWi	1	58	0
							CR1-3_LMi	1	45	0
							CR1-3_TCa	1	76	0
							CR1-43_AAe	1	36	0
							CR1-47_AAe	1	43	0
							CR1-4_AG	1	61	0
							CR1-4_DEl	1	44	0
							CR1-4_DK	1	38	0
							CR1-4_NVi	1	70	0
							CR1-4_PH	1	68	0
							CR1-50_AAe	1	46	0
							CR1-51_AAe	1	50	0
							CR1-52_AAe	2	148	0
							CR1-5_DEl	1	42	0
							CR1-5_DK	1	57	0
							CR1-5_DRh	1	62	0
							CR1-5_DT	1	43	0
							CR1-5_NVi	1	53	0
							CR1-62_AAe	1	68	0
							CR1-64B_AAe	1	57	0
							CR1-64_AAe	1	36	0
							CR1-6_DT	1	59	0
							CR1-6_Hmel	1	55	0
							CR1-70_AAe	1	50	0
							CR1-73_AAe	2	238	0
							CR1-75_AAe	1	41	0
							CR1-76_AAe	1	86	0
							CR1-78_AAe	1	81	0
							CR1-7_HMM	3	397	0
							CR1-7_LVa	1	38	0
							CR1-86_AAe	2	126	0
							CR1-8_Hmel	3	103	0
							CR1-94_AAe	1	61	0
							CR1-97_AAe	1	59	0
							CR1-9_DTa	1	34	0
							CR1-9_Hmel	4	312	0
							CR1_Ele12	1	74	0
							CR1_Ele14	1	50	0
							CR1_Ele15	2	89	0
							CR1_Ele20	2	98	0
							CR1_Ele21	2	113	0
							CR1_Ele28	1	65	0
							CR1_Ele33	1	48	0
							CR1_Ele40	1	49	0
							CR1_Ele5	2	176	0
							CR1_Ele7	1	43	0
							CR1_Ele9	2	88	0
							Chapaev3-2_AA	1	63	0
							Chapaev3-2_NVi	1	58	0
							Clu-111_AG	4	351	0
							Clu-137B_AG	1	45	0
							Clu-13_AG	1	44	0
							Copia-100_AA-I	1	56	0
							Copia-102_AA-I	5	1279	0
							Copia-103_AA-I	4	161	0
							Copia-104_AA-I	3	480	0
							Copia-106_AA-I	1	77	0
							Copia-107_AA-LTR	1	50	0
							Copia-109_AA-I	4	228	0
							Copia-10_CQ-I	17	3187	0
							Copia-10_DPu-I	4	1258	0
							Copia-10_LH-I	1	48	0
							Copia-10_SI-I	4	236	0
							Copia-111_AA-I	2	112	0
							Copia-114_AA-I	1	264	0
							Copia-118_AA-I	1	48	0
							Copia-11_CQ-I	4	262	0
							Copia-11_CQ-LTR	1	97	0
							Copia-11_LH-I	3	151	0
							Copia-11_LMi-I	2	497	0
							Copia-121_AA-I	1	134	0
							Copia-125_AA-I	1	44	0
							Copia-127_AA-I	1	33	0
							Copia-128_AA-I	1	67	0
							Copia-12_AA-I	2	122	0
							Copia-12_LH-I	1	195	0
							Copia-12_LMi-I	1	56	0
							Copia-131_AA-I	1	80	0
							Copia-134_AA-I	12	1419	0
							Copia-135_AA-I	12	612	0
							Copia-137_AA-I	3	424	0
							Copia-13_LH-I	3	326	0
							Copia-13_LMi-I	1	583	0
							Copia-13_SI-I	5	1033	0
							Copia-14_AA-I	1	23	0
							Copia-14_CQ-I	3	346	0
							Copia-14_LH-I	8	769	0
							Copia-14_LMi-I	3	271	0
							Copia-14_SI-I	3	1955	0
							Copia-15_CQ-I	1	108	0
							Copia-17_AA-I	4	284	0
							Copia-18_SI-I	1	26	0
							Copia-19_CQ-I	5	1361	0
							Copia-19_DPu-I	2	246	0
							Copia-19_SI-I	1	107	0
							Copia-1_BM-I	3	218	0
							Copia-1_BTa-I	4	334	0
							Copia-1_DBi-I	2	178	0
							Copia-1_DEl-I	1	441	0
							Copia-1_DFi-I	3	330	0
							Copia-1_DGri-I	4	355	0
							Copia-1_DSim-I	6	574	0
							Copia-1_DTa-I	21	27375	0.0002
							Copia-1_DVir-I	3	327	0
							Copia-1_DWil-I	6	1079	0
							Copia-1_DYa-I	5	297	0
							Copia-1_Deu-I	2	147	0
							Copia-1_HMM-I	2	67	0
							Copia-1_LSal-I	2	738	0
							Copia-1_MMa-I	2	70	0
							Copia-1_RP-I	2	110	0
							Copia-1_RP-LTR	1	74	0
							Copia-1_TCa-I	5	870	0
							Copia-20_DPu-I	1	64	0
							Copia-21_DPu-I	1	50	0
							Copia-21_SI-I	2	74	0
							Copia-22_CQ-I	1	476	0
							Copia-22_DPu-I	1	9	0
							Copia-22_NVi-I	2	286	0
							Copia-23_DPu-I	13	1038	0
							Copia-23_NVi-I	12	430	0
							Copia-23_SI-I	4	192	0
							Copia-24_DPu-I	3	586	0
							Copia-24_SI-I	2	106	0
							Copia-25_SI-I	82	20653	0.0001
							Copia-26_CQ-I	3	352	0
							Copia-26_DPu-I	3	971	0
							Copia-27_DPu-I	2	1653	0
							Copia-27_SI-I	4	314	0
							Copia-29_DP-I	1	13	0
							Copia-29_DPu-I	2	125	0
							Copia-2_BM-I	22	1495	0
							Copia-2_CQ-I	2	86	0
							Copia-2_Cfl-I	6	3532	0
							Copia-2_DBp-I	1	34	0
							Copia-2_DGri-I	7	4926	0
							Copia-2_DKi-I	2	346	0
							Copia-2_DPer-I	1	74	0
							Copia-2_DWil-I	1	38	0
							Copia-2_DYa-I	7	999	0
							Copia-2_Deu-I	10	1648	0
							Copia-2_LH-I	4	883	0
							Copia-2_LMi-I	2	154	0
							Copia-2_MMa-I	5	2701	0
							Copia-2_RP-I	2	576	0
							Copia-30_DPu-I	2	95	0
							Copia-31_DPu-I	1	79	0
							Copia-32_AA-LTR	1	42	0
							Copia-33_DPu-I	2	137	0
							Copia-34_DPu-I	1	147	0
							Copia-35_CQ-I	7	2474	0
							Copia-35_DPu-I	1	159	0
							Copia-36_CQ-I	1	134	0
							Copia-36_DPu-I	1	60	0
							Copia-38_CQ-I	1	65	0
							Copia-38_DPu-I	2	124	0
							Copia-3_AA-I	1	57	0
							Copia-3_BM-I	4	697	0
							Copia-3_BTa-I	6	1021	0
							Copia-3_CQ-I	1	98	0
							Copia-3_DAn-I	12	3399	0
							Copia-3_DBp-I	8	7879	0
							Copia-3_DEu-I	6	1733	0
							Copia-3_DGri-I	1	65	0
							Copia-3_DMoj-I	2	175	0
							Copia-3_MMa-I	3	237	0
							Copia-3_RPr-I	5	873	0
							Copia-4_BTa-I	2	70	0
							Copia-4_CQ-I	1	55	0
							Copia-4_Cfl-I	3	1991	0
							Copia-4_DAn-I	5	14092	0.0001
							Copia-4_DGri-I	2	33	0
							Copia-4_DWil-I	2	191	0
							Copia-4_LH-I	3	410	0
							Copia-4_LMi-I	10	469	0
							Copia-4_MMa-I	1	106	0
							Copia-4_RPr-I	6	4878	0
							Copia-4_SI-I	1	574	0
							Copia-5_AA-I	4	910	0
							Copia-5_BTa-I	7	1107	0
							Copia-5_DAn-I	4	1175	0
							Copia-5_DWil-I	3	155	0
							Copia-5_LH-I	2	136	0
							Copia-5_LMi-I	4	2087	0
							Copia-5_MMa-I	1	60	0
							Copia-5_SI-I	5	2935	0
							Copia-60_AA-I	4	798	0
							Copia-61_AA-I	2	100	0
							Copia-65_AA-I	5	224	0
							Copia-69_AA-I	5	575	0
							Copia-6_AG-I	20	5136	0
							Copia-6_BTa-I	2	89	0
							Copia-6_Cfl-I	2	57	0
							Copia-6_DAn-I	6	361	0
							Copia-6_DWil-I	8	6288	0
							Copia-6_LMi-I	8	1040	0
							Copia-6_SI-I	3	445	0
							Copia-70_AA-I	3	279	0
							Copia-71_AA-I	4	210	0
							Copia-72_AA-I	5	86	0
							Copia-75_AA-I	1	0	0
							Copia-7_CFl-I	2	127	0
							Copia-7_DAn-I	5	294	0
							Copia-7_DPu-I	1	62	0
							Copia-7_DWil-I	2	926	0
							Copia-7_LH-I	1	21	0
							Copia-7_LMi-I	3	239	0
							Copia-7_SI-I	1	47	0
							Copia-81_AA-I	1	522	0
							Copia-82_AA-I	4	463	0
							Copia-8_BTa-I	4	327	0
							Copia-8_DAn-I	9	6921	0
							Copia-8_DWil-I	3	197	0
							Copia-8_LH-I	1	53	0
							Copia-97_AA-I	1	62	0
							Copia-98_AA-I	1	64	0
							Copia-99_AA-I	1	224	0
							Copia-9_AA-I	1	508	0
							Copia-9_DPu-I	1	133	0
							Copia-9_DWil-I	1	269	0
							Copia-9_LMi-I	3	1239	0
							Copia-9_SI-I	2	1271	0
							Copia1-I_DM	8	612	0
							Copia1-I_Dmoj	1	51	0
							Copia1-LTR_Dpse	1	31	0
							Copia1-NVi_I	1	58	0
							Copia10-NVi_I	1	46	0
							Copia12-NVi_I	2	196	0
							Copia13-NVi_I	1	39	0
							Copia15-NVi_I	2	86	0
							Copia16-NVi_I	3	1182	0
							Copia17-NVi_I	4	171	0
							Copia2-I_Dmoj	1	462	0
							Copia2-I_Dpse	1	42	0
							Copia20-NVi_I	1	59	0
							Copia3-NVi_I	2	145	0
							Copia4-NVi_I	2	300	0
							Copia6-NVi_I	1	503	0
							Copia8-NVi_I	1	106	0
							Crack-10_AAe	1	53	0
							Crack-11_AAe	1	84	0
							Crack-13_AAe	1	40	0
							Crack-14_AAe	1	47	0
							Crack-19_AAe	1	90	0
							Crack-1_CQ	1	66	0
							Crack-20_AAe	1	59	0
							Crack-21_AAe	1	45	0
							Crack-23_AAe	2	300	0
							Crack-24_AAe	1	36	0
							Crack-25_AAe	1	114	0
							Crack-26_AAe	1	80	0
							Crack-27_AAe	1	46	0
							Crack-28_AAe	1	87	0
							Crack-29_AAe	2	144	0
							Crack-2_AAe	1	33	0
							Crack-32_AAe	1	50	0
							Crack-3_CP	1	80	0
							Crack-4_AAe	1	74	0
							Crack-4_CP	1	46	0
							Crack-5_CQ	2	145	0
							Crack-9_CQ	2	192	0
							CryptonI-1N3_RPro	1	44	0
							CryptonV-2_CFl	1	29	0
							CryptonV-2_HSal	1	87	0
							CryptonV-3_HSal	1	50	0
							DIRS-1_NVi	1	68	0
							DIRS-1_PBa	2	612	0
							DIRS-1_SIn	1	230	0
							DIRS-2_DPu	2	453	0
							DIRS-3_DPu	1	36	0
							DIRS-4_DPu	2	386	0
							DIRS-5_DPu	4	900	0
							DIRS-6_DPu	4	398	0
							DIRS_Nvi	1	110	0
							DIVER2_I	1	36	0
							DM1731_I	1	63	0
							DM176-I	2	44	0
							DM297_LTR	1	56	0
							DNA-15_AAe	1	68	0
							DNA-1_AAe	1	51	0
							DNA-1_CQ	56	19314	0.0001
							DNA-1_LMi	1	79	0
							DNA-1_MMa	29	1889	0
							DNA-2-1_NVi	10	1039	0
							DNA-2-3_NVi	1	46	0
							DNA-22_BTa	1	45	0
							DNA-27_LSal	1	63	0
							DNA-2B_PPo	1	76	0
							DNA-2_LMi	3	147	0
							DNA-35_LSal	1	83	0
							DNA-3_BTa	3	247	0
							DNA-44_LSal	1	76	0
							DNA-45B_LSal	1	50	0
							DNA-48_LSal	2	165	0
							DNA-4_MMa	3	300	0
							DNA-4_RPr	1	123	0
							DNA-50_LSal	1	55	0
							DNA-5_AAe	2	86	0
							DNA-5_ACe	1	112	0
							DNA-5_LMi	3	141	0
							DNA-5_LVa	1	77	0
							DNA-5_PH	60	9492	0.0001
							DNA-5_PPo	1	78	0
							DNA-61_LSal	2	172	0
							DNA-65_LSal	2	114	0
							DNA-70_LSal	1	88	0
							DNA-73_LSal	1	139	0
							DNA-79_LSal	1	117	0
							DNA-7_LMi	4	187	0
							DNA-8N1_HSal	6	318	0
							DNA-96_LSal	1	45	0
							DNA-97_LSal	1	35	0
							DNA-9_CQ	3	353	0
							DNA-TA-1_DF	1	58	0
							DNA-TA-2_CQ	4	183	0
							DNA-TA-5_AAe	1	48	0
							DNA-TA-9_AAe	1	82	0
							DNA-like-3_Hmel	1	140	0
							DNA-like-8_Hmel	1	48	0
							DNA2-1_CQ	1	66	0
							DNA2-1_RPr	1	69	0
							DNA2-2_BTa	5	801	0
							DNA2-2_CQ	1	104	0
							DNA2-6_BTa	1	42	0
							DNA2-8_AP	1	79	0
							DNA2-9_BTa	5	719	0
							DNA3-2_DTa	1	50	0
							DNA3-3_LMi	5	322	0
							DNA3-4_PBa	1	47	0
							DNA3-7_AP	1	25	0
							DNA3-8_LMi	13	427	0
							DNA4-2_CQ	1	60	0
							DNA4-7_AP	1	65	0
							DNA4-8_BTa	1	79	0
							DNA5-1_BTa	1	112	0
							DNA6-1_CQ	9	3133	0
							DNA8-107_AP	2	133	0
							DNA8-10_LMi	1	53	0
							DNA8-11_AP	1	157	0
							DNA8-14_CQ	2	115	0
							DNA8-14_LMi	1	95	0
							DNA8-15_CQ	21	5276	0
							DNA8-16_LMi	5	299	0
							DNA8-17_LMi	1	59	0
							DNA8-1_BTa	2	102	0
							DNA8-1_CQ	1	55	0
							DNA8-1_LMi	3	158	0
							DNA8-1_RPr	2	239	0
							DNA8-2_AAe	2	107	0
							DNA8-39_AP	1	48	0
							DNA8-54_AP	2	157	0
							DNA8-64B_AP	4	296	0
							DNA8-73_AP	3	126	0
							DNA8-74_AP	2	163	0
							DNA8-7_CQ	1	218	0
							DNA8-86_AP	1	98	0
							DNA8-93_AP	1	76	0
							DNA8-96_AP	1	87	0
							DNA9-2_LMi	3	269	0
							DNAV-1a_LVa	26	2075	0
							DNAV-1b_LVa	18	1280	0
							DNAV-1c_LVa	69	14112	0.0001
							DNAV-1d_LVa	55	10602	0.0001
							DNAV-1e_LVa	48	4992	0
							DNAV-1f_LVa	48	2803	0
							DNAV-1g_LVa	4	255	0
							DNAX-5_AP	2	157	0
							DNAX-7_AP	1	51	0
							Daphne-13_LMi	1	76	0
							Daphne-15_LMi	1	115	0
							Daphne-16_LMi	2	184	0
							Daphne-1_HMM	1	33	0
							Daphne-1_PH	4	295	0
							Daphne-20_LMi	1	63	0
							Daphne-22_LMi	1	32	0
							Daphne-23_LMi	1	67	0
							Daphne-26B_LMi	1	39	0
							Daphne-26_LMi	2	137	0
							Daphne-27_LMi	1	35	0
							Daphne-31_LMi	1	44	0
							Daphne-33_LMi	1	51	0
							Daphne-37_LMi	1	36	0
							Daphne-39_LMi	1	42	0
							Daphne-3_LMi	1	55	0
							Daphne-43_LMi	2	240	0
							Daphne-45_LMi	1	71	0
							Daphne-49_LMi	2	82	0
							Daphne-4_LMi	8	470	0
							Daphne-50_LMi	1	38	0
							Daphne-51_LMi	3	153	0
							Daphne-53_LMi	1	65	0
							Daphne-54_LMi	1	49	0
							Daphne-57_LMi	4	198	0
							Daphne-58_LMi	4	270	0
							Daphne-59_LMi	5	379	0
							Daphne-60_LMi	3	139	0
							Daphne-64_LMi	1	56	0
							Daphne-66_LMi	2	108	0
							Daphne-71_LMi	1	67	0
							Daphne-74_LMi	1	69	0
							Daphne-75_LMi	1	56	0
							Daphne-77_LMi	1	58	0
							Daphne-7_HMM	1	63	0
							Daphne-9_LMi	2	284	0
							DongAG	3	193	0
							Doro-1_PH	1	43	0
							Doro-2_PH	2	109	0
							Doro-4_PH	2	82	0
							EnSpm-1_AA	2	135	0
							EnSpm-1_AP	1	49	0
							EnSpm-1_BTa	25	3624	0
							EnSpm-1_DF	1	59	0
							EnSpm-1_RPr	1	88	0
							EnSpm-2N1_BTa	4	403	0
							EnSpm-2_BTa	2	161	0
							EnSpm-2_LSal	1	59	0
							EnSpm-2_SIn	1	50	0
							EnSpm-3_BTa	2	160	0
							EnSpm-3_LSal	1	29	0
							EnSpm-4_LSal	1	45	0
							EnSpm-N10_BTa	1	45	0
							FAMAR1	1	72	0
							FW2_DM	1	41	0
							FW3_DM	1	47	0
							GTWIN_I	1	112	0
							GYPSY10-I_AG	3	114	0
							GYPSY11_I	1	90	0
							GYPSY12-I_AG	2	167	0
							GYPSY12_I	1	40	0
							GYPSY13-I_AG	1	51	0
							GYPSY14-I_AG	2	118	0
							GYPSY15-I_AG	1	51	0
							GYPSY17-I_AG	1	383	0
							GYPSY19-I_AG	1	72	0
							GYPSY23-I_AG	1	56	0
							GYPSY26-I_AG	1	71	0
							GYPSY32-I_AG	1	46	0
							GYPSY37-I_AG	24	1352	0
							GYPSY38-I_AG	1	146	0
							GYPSY4-I_AG	1	63	0
							GYPSY40-I_AG	1	55	0
							GYPSY41-I_AG	1	63	0
							GYPSY41-LTR_AG	1	68	0
							GYPSY42-I_AG	1	261	0
							GYPSY43-I_AG	2	304	0
							GYPSY44-I_AG	1	69	0
							GYPSY47-I_AG	1	74	0
							GYPSY4_I	1	32	0
							GYPSY5-I_AG	2	84	0
							GYPSY53-I_AG	1	102	0
							GYPSY54-I_AG	1	323	0
							GYPSY55-I_AG	4	269	0
							GYPSY57-I_AG	2	51	0
							GYPSY58-I_AG	2	127	0
							GYPSY5_I	1	67	0
							GYPSY6-I_AG	1	38	0
							GYPSY61-I_AG	82	6002	0
							GYPSY63-I_AG	1	40	0
							GYPSY68-I_AG	17	1390	0
							GYPSY69-I_AG	2	99	0
							GYPSY70-I_AG	7	1432	0
							GYPSY72-I_AG	1	59	0
							GYPSY8-I_AG	2	88	0
							GYPSY9_I	1	60	0
							GYPSY_DS	1	29	0
							Ginger1-1_AP	2	132	0
							Ginger2-1_BTa	2	373	0
							Ginger2-1_LMi	5	1559	0
							Ginger2-2_LMi	1	860	0
							Ginger2-N1_LSal	3	184	0
							Gypsy-100_AA-I	1	58	0
							Gypsy-100_CQ-I	1	57	0
							Gypsy-102_AA-I	1	61	0
							Gypsy-105_AA-I	1	75	0
							Gypsy-10_BTa-I	1	43	0
							Gypsy-10_CFl-I	1	319	0
							Gypsy-10_DEl-I	1	99	0
							Gypsy-10_DPu-I	1	31	0
							Gypsy-10_DRh-I	1	49	0
							Gypsy-10_DWil-I	1	55	0
							Gypsy-10_MMa-I	1	59	0
							Gypsy-113_AA-I	4	417	0
							Gypsy-11_AA-I	1	63	0
							Gypsy-11_BTa-I	23	4701	0
							Gypsy-11_DEl-I	1	54	0
							Gypsy-11_DEu-I	1	49	0
							Gypsy-11_DFi-I	1	35	0
							Gypsy-11_DTa-I	3	849	0
							Gypsy-11_LMi-I	1	187	0
							Gypsy-11_MMa-I	1	339	0
							Gypsy-11_SI-I	1	165	0
							Gypsy-11_TCa-I	1	73	0
							Gypsy-127_AA-I	1	82	0
							Gypsy-129_AA-I	5	522	0
							Gypsy-12_AA-I	1	74	0
							Gypsy-12_CFl-I	1	48	0
							Gypsy-12_DAn-I	1	1341	0
							Gypsy-12_DFi-I	1	41	0
							Gypsy-12_DTa-I	1	62	0
							Gypsy-12_DVir-I	4	1495	0
							Gypsy-12_DWil-I	1	193	0
							Gypsy-12_LVa-I	1	39	0
							Gypsy-12_PBa-I	1	52	0
							Gypsy-12_PBa-LTR	1	44	0
							Gypsy-12_TCa-I	4	189	0
							Gypsy-130_AA-I	1	90	0
							Gypsy-132_AA-I	1	40	0
							Gypsy-134_AA-I	1	46	0
							Gypsy-135_AA-I	1	59	0
							Gypsy-137_AA-I	1	54	0
							Gypsy-139_AA-I	2	173	0
							Gypsy-13_CFl-I	4	208	0
							Gypsy-13_CFl-LTR	1	40	0
							Gypsy-13_CQ-I	2	100	0
							Gypsy-13_DEu-I	1	426	0
							Gypsy-13_DTa-I	1	55	0
							Gypsy-13_PBa-I	1	42	0
							Gypsy-140_AA-I	1	81	0
							Gypsy-143_AA-LTR	1	97	0
							Gypsy-148_AA-I	1	69	0
							Gypsy-14_BTa-I	4	191	0
							Gypsy-14_CQ-I	1	15	0
							Gypsy-14_DAn-I	48	2787	0
							Gypsy-14_DBi-I	1	320	0
							Gypsy-14_DBp-I	1	43	0
							Gypsy-14_DEl-I	3	1147	0
							Gypsy-14_DPu-I	2	805	0
							Gypsy-14_DRh-LTR	1	108	0
							Gypsy-14_Hmel_I-int	1	50	0
							Gypsy-14_PBa-I	1	44	0
							Gypsy-14_RP-I	1	48	0
							Gypsy-150_AA-I	1	50	0
							Gypsy-151_AA-I	1	50	0
							Gypsy-152_AA-I	3	167	0
							Gypsy-153_AA-LTR	1	69	0
							Gypsy-154_AA-I	1	76	0
							Gypsy-15_BTa-I	4	228	0
							Gypsy-15_DRh-I	2	325	0
							Gypsy-15_IS-I	1	399	0
							Gypsy-15_LSal-I	1	40	0
							Gypsy-15_PBa-I	2	202	0
							Gypsy-15_SI-I	1	85	0
							Gypsy-16-I_NVi	1	57	0
							Gypsy-163_AA-I	1	33	0
							Gypsy-165_AA-I	3	209	0
							Gypsy-166_AA-I	1	64	0
							Gypsy-167_AA-I	1	53	0
							Gypsy-168_AA-I	1	34	0
							Gypsy-169_AA-I	5	296	0
							Gypsy-16_DAn-I	2	119	0
							Gypsy-16_DBp-I	1	46	0
							Gypsy-16_DPu-I	4	484	0
							Gypsy-16_DRh-I	1	46	0
							Gypsy-16_DWil-I	3	439	0
							Gypsy-16_LMi-I	1	49	0
							Gypsy-16_PBa-I	6	1966	0
							Gypsy-16_PBa-LTR	4	234	0
							Gypsy-171_AA-I	2	171	0
							Gypsy-172_AA-I	4	238	0
							Gypsy-173_AA-I	1	45	0
							Gypsy-177_AA-I	1	57	0
							Gypsy-178_AA-I	1	34	0
							Gypsy-179_AA-I	2	258	0
							Gypsy-17_AA-I	1	50	0
							Gypsy-17_DEl-I	2	139	0
							Gypsy-17_DPu-I	1	50	0
							Gypsy-17_DWil-I	4	781	0
							Gypsy-17_IS-I	1	792	0
							Gypsy-17_PBa-I	2	290	0
							Gypsy-17_SI-I	1	280	0
							Gypsy-18-I_NVi	1	56	0
							Gypsy-181_AA-I	1	54	0
							Gypsy-182_AA-I	1	52	0
							Gypsy-186_AA-I	4	167	0
							Gypsy-189_AA-I	1	123	0
							Gypsy-18B_PBa-I	1	51	0
							Gypsy-18_AA-I	2	85	0
							Gypsy-18_BTa-I	2	147	0
							Gypsy-18_DEl-I	1	46	0
							Gypsy-18_DPu-I	1	39	0
							Gypsy-18_DWil-I	1	48	0
							Gypsy-18_IS-I	1	256	0
							Gypsy-18_LH-I	1	83	0
							Gypsy-18_LSal-I	2	88	0
							Gypsy-18_PBa-I	5	1341	0
							Gypsy-18_RP-I	1	65	0
							Gypsy-19-I_NVi	1	66	0
							Gypsy-190_AA-I	1	35	0
							Gypsy-191_AA-I	1	83	0
							Gypsy-192_AA-I	1	57	0
							Gypsy-193_AA-I	2	110	0
							Gypsy-196_AA-I	1	48	0
							Gypsy-19_CQ-I	1	45	0
							Gypsy-1_DBi-I	2	115	0
							Gypsy-1_DBp-I	1	84	0
							Gypsy-1_DPu-I	1	56	0
							Gypsy-1_DRh-I	1	44	0
							Gypsy-1_DSe-I	2	56	0
							Gypsy-1_DTa-I	1	0	0
							Gypsy-1_DTa-LTR	1	51	0
							Gypsy-1_DVir-I	1	56	0
							Gypsy-1_DWil-LTR	1	52	0
							Gypsy-1_HAS-I	1	79	0
							Gypsy-1_MMa-I	1	91	0
							Gypsy-1_PXu-I	1	153	0
							Gypsy-1_RP-LTR	1	50	0
							Gypsy-1_TCa-I	1	36	0
							Gypsy-2-I_DP	1	28	0
							Gypsy-20-I_NVi	6	1649	0
							Gypsy-201_AA-I	1	52	0
							Gypsy-204_AA-I	2	93	0
							Gypsy-205_AA-LTR	1	75	0
							Gypsy-208_AA-I	4	170	0
							Gypsy-20_AA-I	1	82	0
							Gypsy-20_CQ-I	1	63	0
							Gypsy-20_DTa-I	1	74	0
							Gypsy-20_DWil-I	1	57	0
							Gypsy-20_LH-I	1	50	0
							Gypsy-20_LMi-I	7	919	0
							Gypsy-20_SI-I	1	42	0
							Gypsy-215_AA-I	1	62	0
							Gypsy-21_CQ-I	1	42	0
							Gypsy-21_DAn-I	1	54	0
							Gypsy-21_IS-I	1	62	0
							Gypsy-21_LH-I	1	34	0
							Gypsy-21_PBa-I	1	68	0
							Gypsy-21_SI-I	2	36	0
							Gypsy-220_AA-LTR	1	64	0
							Gypsy-226_AA-LTR	1	60	0
							Gypsy-22_DPu-I	2	353	0
							Gypsy-22_DWil-I	6	241	0
							Gypsy-22_LH-I	1	445	0
							Gypsy-22_PBa-I	17	6191	0
							Gypsy-232_AA-I	1	59	0
							Gypsy-235_AA-I	1	49	0
							Gypsy-236_AA-I	2	197	0
							Gypsy-237_AA-I	1	67	0
							Gypsy-238_AA-I	3	447	0
							Gypsy-23_AA-I	2	117	0
							Gypsy-23_CQ-I	1	116	0
							Gypsy-23_DBp-I	1	52	0
							Gypsy-23_DEl-I	1	256	0
							Gypsy-23_DY-I	1	115	0
							Gypsy-23_LSal-I	1	50	0
							Gypsy-23_RPr-I	2	145	0
							Gypsy-23_RPr-LTR	1	45	0
							Gypsy-24-I_NVi	6	1005	0
							Gypsy-243_AA-I	1	43	0
							Gypsy-243_AA-LTR	1	52	0
							Gypsy-244_AA-I	2	125	0
							Gypsy-246_AA-I	1	45	0
							Gypsy-24_AA-I	2	98	0
							Gypsy-24_DBp-I	1	45	0
							Gypsy-24_DEl-I	4	494	0
							Gypsy-24_DPu-I	1	63	0
							Gypsy-24_DWil-I	8	3961	0
							Gypsy-24_IS-I	3	2226	0
							Gypsy-24_PBa-I	3	348	0
							Gypsy-24_SI-I	1	464	0
							Gypsy-258_AA-I	1	0	0
							Gypsy-25_AA-I	1	100	0
							Gypsy-25_CQ-I	1	207	0
							Gypsy-25_DEl-I	3	131	0
							Gypsy-25_DP-I	1	86	0
							Gypsy-25_DYa-I	2	301	0
							Gypsy-25_IS-I	1	612	0
							Gypsy-25_PBa-LTR	2	44	0
							Gypsy-260_AA-I	1	63	0
							Gypsy-260_AA-LTR	5	169	0
							Gypsy-261_AA-I	1	36	0
							Gypsy-263_AA-I	2	449	0
							Gypsy-265_AA-I	1	59	0
							Gypsy-266_AA-I	1	216	0
							Gypsy-268_AA-I	1	69	0
							Gypsy-26_AA-I	3	101	0
							Gypsy-26_DBp-I	1	971	0
							Gypsy-26_DP-I	1	45	0
							Gypsy-26_DPse-I	2	107	0
							Gypsy-27-I_NVi	2	77	0
							Gypsy-270_AA-I	1	40	0
							Gypsy-273_AA-I	1	50	0
							Gypsy-274_AA-I	5	1448	0
							Gypsy-275_AA-I	2	99	0
							Gypsy-276_AA-I	1	96	0
							Gypsy-278_AA-I	1	52	0
							Gypsy-279_AA-I	1	12	0
							Gypsy-27_DAn-I	2	68	0
							Gypsy-27_DEl-I	1	55	0
							Gypsy-27_DP-I	2	678	0
							Gypsy-27_DPu-I	9	3824	0
							Gypsy-27_DWil-I	2	143	0
							Gypsy-27_DYa-I	3	207	0
							Gypsy-281_AA-I	1	52	0
							Gypsy-282_AA-I	1	43	0
							Gypsy-282_AA-LTR	1	41	0
							Gypsy-283_AA-I	1	42	0
							Gypsy-286_AA-LTR	1	37	0
							Gypsy-289_AA-I	10	4657	0
							Gypsy-28_DAn-I	1	51	0
							Gypsy-28_DAn-LTR	1	76	0
							Gypsy-28_DBp-I	2	134	0
							Gypsy-28_DEl-LTR	3	126	0
							Gypsy-28_DYa-I	1	79	0
							Gypsy-28_LMi-I	1	37	0
							Gypsy-28_LSal-I	1	47	0
							Gypsy-290_AA-I	1	55	0
							Gypsy-290_AA-LTR	1	41	0
							Gypsy-293_AA-I	2	135	0
							Gypsy-297_AA-I	1	56	0
							Gypsy-298_AA-I	1	57	0
							Gypsy-29_AA-I	1	45	0
							Gypsy-29_DPu-I	2	102	0
							Gypsy-2_ACe-I	1	63	0
							Gypsy-2_AEc-I	5	512	0
							Gypsy-2_BM-I	1	54	0
							Gypsy-2_DGri-I	1	72	0
							Gypsy-2_DSim-I	1	267	0
							Gypsy-2_DTa-I	5	226	0
							Gypsy-2_DWil-I	1	107	0
							Gypsy-2_DWil-LTR	1	113	0
							Gypsy-2_IS-I	4	453	0
							Gypsy-2_LH-I	1	105	0
							Gypsy-2_MMa-I	3	596	0
							Gypsy-2_PBa-I	1	494	0
							Gypsy-2_RP-I	1	62	0
							Gypsy-30-I_NVi	2	112	0
							Gypsy-30_DAn-I	2	215	0
							Gypsy-30_DWil-I	1	98	0
							Gypsy-30_LMi-LTR	3	263	0
							Gypsy-30_SI-I	2	679	0
							Gypsy-31_CQ-I	1	81	0
							Gypsy-31_DAn-I	1	65	0
							Gypsy-31_DEl-I	2	161	0
							Gypsy-31_LSal-I	5	541	0
							Gypsy-32-I_NVi	1	52	0
							Gypsy-32_DP-I	1	108	0
							Gypsy-32_DPu-I	2	110	0
							Gypsy-32_DWil-LTR	1	98	0
							Gypsy-32_LMi-I	3	474	0
							Gypsy-32_LSal-I	1	77	0
							Gypsy-33-I_NVi	1	87	0
							Gypsy-33_CQ-I	8	1849	0
							Gypsy-33_LMi-I	2	162	0
							Gypsy-34_DPu-I	8	1792	0
							Gypsy-34_DWil-I	1	62	0
							Gypsy-34_NVi-I	3	141	0
							Gypsy-35_AA-I	1	83	0
							Gypsy-35_CQ-I	5	1345	0
							Gypsy-35_DAn-LTR	1	12	0
							Gypsy-35_LSal-I	1	60	0
							Gypsy-35_NVi-I	2	777	0
							Gypsy-36_DWil-I	1	54	0
							Gypsy-36_LMi-I	2	250	0
							Gypsy-36_NVi-I	8	6017	0
							Gypsy-37B_DWil-LTR	1	60	0
							Gypsy-37_CQ-I	1	15	0
							Gypsy-37_DAn-I	1	60	0
							Gypsy-37_LMi-I	3	546	0
							Gypsy-38_AA-I	2	123	0
							Gypsy-38_DWil-I	9	732	0
							Gypsy-38_DWil-LTR	1	52	0
							Gypsy-38_LSal-I	1	59	0
							Gypsy-38_NVi-LTR	1	61	0
							Gypsy-39_CQ-I	2	343	0
							Gypsy-39_DPu-I	1	49	0
							Gypsy-39_LMi-I	1	170	0
							Gypsy-3_BTa-I	1	77	0
							Gypsy-3_CFl-I	2	554	0
							Gypsy-3_CQ-I	2	201	0
							Gypsy-3_DEl-I	1	97	0
							Gypsy-3_DFi-I	1	269	0
							Gypsy-3_DPer-I	2	76	0
							Gypsy-3_DPu-I	2	154	0
							Gypsy-3_DTa-I	1	72	0
							Gypsy-3_HMM-I	3	405	0
							Gypsy-3_LH-I	2	85	0
							Gypsy-3_LMi-I	1	52	0
							Gypsy-3_PBa-I	3	1291	0
							Gypsy-3_RP-I	3	236	0
							Gypsy-40_AA-I	1	47	0
							Gypsy-40_DAn-I	1	148	0
							Gypsy-40_DPu-I	2	302	0
							Gypsy-41_AA-I	1	147	0
							Gypsy-41_DAn-LTR	1	60	0
							Gypsy-41_DEl-I	1	63	0
							Gypsy-42_AA-I	1	46	0
							Gypsy-42_DAn-I	1	116	0
							Gypsy-43_DEl-I	1	44	0
							Gypsy-43_DWil-I	5	2939	0
							Gypsy-46_DEl-I	1	104	0
							Gypsy-46_LMi-I	2	136	0
							Gypsy-47_AA-LTR	1	69	0
							Gypsy-47_DEl-I	1	49	0
							Gypsy-48_AA-I	1	53	0
							Gypsy-48_CQ-I	5	971	0
							Gypsy-48_LMi-I	1	51	0
							Gypsy-49_DEl-I	1	36	0
							Gypsy-49_LMi-I	3	91	0
							Gypsy-4_ACe-I	1	203	0
							Gypsy-4_BTa-I	1	54	0
							Gypsy-4_CFl-I	1	54	0
							Gypsy-4_CQ-I	1	52	0
							Gypsy-4_CQ-LTR	1	38	0
							Gypsy-4_DBp-I	2	1322	0
							Gypsy-4_DSim-I	1	53	0
							Gypsy-4_DWil-I	1	165	0
							Gypsy-4_HMM-I	1	36	0
							Gypsy-4_IS-I	1	219	0
							Gypsy-4_LH-I	1	46	0
							Gypsy-4_PBa-I	1	366	0
							Gypsy-50_AA-I	1	110	0
							Gypsy-50_CQ-I	2	278	0
							Gypsy-50_DWil-I	2	204	0
							Gypsy-51_DEl-I	1	51	0
							Gypsy-51_DWil-I	1	73	0
							Gypsy-52_AA-I	1	45	0
							Gypsy-52_DWil-I	1	48	0
							Gypsy-53_AA-I	2	133	0
							Gypsy-53_DEl-I	1	87	0
							Gypsy-54_DEl-I	1	57	0
							Gypsy-55_AA-I	1	47	0
							Gypsy-55_DEl-I	1	47	0
							Gypsy-55_LMi-LTR	1	51	0
							Gypsy-56_AA-I	1	46	0
							Gypsy-56_CQ-I	1	178	0
							Gypsy-57_CQ-I	5	1519	0
							Gypsy-588_AA-I	15	4057	0
							Gypsy-589_AA-I	1	49	0
							Gypsy-590_AA-I	1	70	0
							Gypsy-592_AA-I	1	46	0
							Gypsy-593_AA-I	1	71	0
							Gypsy-597_AA-I	4	293	0
							Gypsy-59_AA-I	1	87	0
							Gypsy-59_CQ-I	2	128	0
							Gypsy-59_LMi-I	2	131	0
							Gypsy-5_AA-I	1	525	0
							Gypsy-5_BTa-LTR	2	68	0
							Gypsy-5_DBi-I	6	1008	0
							Gypsy-5_DBp-I	4	434	0
							Gypsy-5_DEl-I	1	39	0
							Gypsy-5_DFi-I	2	647	0
							Gypsy-5_DKi-I	4	1022	0
							Gypsy-5_DPu-I	1	98	0
							Gypsy-5_DSe-LTR	1	61	0
							Gypsy-5_DSim-I	2	84	0
							Gypsy-5_IS-I	1	33	0
							Gypsy-5_PBa-I	8	2648	0
							Gypsy-600_AA-LTR	1	45	0
							Gypsy-601_AA-I	1	63	0
							Gypsy-605_AA-I	1	95	0
							Gypsy-607_AA-I	1	47	0
							Gypsy-608_AA-I	1	34	0
							Gypsy-609_AA-I	2	102	0
							Gypsy-609_AA-LTR	1	85	0
							Gypsy-60_DWil-I	1	101	0
							Gypsy-614_AA-I	1	50	0
							Gypsy-619_AA-I	1	81	0
							Gypsy-61_AA-I	1	49	0
							Gypsy-61_DWil-I	1	54	0
							Gypsy-620_AA-I	4	233	0
							Gypsy-621_AA-I	1	36	0
							Gypsy-625_AA-I	1	67	0
							Gypsy-62_AA-I	1	188	0
							Gypsy-62_CQ-I	1	71	0
							Gypsy-62_LMi-I	1	55	0
							Gypsy-63_AA-I	1	35	0
							Gypsy-63_DWil-I	2	288	0
							Gypsy-63_LMi-I	1	43	0
							Gypsy-64_CQ-LTR	1	85	0
							Gypsy-64_LMi-I	1	79	0
							Gypsy-66_AA-I	1	89	0
							Gypsy-67_AA-I	1	35	0
							Gypsy-67_CQ-I	1	97	0
							Gypsy-67_LMi-I	1	84	0
							Gypsy-68_AA-I	2	108	0
							Gypsy-69_LMi-I	1	72	0
							Gypsy-6_ACe-I	1	345	0
							Gypsy-6_AEc-LTR	8	411	0
							Gypsy-6_CFl-I	2	515	0
							Gypsy-6_DEu-I	4	432	0
							Gypsy-6_DGri-I	1	54	0
							Gypsy-6_DPer-I	1	0	0
							Gypsy-6_DPu-I	1	55	0
							Gypsy-6_DSe-I	1	54	0
							Gypsy-6_DSim-I	1	38	0
							Gypsy-6_DVir-I	1	61	0
							Gypsy-6_DWil-I	2	553	0
							Gypsy-6_IS-I	6	4533	0
							Gypsy-6_MMa-I	1	53	0
							Gypsy-6_PBa-I	1	51	0
							Gypsy-6_SI-I	1	61	0
							Gypsy-70_CQ-I	1	48	0
							Gypsy-70_LMi-I	7	527	0
							Gypsy-71_CQ-I	2	109	0
							Gypsy-75_AA-LTR	1	55	0
							Gypsy-75_CQ-I	1	64	0
							Gypsy-77_AA-I	8	3171	0
							Gypsy-77_CQ-I	2	89	0
							Gypsy-78_AA-I	7	477	0
							Gypsy-78_CQ-I	4	618	0
							Gypsy-79_AA-I	2	100	0
							Gypsy-7B_LVa-LTR	1	18	0
							Gypsy-7_ACe-I	1	55	0
							Gypsy-7_ACe-LTR	1	73	0
							Gypsy-7_CFl-I	15	5804	0
							Gypsy-7_DPu-I	2	270	0
							Gypsy-7_DSim-I	1	31	0
							Gypsy-7_DTa-LTR	1	55	0
							Gypsy-7_HMM-I	1	42	0
							Gypsy-7_IS-I	1	371	0
							Gypsy-7_MMa-I	1	73	0
							Gypsy-7_RP-I	1	78	0
							Gypsy-7_TCa-I	3	167	0
							Gypsy-81_AA-I	1	64	0
							Gypsy-81_CQ-I	1	61	0
							Gypsy-82_CQ-I	5	922	0
							Gypsy-83_CQ-I	2	191	0
							Gypsy-86_CQ-I	1	132	0
							Gypsy-87_AA-I	2	87	0
							Gypsy-88_CQ-I	2	162	0
							Gypsy-88_CQ-LTR	1	42	0
							Gypsy-89_AA-I	1	57	0
							Gypsy-8_AA-I	2	124	0
							Gypsy-8_ACe-LTR	2	114	0
							Gypsy-8_CFl-I	1	39	0
							Gypsy-8_DMoj-I	1	39	0
							Gypsy-8_DSe-I	4	2095	0
							Gypsy-8_DSim-I	1	47	0
							Gypsy-8_DTa-I	6	5415	0
							Gypsy-8_IS-I	2	172	0
							Gypsy-8_LH-I	1	72	0
							Gypsy-8_RP-I	1	337	0
							Gypsy-94_AA-I	1	46	0
							Gypsy-95_AA-I	2	96	0
							Gypsy-95_CQ-I	1	46	0
							Gypsy-96_AA-I	1	43	0
							Gypsy-97_AA-I	2	2127	0
							Gypsy-97_CQ-I	1	23	0
							Gypsy-9_ACe-LTR	1	26	0
							Gypsy-9_DBi-I	1	64	0
							Gypsy-9_DBp-I	2	193	0
							Gypsy-9_DEl-I	1	74	0
							Gypsy-9_DEu-I	1	483	0
							Gypsy-9_DPu-I	9	854	0
							Gypsy-9_DTa-I	1	171	0
							Gypsy-9_IS-I	1	58	0
							Gypsy-9_MMa-I	12	526	0
							Gypsy-9_PBa-I	6	2395	0
							Gypsy1-I_DV	5	1079	0
							Gypsy1-I_Dmoj	2	401	0
							Gypsy12-I_Dpse	2	140	0
							Gypsy12-I_Dya	1	95	0
							Gypsy14-I_Dya	1	65	0
							Gypsy14-LTR_Dpse	6	237	0
							Gypsy17-I_Dpse	1	105	0
							Gypsy18-I_Dpse	1	161	0
							Gypsy18-I_Dya	1	29	0
							Gypsy19-I_Dpse	3	240	0
							Gypsy2-I_Dmoj	1	70	0
							Gypsy2-I_Dya	1	111	0
							Gypsy21-I_Dpse	1	32	0
							Gypsy22-I_Dpse	1	60	0
							Gypsy22-LTR_Dpse	5	1229	0
							Gypsy23-I_Dpse	1	75	0
							Gypsy3-LTR_AP	3	121	0
							Gypsy4-I_Dmoj	1	53	0
							Gypsy4-I_Dpse	2	115	0
							Gypsy4-I_Dya	1	36	0
							Gypsy5-I_Dya	1	104	0
							Gypsy5-NVi_I	2	1213	0
							Gypsy6-I_AP	1	62	0
							Gypsy6-I_Dmoj	4	412	0
							Gypsy6-I_Dpse	1	9	0
							Gypsy6-NVi_LTR	1	12	0
							Gypsy7-I_AP	3	224	0
							Gypsy7-I_Dmoj	1	230	0
							Gypsy7-I_Dya	6	401	0
							Gypsy7-LTR_Dmoj	3	273	0
							Gypsy7-NVi_I	3	348	0
							Gypsy8-I_AP	1	109	0
							Gypsy8-I_Dpse	4	219	0
							Gypsy8-I_Dya	1	54	0
							Gypsy_DG_I	1	79	0
							HARB-1_AP	2	447	0
							HARBINGER1_AG	1	68	0
							HAT1_AG	1	52	0
							HATN4_AG	1	58	0
							HATN6_AG	1	131	0
							HELENA_RT	1	43	0
							HELITRON1_AG	1	312	0
							HELITRON2_AG	2	257	0
							HMSBEAGLE_I	3	212	0
							HOBO	1	153	0
							HOMER	1	58	0
							HOPPER_BD	4	817	0
							HalFs1	4	404	0
							Harbinger-1_AAe	2	136	0
							Harbinger-1_DF	1	100	0
							Harbinger-1_LMi	2	85	0
							Harbinger-2B_DRh	1	63	0
							Harbinger-2_AG	2	111	0
							Harbinger-N2_LMi	1	26	0
							Harbinger1_DYa	1	195	0
							HeT-A3_DVi	6	342	0
							Helitron-1_AAe	3	551	0
							Helitron-1_AP	2	1027	0
							Helitron-1_BM	2	3055	0
							Helitron-1_BTa	1	86	0
							Helitron-1_CFl	5	1959	0
							Helitron-1_DEl	1	40	0
							Helitron-1_NVi	2	94	0
							Helitron-1_RPr	1	117	0
							Helitron-2N3_RPr	1	61	0
							Helitron-2_BTa	5	1252	0
							Helitron-2_DBp	15	22083	0.0001
							Helitron-2_DF	13	8259	0
							Helitron-2_DRh	1	68	0
							Helitron-2_DVir	4	127	0
							Helitron-2_HMM	3	382	0
							Helitron-2_RPr	2	118	0
							Helitron-2_SIn	4	2082	0
							Helitron-3N1_NVi	2	64	0
							Helitron-3_AAe	2	127	0
							Helitron-3_HMM	21	40397	0.0002
							Helitron-3_LMi	1	34	0
							Helitron-3_NVi	1	63	0
							Helitron-3_RPr	2	312	0
							Helitron-4B_LSal	3	56	0
							Helitron-4_LSal	1	34	0
							Helitron-4_NVi	1	56	0
							Helitron-5_NVi	8	921	0
							Helitron-6_DRh	1	34	0
							Helitron-6_NVi	4	2170	0
							Helitron-7_DRh	2	488	0
							Helitron-7_NVi	3	275	0
							Helitron-N11B_PH	1	38	0
							Helitron-N12_LMi	2	178	0
							Helitron-N13_LMi	1	61	0
							Helitron-N14_LMi	3	153	0
							Helitron-N15_LMi	3	450	0
							Helitron-N19_LMi	10	535	0
							Helitron-N1_HSal	4	94	0
							Helitron-N1_LMi	1	200	0
							Helitron-N1_PBa	10	483	0
							Helitron-N1_PPo	1	148	0
							Helitron-N21_LMi	1	76	0
							Helitron-N23_LMi	3	107	0
							Helitron-N2_BTa	1	57	0
							Helitron-N2_LMi	2	908	0
							Helitron-N3_PBa	3	442	0
							Helitron-N4_PPo	3	324	0
							Helitron-N5_RPr	14	1568	0
							Helitron-N6_LMi	1	74	0
							Helitron-N6_PXu	1	57	0
							Helitron-N7_LMi	1	44	0
							Helitron-N9B_LMi	4	193	0
							Helitron-N9_LMi	1	30	0
							Helitron-like-11_Hmel	5	263	0
							Helitron-like-13_Hmel	63	3358	0
							Helitron-like-15_Hmel	1	18	0
							Helitron-like-4a_Hmel	2	116	0
							Helitron-like-6a_Hmel	3	204	0
							Helitron-like-6b_Hmel	58	3958	0
							Helitron-like-8_Hmel	2	112	0
							Helitron1_Dmoj	1	37	0
							HelitronN-1_DPe	1	47	0
							Hoana2	1	87	0
							Hoana6	2	167	0
							Hoana8	1	76	0
							Hogri1	1	76	0
							Homo1	2	132	0
							Homo10	8	452	0
							Homo2	1	67	0
							Homo3	1	34	0
							Homo5	1	57	0
							Homo6	4	194	0
							Homo7	2	109	0
							Homo8	1	43	0
							Homo9	15	3490	0
							Hopseu2	1	45	0
							Howilli1	2	500	0
							Howilli3	1	366	0
							I-10_AAe	1	18	0
							I-10_LMi	2	160	0
							I-11_AAe	2	208	0
							I-11_LMi	1	86	0
							I-13_AAe	1	13	0
							I-1_BM	1	39	0
							I-1_CQ	1	56	0
							I-1_DAn	1	55	0
							I-1_DP	2	276	0
							I-2_BM	1	53	0
							I-2_BTa	1	91	0
							I-2_DAn	1	65	0
							I-2_DWi	3	152	0
							I-2_NVi	1	65	0
							I-2_RPr	1	60	0
							I-3_DBi	1	88	0
							I-3_DEu	1	44	0
							I-3_RPr	2	70	0
							I-44_AAe	1	52	0
							I-45_AAe	1	42	0
							I-4_RPr	1	100	0
							I-50_AAe	1	60	0
							I-54_AAe	2	178	0
							I-5_RPr	1	61	0
							I-65_AAe	1	96	0
							I-69_AAe	2	149	0
							I-6_AAe	1	85	0
							I-6_BTa	1	43	0
							I-6_DBi	1	84	0
							I-6_LMi	2	105	0
							I-73_AAe	1	66	0
							I-78_AAe	1	67	0
							I-7B_AAe	4	202	0
							I-7_LMi	1	46	0
							I-7_RPr	1	70	0
							I-81_AAe	1	56	0
							I-8_BTa	1	48	0
							IDEFIX_I	3	385	0
							IFP2	6	293	0
							INV2j_DB	2	98	0
							INVADER3_I	4	1752	0
							IS3EU-1_TC	10	2709	0
							ISL2EU-1_CFl	2	146	0
							ISL2EU-3N1_CFl	6	217	0
							ISL2EU-3_CFl	1	11	0
							ISL2EU-4_CFl	1	56	0
							ISL2EU-6_CFl	2	98	0
							ISL2EU-7_CFl	1	552	0
							ISL2EU-9_BTa	1	72	0
							ISL2EU-N1_LMi	1	59	0
							IVK_DM	2	103	0
							I_Ele10	1	45	0
							I_Ele16	1	60	0
							I_Ele19	1	55	0
							I_Ele33	1	69	0
							I_Ele4C_AAe	1	53	0
							I_Ele4F_AAe	1	83	0
							I_Ele9	2	134	0
							Ingi-1_Rpro	1	53	0
							Ingi-2_LMi	1	48	0
							Jockey-10_DEu	1	51	0
							Jockey-11_AAe	2	414	0
							Jockey-11_DAn	1	74	0
							Jockey-12_BTa	3	199	0
							Jockey-12_DAn	4	529	0
							Jockey-13_AAe	1	69	0
							Jockey-13_DAn	1	60	0
							Jockey-15_AAe	1	29	0
							Jockey-15_DBp	2	88	0
							Jockey-16_AAe	1	49	0
							Jockey-1_BTa	1	91	0
							Jockey-1_DEu	1	44	0
							Jockey-1_DGri	2	94	0
							Jockey-1_DPer	1	65	0
							Jockey-1_Dro	1	193	0
							Jockey-1_TCa	1	73	0
							Jockey-2_BTa	1	34	0
							Jockey-2_DAn	4	227	0
							Jockey-2_DEl	1	56	0
							Jockey-2_DEu	1	39	0
							Jockey-2_DF	1	78	0
							Jockey-2_DGri	5	228	0
							Jockey-2_DT	1	73	0
							Jockey-2_DVi	1	71	0
							Jockey-3_DAn	1	60	0
							Jockey-3_DEl	1	55	0
							Jockey-3_DGri	16	1211	0
							Jockey-3_DPer	1	80	0
							Jockey-3_DRh	1	65	0
							Jockey-4_BTa	1	89	0
							Jockey-4_DSim	1	52	0
							Jockey-5_DAn	1	38	0
							Jockey-5_DVi	1	54	0
							Jockey-5_Hmel	1	48	0
							Jockey-6_CQ	1	76	0
							Jockey-6_DF	2	87	0
							Jockey-6_DK	14	1871	0
							Jockey-6_DPer	2	125	0
							Jockey-6_DTa	1	42	0
							Jockey-7_CQ	1	78	0
							Jockey-7_DAn	1	54	0
							Jockey-8_BTa	1	93	0
							Jockey-8_DEu	1	47	0
							Jockey-8_DPer	1	54	0
							Jockey-9_DBp	1	38	0
							Jockey-9_DPer	1	70	0
							Jockey-9_DY	2	149	0
							Jockey_Ele2	3	134	0
							KBOC_DB	2	120	0
							Kiri-10_AAe	1	65	0
							Kiri-12_AAe	1	92	0
							Kiri-13_AAe	1	65	0
							Kiri-13_HMM	1	1	0
							Kiri-14_AAe	2	141	0
							Kiri-18_AAe	2	98	0
							Kiri-1_AAe	1	9	0
							Kiri-1_DEl	2	99	0
							Kiri-1_DPer	1	38	0
							Kiri-20_AAe	2	123	0
							Kiri-21_AAe	1	42	0
							Kiri-26_AAe	1	67	0
							Kiri-27_AAe	3	150	0
							Kiri-28_AAe	3	114	0
							Kiri-29_AAe	1	52	0
							Kiri-2_AAe	2	177	0
							Kiri-2_DPer	1	49	0
							Kiri-2_LMi	1	79	0
							Kiri-32_AAe	3	233	0
							Kiri-35_AAe	12	637	0
							Kiri-36_AAe	3	169	0
							Kiri-37_AAe	1	38	0
							Kiri-3_AAe	4	154	0
							Kiri-4_DK	2	202	0
							Kiri-5_AAe	1	42	0
							Kiri-5_DTa	1	56	0
							Kiri-7_CQ	1	48	0
							Kiri-9_AAe	1	118	0
							Kolobok-1N1_LMi	1	51	0
							Kolobok-1_AA	1	81	0
							Kolobok-1_DBp	2	142	0
							Kolobok-1_NVi	1	45	0
							Kolobok-2_AA	3	132	0
							Kolobok-2_AP	6	304	0
							Kolobok-3_LMi	2	114	0
							Kolobok-5_LMi	1	60	0
							Kolobok-N1_AEc	23	1261	0
							Kolobok-N1_DAn	1	57	0
							Kolobok-N2_CFl	2	102	0
							KolobokE-1_AP	1	35	0
							KolobokE-1_TC	2	112	0
							KolobokE-2_AP	3	183	0
							KolobokE-3_AP	1	52	0
							L1-10_LSal	1	53	0
							L1-13_LSal	1	60	0
							L1-14_LSal	2	120	0
							L1-15_LSal	1	83	0
							L1-19_LSal	1	57	0
							L1-1_CQ	1	228	0
							L1-1_LSal	1	40	0
							L1-20_LSal	1	50	0
							L1-22_LSal	1	12	0
							L1-26_LSal	1	57	0
							L1-30_LSal	1	85	0
							L1-31_AAe	2	93	0
							L1-33_LSal	1	50	0
							L1-36_AAe	1	41	0
							L1-39_AAe	1	39	0
							L1-40_AAe	1	53	0
							L1-44_LSal	1	51	0
							L1-45_AAe	3	191	0
							L1-45_LSal	3	161	0
							L1-46_AAe	1	31	0
							L1-47_AAe	1	46	0
							L1-49_LSal	1	50	0
							L1-52_LSal	1	65	0
							L1-57_LSal	1	32	0
							L1-58_LSal	1	41	0
							L1-5_CQ	1	44	0
							L1-5_LSal	1	41	0
							L1-60_LSal	1	14	0
							L1-62_LSal	1	96	0
							L1-64_LSal	4	302	0
							L1-66_LSal	2	136	0
							L1-67_LSal	1	87	0
							L1-9_CQ	2	113	0
							L1-9_LSal	3	151	0
							L1-N6_CQ	3	103	0
							L1_Ele28	1	65	0
							L1_Ele3	1	51	0
							L1_Ele5	1	85	0
							L2-13_Hmel	3	212	0
							L2-2_NVi	1	32	0
							L2-3_Hmel	2	94	0
							L2-4_NVi	2	105	0
							L2-7_Hmel	1	87	0
							L2-8_AAe	2	131	0
							L2-8_NVi	5	116	0
							L2B-1_AAe	2	48	0
							L2B-1_AG	1	102	0
							L2B-2_BTa	4	249	0
							L2B-3_PBa	1	54	0
							L2B-4B_AAe	8	300	0
							L2B-4_AAe	3	125	0
							L2B-4_CQ	2	90	0
							L2B-5_CQ	1	86	0
							L2B-6_AAe	2	90	0
							L2B-6_CQ	1	84	0
							LINE-1_AA	3	225	0
							LOA	1	32	0
							LOA-10_AAe	1	51	0
							LOA-1B_DPer	1	47	0
							LOA-1_DPer	1	36	0
							LOA-2_DYa	1	41	0
							LOA-5_CQ	1	60	0
							LOA-7_CQ	1	60	0
							LOA_Ele4	2	88	0
							LOA_Ele5	1	111	0
							LOA_Ele6	1	34	0
							LSU-rRNA_Cel	4	3497	0
							LSU-rRNA_Dme	8	1854	0
							LSU-rRNA_Hsa	11	4949	0
							LT1_DPu-I	1	68	0
							LTR-13_LMi	1	78	0
							LTR-2_Hm	1	60	0
							LTR-2_LMi	1	47	0
							LTR-2_PPo-I	1	54	0
							Loa-1B_DT	1	43	0
							Loa-1_LSal	1	81	0
							Loa-2_BTa	59	8376	0
							Loa-3_DTa	1	49	0
							Loa-4_LSal	1	58	0
							Loa-6_LSal	1	42	0
							Loner_Ele2	4	248	0
							Loner_Ele4	1	73	0
							MAG	1	47	0
							MARIAM1	1	52	0
							MARINERN2_AG	1	64	0
							MARWOLEN1	1	149	0
							MAX_I	1	42	0
							MDG3_DM	2	291	0
							MICRO-1_AAe	57	20866	0.0001
							MINIME_DN	2	73	0
							MSAT-1_AAe	1	154	0
							MSAT-1_DW	9	2160	0
							MSAT-3_AG	1	252	0
							MSAT-4_AAe	1	84	0
							MSAT1_AG	5	1164	0
							MTANGA_I	10	2491	0
							Mariner-101_HSal	1	21	0
							Mariner-10_AEc	1	61	0
							Mariner-10_DBp	2	1238	0
							Mariner-10_DRh	1	208	0
							Mariner-10_PH	1	141	0
							Mariner-10_SIn	2	116	0
							Mariner-11_AEc	2	227	0
							Mariner-11_DK	1	266	0
							Mariner-11_DRh	4	427	0
							Mariner-11_PBa	1	41	0
							Mariner-11_RPr	21	8529	0
							Mariner-12_CFl	1	96	0
							Mariner-12_DBp	2	1390	0
							Mariner-12_HSal	2	206	0
							Mariner-12_RPr	1	45	0
							Mariner-13_DAn	4	1602	0
							Mariner-13_DF	1	35	0
							Mariner-13_SIn	4	242	0
							Mariner-14_CFl	1	81	0
							Mariner-14_DK	2	144	0
							Mariner-14_LMi	1	95	0
							Mariner-15_LMi	3	261	0
							Mariner-16_LHu	1	53	0
							Mariner-16_RPr	1	65	0
							Mariner-17_AEc	11	537	0
							Mariner-17_HSal	1	204	0
							Mariner-18_AEc	1	72	0
							Mariner-18_DRh	4	1080	0
							Mariner-18_HSal	6	323	0
							Mariner-19_HSal	3	185	0
							Mariner-19_LMi	1	24	0
							Mariner-19_SIn	4	2642	0
							Mariner-1_AP	1	95	0
							Mariner-1_DEu	3	869	0
							Mariner-1_DGr	1	46	0
							Mariner-1_DPe	1	94	0
							Mariner-1_DVi	1	75	0
							Mariner-1_Dro	1	46	0
							Mariner-1_LMi	1	39	0
							Mariner-1_MMa	8	3892	0
							Mariner-1_SIn	2	797	0
							Mariner-20_DAn	1	78	0
							Mariner-21_AEc	2	1239	0
							Mariner-21_DF	1	79	0
							Mariner-22_DF	3	1593	0
							Mariner-22_DK	1	39	0
							Mariner-23_AEc	1	328	0
							Mariner-23_DF	1	86	0
							Mariner-25_DF	1	32	0
							Mariner-25_LMi	3	1086	0
							Mariner-26_AEc	1	26	0
							Mariner-26_LMi	1	339	0
							Mariner-27_RPr	1	69	0
							Mariner-29_AEc	2	68	0
							Mariner-29_HSal	8	1093	0
							Mariner-2_AMel	1	33	0
							Mariner-2_AP	2	609	0
							Mariner-2_DAn	5	241	0
							Mariner-2_DF	1	88	0
							Mariner-2_DK	1	199	0
							Mariner-2_DT	7	5244	0
							Mariner-2_HSal	1	73	0
							Mariner-2_MMa	1	61	0
							Mariner-2_RPr	1	360	0
							Mariner-32N1_RPr	2	460	0
							Mariner-32_LMi	2	408	0
							Mariner-32_RPr	6	791	0
							Mariner-33_LSal	1	52	0
							Mariner-33_SIn	1	61	0
							Mariner-34_SIn	1	70	0
							Mariner-35_HSal	1	53	0
							Mariner-38B_SIn	1	66	0
							Mariner-39_HSal	2	383	0
							Mariner-3_AG	1	105	0
							Mariner-3_DBp	4	403	0
							Mariner-3_DEl	1	52	0
							Mariner-3_Dro	1	47	0
							Mariner-3_MMa	1	107	0
							Mariner-40_LMi	1	50	0
							Mariner-41_LMi	2	446	0
							Mariner-43_LSal	1	39	0
							Mariner-46_HSal	2	109	0
							Mariner-48_LMi	2	443	0
							Mariner-4_DF	1	80	0
							Mariner-4_DY	1	45	0
							Mariner-4_LHu	2	613	0
							Mariner-4_LSal	1	79	0
							Mariner-4_RPr	13	7862	0
							Mariner-50_LMi	4	1563	0
							Mariner-51_LMi	4	764	0
							Mariner-52N1_HSal	2	64	0
							Mariner-52_HSal	1	49	0
							Mariner-52_LMi	1	80	0
							Mariner-53_LMi	2	511	0
							Mariner-54_LSal	4	1145	0
							Mariner-55_LMi	2	138	0
							Mariner-57_HSal	1	56	0
							Mariner-57_LMi	1	190	0
							Mariner-59_HSal	2	662	0
							Mariner-59_LMi	3	652	0
							Mariner-5_DF	1	652	0
							Mariner-5_HSal	1	106	0
							Mariner-5_LMi	1	141	0
							Mariner-5_RPr	1	226	0
							Mariner-61_HSal	1	52	0
							Mariner-61_LMi	3	818	0
							Mariner-62_HSal	6	695	0
							Mariner-63_LMi	2	657	0
							Mariner-65_LMi	1	58	0
							Mariner-68_HSal	4	284	0
							Mariner-68_LMi	1	47	0
							Mariner-69_LMi	1	722	0
							Mariner-6_DY	3	602	0
							Mariner-6_RPr	1	38	0
							Mariner-70_LMi	39	22807	0.0001
							Mariner-73_HSal	1	336	0
							Mariner-76_LMi	4	1152	0
							Mariner-79B_HSal	5	315	0
							Mariner-79_HSal	2	76	0
							Mariner-7_ACe	1	41	0
							Mariner-7_DEl	1	67	0
							Mariner-7_DF	2	724	0
							Mariner-7_DRh	1	876	0
							Mariner-7_DYa	2	405	0
							Mariner-7_LHu	1	75	0
							Mariner-7_PBa	1	82	0
							Mariner-83_HSal	3	642	0
							Mariner-87_HSal	1	69	0
							Mariner-89_HSal	1	15	0
							Mariner-8_CFl	7	219	0
							Mariner-8_DAn	5	3642	0
							Mariner-8_DBp	2	108	0
							Mariner-8_DRh	1	98	0
							Mariner-8_LHu	1	59	0
							Mariner-8_LSal	1	70	0
							Mariner-9N1_ACe	1	88	0
							Mariner-9_ACe	2	326	0
							Mariner-9_DEl	1	56	0
							Mariner-9_DF	8	5484	0
							Mariner-9_DK	1	8	0
							Mariner-9_RPr	1	266	0
							Mariner-N11_SIn	2	138	0
							Mariner-N13_HSal	7	364	0
							Mariner-N13_LMi	1	76	0
							Mariner-N15_LMi	1	38	0
							Mariner-N16_RPr	1	59	0
							Mariner-N17_AG	1	61	0
							Mariner-N19_HSal	2	94	0
							Mariner-N19_RPr	1	107	0
							Mariner-N1B_LMi	4	202	0
							Mariner-N1_ACe	1	58	0
							Mariner-N20_LMi	1	76	0
							Mariner-N20_RPr	4	1081	0
							Mariner-N21_AG	1	111	0
							Mariner-N21_RPr	1	37	0
							Mariner-N22_AG	6	297	0
							Mariner-N22_HSal	3	152	0
							Mariner-N22_LMi	2	532	0
							Mariner-N22_RPr	2	284	0
							Mariner-N24_LSal	1	59	0
							Mariner-N26_RPr	1	42	0
							Mariner-N29_LMi	1	41	0
							Mariner-N2_LMi	3	321	0
							Mariner-N2_PBa	1	80	0
							Mariner-N2_PH	5	268	0
							Mariner-N30_RPr	39	6814	0
							Mariner-N32_HSal	1	57	0
							Mariner-N37_HSal	1	47	0
							Mariner-N38_HSal	1	58	0
							Mariner-N39_HSal	1	58	0
							Mariner-N3_PPo	1	59	0
							Mariner-N41_HSal	1	105	0
							Mariner-N4_LMi	6	1850	0
							Mariner-N4_RPr	14	3470	0
							Mariner-N5_RPr	3	223	0
							Mariner-N6_SIn	2	64	0
							Mariner-N7_SIn	1	115	0
							Mariner-N9B_SIn	1	48	0
							Mariner2_AG	1	828	0
							Mariner3-1_HSal	5	245	0
							Mariner3-1_LMi	1	68	0
							Mariner3-3_LMi	9	558	0
							Mariner3-4N1_LMi	4	277	0
							Mariner3-4_HSal	1	47	0
							Mariner3-4_LMi	17	1130	0
							Mariner3-7_LMi	1	60	0
							Medea	4	1034	0
							Merlin-1_DF	1	68	0
							Merlin-1_DT	4	866	0
							Merlin-1_LSal	1	172	0
							Merlin-1_PBa	1	118	0
							Merlin-N2_RPr	8	1180	0
							Mf3_MFu	1	58	0
							MinoAg1	6	465	0
							MuDR-1B_LSal	2	207	0
							MuDR-1_DEl	1	54	0
							MuDR-1_DF	1	68	0
							MuDR-1_DK	2	164	0
							MuDR-1_DT	1	53	0
							MuDR-1_LHu	1	53	0
							MuDR-1_LMi	12	661	0
							MuDR-1_LSal	3	139	0
							MuDR-1_SIn	1	34	0
							MuDR-3N1_LSal	1	88	0
							MuDR-5_LSal	7	921	0
							MuDR-N1_LMi	1	78	0
							MuDR-N1_LSal	2	120	0
							MuDR5x_AP	9	1575	0
							MuDR8x_AP	1	56	0
							MuDRx-1_AAe	2	148	0
							MuDRx-1_BTa	2	195	0
							MuDr-1x_AP	3	274	0
							MuDr-1x_TCa	2	144	0
							MuDr-2x_AP	1	98	0
							NAVIHAT1	1	37	0
							NAVIMARN1	1	83	0
							Nimb-10_LMi	1	80	0
							Nimb-1_RPr	1	64	0
							Nimb-27_LMi	1	52	0
							Nimb-2B_LMi	2	2474	0
							Nimb-2_AAe	2	116	0
							Nimb-2_BTa	2	116	0
							Nimb-2_CQ	1	54	0
							Nimb-2_LMi	1	418	0
							Nimb-36_LMi	1	51	0
							Nimb-41_LMi	1	73	0
							Nimb-5_LMi	1	453	0
							NonLTR-4_LVa	1	44	0
							Nova-1_PH	2	481	0
							ORTE-2_AAe	1	44	0
							ORTE-4_AAe	2	123	0
							Outcast-18_AAe	2	100	0
							Outcast-19_AAe	1	118	0
							Outcast-1_DEl	4	236	0
							Outcast-1_DEu	1	39	0
							Outcast-2_DTa	1	51	0
							Outcast_Ele14	1	42	0
							P-10N2_LSal	1	54	0
							P-12_LSal	1	101	0
							P-1_AP	3	171	0
							P-1_DPu	1	53	0
							P-1_DRh	1	56	0
							P-1_Dpulex	1	135	0
							P-1_LHu	2	158	0
							P-1_LMi	1	56	0
							P-1_SIn	2	147	0
							P-20_LSal	1	40	0
							P-22_LSal	2	140	0
							P-25_LSal	1	91	0
							P-26_LSal	2	154	0
							P-28_LSal	1	98	0
							P-29_LSal	2	113	0
							P-2_AP	2	89	0
							P-2_PBa	1	22	0
							P-31_LSal	1	59	0
							P-3_AP	2	97	0
							P-4_LSal	1	69	0
							P-7_LSal	1	40	0
							P-8_LSal	1	62	0
							P-N5B_LSal	3	289	0
							P-N6_LSal	1	81	0
							P-N7B_LSal	45	2197	0
							P-N7_LSal	1	68	0
							P1_AG	2	318	0
							P2_AG	2	339	0
							P3_AG	1	83	0
							P4_AG	6	184	0
							PARIS	1	66	0
							PARISa_DPe	1	33	0
							PENEL1_NVi	1	99	0
							PENELOPE	1	43	0
							PERI	1	22	0
							PLACW_DM	1	77	0
							POGO	8	3057	0
							PROTOP_A	1	63	0
							Peci	3	213	0
							PegasusA	1	75	0
							Penelope-102_LMi	1	53	0
							Penelope-105_LMi	1	64	0
							Penelope-107_LMi	1	50	0
							Penelope-114_LMi	1	46	0
							Penelope-11_LVa	1	69	0
							Penelope-13_LVa	1	72	0
							Penelope-14_LMi	1	50	0
							Penelope-15N1_LMi	2	93	0
							Penelope-15N2_LMi	1	40	0
							Penelope-15_LMi	1	35	0
							Penelope-15_LVa	1	36	0
							Penelope-1_DRh	1	84	0
							Penelope-1_SIn	1	124	0
							Penelope-2_PH	2	94	0
							Penelope-31_LMi	1	38	0
							Penelope-3_LVa	2	137	0
							Penelope-44_LMi	1	12	0
							Penelope-47_LMi	3	35	0
							Penelope-50_LMi	1	11	0
							Penelope-51_LMi	3	142	0
							Penelope-54_LMi	1	80	0
							Penelope-58_LMi	3	192	0
							Penelope-65_LMi	3	136	0
							Penelope-6_BTa	2	88	0
							Penelope-6_LVa	1	45	0
							Penelope-73_LMi	1	45	0
							Penelope-76_LMi	2	68	0
							Penelope-77_LMi	1	77	0
							Penelope-78_LMi	1	56	0
							Penelope-81_LMi	1	95	0
							Penelope-83_LMi	14	729	0
							Penelope-8_BTa	1	72	0
							Penelope-98_LMi	1	54	0
							Penelope-99_LMi	1	71	0
							Polinton-1_ACe	5	189	0
							Polinton-1_DAn	10	1076	0
							Polinton-1_DBi	7	387	0
							Polinton-1_DBp	1	58	0
							Polinton-1_DEl	1	12	0
							Polinton-1_DEu	7	1137	0
							Polinton-1_DGr	12	829	0
							Polinton-1_DK	2	102	0
							Polinton-1_DPe	9	668	0
							Polinton-1_DY	2	126	0
							Polinton-1_NVi	3	1269	0
							Polinton-1_PBa	5	291	0
							Polinton-1_TC	25	5170	0
							Polinton-2_ACe	4	1242	0
							Polinton-2_DBi	5	284	0
							Polinton-2_DEu	1	73	0
							Polinton-2_NVi	3	103	0
							Polinton-2_PBa	13	1206	0
							Polinton-2_PH	10	3223	0
							Polinton-2_RPr	3	262	0
[truncated: 1,116 more rows]

## Sheet: Trigoniulus corallinus
Detailed repeat summary for Trigoniulus corallinus
	Repeat class summary
	Total Sequences:	8926
	Total Length:	448238684bp
	Ancestral Repeats:	1032125	240818250bp
	Lineage Specific Repeats:	0					Repeat stats
	Class	Count	bpMasked	%masked			ID	Count	bpMasked	%masked
	Unknown	245493	56786670	0.1267			(GGTTA)n	59	4354	0
	RTE-BovB	132728	37797354	0.0843			(TAACC)n	73	5278	0
	tRNA-Deu	119311	18846879	0.042			5S_DM	122	6045	0
	I	25037	17002317	0.0379			AACOPIA1_I	1	417	0
	TcMar-Tc1	18313	14229848	0.0317			ACCORD_I-int	10	1849	0
	CR1	24824	12238193	0.0273			AGM1	2	172	0
	hAT-Tip100	65118	8939905	0.0199			AMARI	1	55	0
	Gypsy	13050	6272224	0.014			Academ-12_LMi	1	34	0
	hAT-Charlie	41001	6027659	0.0134			Academ-1_AP	1	50	0
	TcMar-Tigger	14306	3324434	0.0074			Academ-1_DPu	3	167	0
	RTE-X	3865	2560089	0.0057			Academ-1_Dpulex	3	221	0
	TcMar-Pogo	11908	1996603	0.0045			Academ-1_LMi	1	58	0
	CMC-Chapaev-3	6148	1898683	0.0042			Academ-2N1_LMi	1	89	0
	L2	2823	1695515	0.0038			Academ-9_LMi	1	40	0
	tRNA	9115	1328311	0.003			Adg_Copia-70_AA-I	4	168	0
	Tc1	5061	1282650	0.0029			AeBuster1	16	2489	0
	5S-Deu-L2	6015	1262775	0.0028			AeBuster3	4	178	0
	hAT-Blackjack	4439	1128071	0.0025			AeHerves2	2	234	0
	TcMar-Tc2	5254	1089284	0.0024			AeTango2	20	2564	0
	PiggyBac	7576	989434	0.0022			Ag-CR1-22	2	149	0
	Penelope	1121	960819	0.0021			Ag-CR1-7	3	180	0
	Gypsy	3698	914930	0.002			Ag-Jock-1	100	7982	0
	tRNA-Deu-L2	6896	906706	0.002			Ag-Jock-13	2	80	0
	PIF-Harbinger	2891	849804	0.0019			Ag-Loner-1	3	172	0
	DNA	5161	798769	0.0018			Ag-Outcast-2	1	38	0
	Pao	998	622348	0.0014			Ag-Outcast-5	1	39	0
	R1	3704	562098	0.0013			Ag-Outcast-6	3	94	0
	TcMar-Mariner	2125	539608	0.0012			Ag-R1-6	4	264	0
	TcMar-Fot1	1885	436662	0.001			AgaP12	1	55	0
	Copia	942	392304	0.0009			AgaP15	3	146	0
	Zator	3251	345732	0.0008			AgaP8	2	140	0
	repeat	2275	371922	0.0008			BAGGINS1	2	145	0
	hAT	3267	331768	0.0007			BARI1	1	12	0
	CMC-EnSpm	1812	275213	0.0006			BARI_DM	5	350	0
	P	1309	255456	0.0006			BATUMI_I	3	354	0
	RTE	619	269403	0.0006			BEL-1-LTR_NVi	2	68	0
	CMC-Transib	422	226234	0.0005			BEL-103_AA-I	5	449	0
	PIF-ISL2EU	1320	219629	0.0005			BEL-104_AA-I	1	96	0
	ERVK	245	241503	0.0005			BEL-105_AA-I	1	490	0
	piggyBac	693	230580	0.0005			BEL-106_AA-I	2	157	0
	BEL	1279	171432	0.0004			BEL-108_AA-I	1	48	0
	hAT-hAT5	166	167500	0.0004			BEL-109_AA-I	1	37	0
	CACTA	538	173373	0.0004			BEL-10_DBp-I	2	86	0
	Ginger-1	1002	117791	0.0003			BEL-10_DTa-I	2	98	0
	CR1-Zenon	293	149744	0.0003			BEL-10_DWil-I	1	40	0
	Helitron	627	141018	0.0003			BEL-10_LH-I	2	865	0
	Copia	820	77026	0.0002			BEL-10_SI-I	2	273	0
	Crypton	869	108724	0.0002			BEL-110_AA-I	3	166	0
	MULE-MuDR	1118	103003	0.0002			BEL-111_AA-I	2	293	0
	Sola-2	232	84213	0.0002			BEL-112_AA-I	1	68	0
	hAT-Ac	411	96756	0.0002			BEL-113_AA-I	1	36	0
	Harbinger	380	96820	0.0002			BEL-116_AA-I	1	83	0
	Polinton	1551	98623	0.0002			BEL-117_AA-I	2	504	0
	Transib	220	72815	0.0002			BEL-11_CQ-I	1	51	0
	CR1	924	54961	0.0001			BEL-11_DBp-I	8	2837	0
	Sola-1	296	67031	0.0001			BEL-11_DEl-I	4	1161	0
	Helitron	465	40469	0.0001			BEL-11_DPu-I	1	31	0
	ISL2EU	157	36138	0.0001			BEL-11_DTa-I	2	107	0
	Jockey	574	41619	0.0001			BEL-11_LH-I	2	235	0
	LINE	79	32966	0.0001			BEL-11_SI-I	7	5455	0
	L1	99	23978	0.0001			BEL-122_AA-I	3	328	0
	Proto2	88	39720	0.0001			BEL-125_AA-I	2	212	0
	ERVL	143	43397	0.0001			BEL-129_AA-I	1	65	0
	Nimb	409	38271	0.0001			BEL-12_AA-I	2	216	0
	R1	772	62562	0.0001			BEL-12_CQ-I	1	146	0
	SINE	240	39882	0.0001			BEL-12_DAn-I	1	57	0
	Transposable	633	52346	0.0001			BEL-12_DBp-I	6	1343	0
	5S_DM	122	6045	0			BEL-12_DEl-I	5	593	0
	Academ	11	659	0			BEL-12_DPu-I	4	433	0
	BMRP1	1	129	0			BEL-12_LH-I	2	86	0
	CRE	3	123	0			BEL-131_AA-I	7	2789	0
	Crack	107	5715	0			BEL-13_CQ-I	2	108	0
	CryptonI	1	41	0			BEL-13_DEl-I	2	321	0
	CryptonV	6	362	0			BEL-13_DP-I	2	120	0
	DIRS	9	440	0			BEL-13_DPu-I	2	384	0
	DMHMR2	1	47	0			BEL-13_DTa-I	1	53	0
	Daphne	288	13653	0			BEL-13_LH-I	4	284	0
	EcoRI	1	35	0			BEL-13_SI-I	1	92	0
	Ginger1	1	68	0			BEL-145_AA-I	7	1689	0
	TDD	2	203	0			BEL-14_AA-I	5	615	0
	I	175	9034	0			BEL-14_CQ-I	5	1230	0
	Ingi	14	691	0			BEL-14_DAn-I	3	346	0
	Kiri	244	11690	0			BEL-14_DTa-I	1	83	0
	Kolobok	76	3578	0			BEL-14_DWil-I	3	743	0
	L1	84	4349	0			BEL-14_LH-I	1	264	0
	L2	29	1622	0			BEL-14_SI-I	5	2790	0
	L2B	152	5837	0			BEL-155_AA-LTR	6	302	0
	LTR	48	4027	0			BEL-156_AA-I	1	45	0
	Loa	45	2528	0			BEL-157_AA-I	2	124	0
	MINIME_DN	162	16251	0			BEL-15_AA-I	11	1832	0
	MSAT	15	3144	0			BEL-15_DPu-I	2	259	0
	Merlin	20	2348	0			BEL-15_DTa-I	2	769	0
	MuDR	96	12183	0			BEL-15_DWil-I	2	275	0
	NeSL	32	5341	0			BEL-160_AA-I	2	93	0
	Non-LTR	44	1957	0			BEL-165_AA-I	1	101	0
	Nonautonomous	63	2940	0			BEL-167_AA-I	2	85	0
	Outcast	17	879	0			BEL-168_AA-I	1	76	0
	P	118	11173	0			BEL-169_AA-I	4	273	0
	PEN1	2	141	0			BEL-16_DAn-I	4	291	0
	PEN2	1	83	0			BEL-16_DPu-I	5	602	0
	Penelope	188	10367	0			BEL-16_DWil-I	2	102	0
	Proto2	8	406	0			BEL-170_AA-I	2	132	0
	R2	108	8294	0			BEL-171_AA-I	1	20	0
	R4	12	722	0			BEL-172_AA-I	1	67	0
	RTEX	17	973	0			BEL-176_AA-I	1	32	0
	Repetitive	3	163	0			BEL-178_AA-I	5	786	0
	SAT	2	122	0			BEL-179_AA-I	2	107	0
	tRNA	174	9172	0			BEL-17_AA-I	3	159	0
	5S	1	89	0			BEL-17_CQ-I	1	40	0
	SNAPBACK_TC	1	33	0			BEL-17_DEl-I	1	111	0
	Simple	132	9632	0			BEL-17_DPu-I	8	1531	0
	Sola1	32	7332	0			BEL-17_DTa-I	2	158	0
	Sola2	94	9937	0			BEL-180_AA-I	4	673	0
	Sola3	3	137	0			BEL-182_AA-I	2	106	0
	Tx1	27	1544	0			BEL-187_AA-I	1	61	0
	Vingi	58	2381	0			BEL-188_AA-I	4	486	0
	Zator	9	2845	0			BEL-189_AA-I	1	68	0
	tandem	3	189	0			BEL-18_DAn-I	6	132	0
	EnSpm	--	--	--			BEL-190_AA-I	3	1148	0
	Ginger2	--	--	--			BEL-195_AA-I	2	92	0
	Mariner	--	--	--			BEL-196_AA-I	3	468	0
	RC	--	--	--			BEL-197_AA-I	1	58	0
	SINE2	--	--	--			BEL-19_AA-I	2	141	0
	SINE3	--	--	--			BEL-19_CQ-I	1	64	0
							BEL-19_CQ-LTR	15	488	0
	total interspersed	823266	208872218	0.466			BEL-19_DTa-I	2	299	0
							BEL-19_DWil-I	1	163	0
	Satellite	33788	6456979	0.0144			BEL-1_AA-I	2	558	0
	rRNA	174921	25478727	0.0568			BEL-1_AEc-I	3	251	0
	tRNA	150	10326	0			BEL-1_CQ-I	1	270	0
							BEL-1_Cfl-I	2	115	0
	Total	1032125	240818250	0.5373			BEL-1_DAn-I	4	749	0
							BEL-1_DBi-I	2	223	0
							BEL-1_DEl-I	2	102	0
							BEL-1_DGri-I	10	1011	0
							BEL-1_DPer-I	4	128	0
							BEL-1_DPu-I	2	163	0
							BEL-1_DRh-I	10	922	0
							BEL-1_DTa-I	3	250	0
							BEL-1_DVir-I	1	13	0
							BEL-1_HAS-I	1	35	0
							BEL-1_HMM-I	1	152	0
							BEL-1_IS-I	9	1381	0
							BEL-1_LH-I	2	737	0
							BEL-1_LMi-I	7	1160	0
							BEL-1_LSal-I	2	114	0
							BEL-1_LVa-I	18	3070	0
							BEL-1_MMa-I	7	3139	0
							BEL-1_PH-I	2	134	0
							BEL-1_RP-I	3	139	0
							BEL-1_RP-LTR	1	71	0
							BEL-1_TCa-I	4	919	0
							BEL-2-I_NVi	27	2577	0
							BEL-200_AA-I	7	673	0
							BEL-202_AA-I	1	59	0
							BEL-203_AA-I	2	100	0
							BEL-204_AA-I	3	407	0
							BEL-206_AA-I	6	302	0
							BEL-206_AA-LTR	1	53	0
							BEL-207_AA-I	2	211	0
							BEL-208_AA-I	5	1035	0
							BEL-20_AA-I	4	881	0
							BEL-20_AG-I	1	46	0
							BEL-20_DAn-I	2	150	0
							BEL-20_DTa-I	1	32	0
							BEL-210_AA-I	8	5659	0
							BEL-211_AA-I	1	56	0
							BEL-212_AA-I	5	330	0
							BEL-213_AA-I	1	41	0
							BEL-214_AA-I	1	49	0
							BEL-215_AA-I	1	41	0
							BEL-219_AA-I	1	45	0
							BEL-21_AA-I	1	66	0
							BEL-21_CQ-I	1	33	0
							BEL-21_DAn-I	2	507	0
							BEL-21_DTa-I	3	226	0
							BEL-220_AA-I	5	718	0
							BEL-221_AA-I	1	42	0
							BEL-222_AA-I	5	619	0
							BEL-225_AA-I	1	41	0
							BEL-227_AA-I	11	379	0
							BEL-228_AA-I	1	60	0
							BEL-229_AA-I	1	63	0
							BEL-229_AA-LTR	1	70	0
							BEL-22_AG-I	2	179	0
							BEL-230_AA-I	3	730	0
							BEL-231_AA-I	1	29	0
							BEL-232_AA-I	1	61	0
							BEL-234_AA-I	1	43	0
							BEL-236_AA-I	1	286	0
							BEL-237_AA-I	1	31	0
							BEL-23_AA-I	3	619	0
							BEL-23_AG-I	1	117	0
							BEL-23_CQ-I	2	119	0
							BEL-241_AA-I	1	96	0
							BEL-243_AA-I	1	60	0
							BEL-246_AA-LTR	1	41	0
							BEL-247_AA-I	2	134	0
							BEL-248_AA-I	1	53	0
							BEL-249_AA-I	1	38	0
							BEL-24_AA-I	4	384	0
							BEL-24_AG-LTR	1	69	0
							BEL-250_AA-I	1	233	0
							BEL-254_AA-I	2	110	0
							BEL-257_AA-I	1	46	0
							BEL-258_AA-I	2	112	0
							BEL-25_AA-I	6	1054	0
							BEL-25_CQ-I	7	1750	0
							BEL-266_AA-I	4	183	0
							BEL-269_AA-I	1	33	0
							BEL-26_AA-I	1	46	0
							BEL-26_AG-I	2	472	0
							BEL-26_AG-LTR	1	65	0
							BEL-271_AA-I	1	52	0
							BEL-272_AA-I	1	81	0
							BEL-273_AA-I	1	39	0
							BEL-275_AA-I	2	245	0
							BEL-277_AA-I	3	157	0
							BEL-27_AA-I	1	230	0
							BEL-27_CQ-I	9	2231	0
							BEL-27_CQ-LTR	1	68	0
							BEL-280_AA-I	1	57	0
							BEL-283_AA-I	2	84	0
							BEL-284_AA-I	2	98	0
							BEL-286_AA-I	22	5128	0
							BEL-288_AA-I	1	9	0
							BEL-29_CQ-I	1	79	0
							BEL-2_AA-I	1	41	0
							BEL-2_AEc-I	2	487	0
							BEL-2_BTa-I	3	331	0
							BEL-2_CQ-I	1	66	0
							BEL-2_DAn-I	1	48	0
							BEL-2_DBi-I	6	892	0
							BEL-2_DBp-I	3	113	0
							BEL-2_DEl-I	1	170	0
							BEL-2_DFi-I	1	76	0
							BEL-2_DGri-I	1	210	0
							BEL-2_DPer-I	1	48	0
							BEL-2_DPu-I	1	77	0
							BEL-2_DRh-LTR	1	12	0
							BEL-2_DSe-I	1	49	0
							BEL-2_DTa-LTR	1	46	0
							BEL-2_DVir-I	4	154	0
							BEL-2_DWil-I	1	49	0
							BEL-2_HMM-I	2	148	0
							BEL-2_LH-I	6	1560	0
							BEL-2_LMi-I	9	1211	0
							BEL-2_LSal-I	1	51	0
							BEL-2_LVa	2	115	0
							BEL-2_PBa-I	3	615	0
							BEL-2_SI-I	5	201	0
							BEL-3-I_NVi	5	546	0
							BEL-3-LTR_NVi	18	1008	0
							BEL-30_AA-I	1	144	0
							BEL-30_CQ-LTR	3	165	0
							BEL-31_AA-I	4	212	0
							BEL-32_CQ-I	1	65	0
							BEL-33_AA-I	1	62	0
							BEL-33_CQ-I	1	76	0
							BEL-34_AA-I	1	40	0
							BEL-34_CQ-I	4	630	0
							BEL-35_AA-I	2	128	0
							BEL-35_CQ-I	1	49	0
							BEL-36_AA-I	2	88	0
							BEL-37_CQ-I	2	96	0
							BEL-38_AA-I	1	81	0
							BEL-3_AEc-I	7	917	0
							BEL-3_BTa-I	7	699	0
							BEL-3_CQ-I	1	47	0
							BEL-3_DAn-I	1	71	0
							BEL-3_DBi-I	1	80	0
							BEL-3_DEl-I	7	3220	0
							BEL-3_DGri-I	2	252	0
							BEL-3_DMoj-I	2	237	0
							BEL-3_DPu-I	9	1213	0
							BEL-3_DTa-I	1	46	0
							BEL-3_DVir-I	1	44	0
							BEL-3_DYa-I	1	149	0
							BEL-3_LH-I	1	54	0
							BEL-3_PBa-I	1	48	0
							BEL-40_AA-I	2	168	0
							BEL-40_CQ-I	2	218	0
							BEL-40_CQ-LTR	2	82	0
							BEL-42_AA-I	1	33	0
							BEL-42_CQ-I	1	247	0
							BEL-43_AA-I	7	721	0
							BEL-44_AA-I	1	50	0
							BEL-45_CQ-I	1	29	0
							BEL-46_AA-I	3	147	0
							BEL-47_AA-I	1	51	0
							BEL-48_AA-I	1	221	0
							BEL-49_AA-I	3	128	0
							BEL-49_CQ-I	1	67	0
							BEL-49_CQ-LTR	2	161	0
							BEL-4_AA-I	6	490	0
							BEL-4_BTa-I	5	426	0
							BEL-4_DAn-I	10	3477	0
							BEL-4_DBi-I	1	39	0
							BEL-4_DBp-I	3	198	0
							BEL-4_DEu-I	1	83	0
							BEL-4_DMoj-I	4	301	0
							BEL-4_DPer-I	6	550	0
							BEL-4_DPu-I	8	1472	0
							BEL-4_DRh-I	1	54	0
							BEL-4_DTa-I	2	37	0
							BEL-4_DVir-I	2	98	0
							BEL-4_DWil-I	5	920	0
							BEL-4_DWil-LTR	2	143	0
							BEL-4_DYa-I	4	487	0
							BEL-4_LH-I	5	691	0
							BEL-4_LSal-LTR	1	39	0
							BEL-4_NVi-I	1	44	0
							BEL-4_PPo-I	2	248	0
							BEL-4_SI-I	2	157	0
							BEL-50_AA-I	2	228	0
							BEL-50_CQ-I	1	65	0
							BEL-50_CQ-LTR	1	41	0
							BEL-51_AA-I	1	190	0
							BEL-51_CQ-I	1	34	0
							BEL-52_AA-I	1	49	0
							BEL-53_AA-I	2	89	0
							BEL-53_AA-LTR	1	40	0
							BEL-53_CQ-I	1	62	0
							BEL-54_AA-I	2	194	0
							BEL-55_AA-I	1	56	0
							BEL-55_CQ-I	1	79	0
							BEL-58_AA-I	2	170	0
							BEL-591_AA-I	2	186	0
							BEL-593_AA-I	5	440	0
							BEL-594_AA-I	4	399	0
							BEL-595_AA-I	4	1023	0
							BEL-598_AA-I	1	62	0
							BEL-599_AA-I	1	74	0
							BEL-5_AA-I	1	174	0
							BEL-5_BTa-I	1	101	0
							BEL-5_DAn-I	5	272	0
							BEL-5_DAn-LTR	1	17	0
							BEL-5_DBp-I	1	67	0
							BEL-5_DMoj-I	3	270	0
							BEL-5_DPu-I	5	678	0
							BEL-5_DRh-I	5	432	0
							BEL-5_DTa-I	1	71	0
							BEL-5_DVir-I	1	221	0
							BEL-5_LH-I	1	122	0
							BEL-5_PPo-I	1	209	0
							BEL-600_AA-I	1	49	0
							BEL-601_AA-I	2	215	0
							BEL-602_AA-I	1	53	0
							BEL-604_AA-I	1	79	0
							BEL-604_AA-LTR	1	71	0
							BEL-608_AA-I	2	337	0
							BEL-610_AA-I	2	411	0
							BEL-611_AA-I	1	1539	0
							BEL-612_AA-I	1	45	0
							BEL-613_AA-I	1	66	0
							BEL-614_AA-I	3	248	0
							BEL-615_AA-I	1	37	0
							BEL-618_AA-I	4	2433	0
							BEL-619_AA-I	3	145	0
							BEL-61_AA-LTR	1	37	0
							BEL-621_AA-I	1	66	0
							BEL-622_AA-I	3	235	0
							BEL-623_AA-I	2	196	0
							BEL-624_AA-I	1	56	0
							BEL-625_AA-I	11	1780	0
							BEL-626_AA-I	1	37	0
							BEL-628_AA-I	1	66	0
							BEL-62_AA-I	1	62	0
							BEL-630_AA-I	37	1211	0
							BEL-634_AA-I	1	69	0
							BEL-635_AA-I	2	309	0
							BEL-636_AA-I	2	117	0
							BEL-637_AA-I	1	36	0
							BEL-639_AA-I	2	143	0
							BEL-641_AA-I	3	837	0
							BEL-643_AA-I	1	31	0
							BEL-646_AA-I	3	187	0
							BEL-647_AA-I	8	517	0
							BEL-64_AA-I	3	113	0
							BEL-64_CQ-I	2	914	0
							BEL-651_AA-I	1	191	0
							BEL-65_AA-I	11	1203	0
							BEL-66_CQ-I	5	1747	0
							BEL-67_CQ-I	1	47	0
							BEL-69_CQ-I	1	76	0
							BEL-6_AA-I	2	218	0
							BEL-6_AA-LTR	10	427	0
							BEL-6_BTa-I	1	120	0
							BEL-6_DAn-I	4	271	0
							BEL-6_DEl-I	3	388	0
							BEL-6_DMoj-I	4	1482	0
							BEL-6_DPu-I	3	152	0
							BEL-6_DRh-I	1	51	0
							BEL-6_DWil-I	5	489	0
							BEL-6_DYa-I	1	38	0
							BEL-6_LH-I	1	49	0
							BEL-6_LSal-I	1	57	0
							BEL-6_SI-I	3	1265	0
							BEL-71_AA-I	2	120	0
							BEL-71_CQ-I	2	226	0
							BEL-72_AA-I	3	181	0
							BEL-73_AA-I	1	89	0
							BEL-73_CQ-I	1	43	0
							BEL-74_AA-I	2	129	0
							BEL-74_CQ-I	1	134	0
							BEL-75_AA-I	3	147	0
							BEL-76_AA-I	2	280	0
							BEL-77_AA-I	1	70	0
							BEL-79_AA-I	1	95	0
							BEL-79_CQ-I	1	71	0
							BEL-7_AA-I	1	40	0
							BEL-7_BTa-I	1	68	0
							BEL-7_BTa-LTR	1	53	0
							BEL-7_CQ-I	5	555	0
							BEL-7_DAn-I	4	271	0
							BEL-7_DBp-I	1	58	0
							BEL-7_DPe-I	5	330	0
							BEL-7_DPer-I	2	154	0
							BEL-7_DPu-I	5	289	0
							BEL-7_DRh-I	1	10	0
							BEL-7_DTa-I	1	17	0
							BEL-7_LH-I	3	186	0
							BEL-7_LSal-I	1	45	0
							BEL-7_SI-I	1	98	0
							BEL-80_AA-I	1	10	0
							BEL-80_CQ-I	6	1223	0
							BEL-81_AA-I	1	51	0
							BEL-82_AA-I	3	150	0
							BEL-83_AA-I	5	878	0
							BEL-84_AA-I	8	789	0
							BEL-86_AA-I	1	61	0
							BEL-88_CQ-I	1	62	0
							BEL-89_CQ-I	3	564	0
							BEL-8_DAn-I	2	85	0
							BEL-8_DMo-I	1	134	0
							BEL-8_DPe-I	2	705	0
							BEL-8_DPu-I	2	112	0
							BEL-8_DWil-I	2	106	0
							BEL-8_LH-I	1	287	0
							BEL-8_LSal-I	5	494	0
							BEL-8_SI-I	6	3129	0
							BEL-90_AA-I	2	100	0
							BEL-91_AA-I	1	13	0
							BEL-92_AA-I	2	157	0
							BEL-93_AA-I	1	40	0
							BEL-94_CQ-I	2	264	0
							BEL-95_AA-I	1	125	0
							BEL-96_AA-I	1	8	0
							BEL-97_AA-I	1	64	0
							BEL-98_AA-I	3	164	0
							BEL-98_AA-LTR	1	58	0
							BEL-9_AA-I	1	36	0
							BEL-9_DAn-I	1	39	0
							BEL-9_DBp-I	2	482	0
							BEL-9_DTa-I	1	66	0
							BEL-9_DWil-I	1	60	0
							BEL-9_LH-I	1	98	0
							BEL-9_SI-I	3	228	0
							BEL1-I_AG	3	160	0
							BEL1-I_Dya	1	49	0
							BEL1-NVi_I	1	57	0
							BEL10-I_AG	5	934	0
							BEL11-I_AG	3	564	0
							BEL12-I_AG	6	509	0
							BEL13-I_AG	4	656	0
							BEL14-I_AG	2	82	0
							BEL15-I_AG	6	1639	0
							BEL16-I_AG	2	88	0
							BEL17-I_AG	1	34	0
							BEL18-I_AG	1	35	0
							BEL19-I_AG	3	370	0
							BEL19-LTR_AG	1	48	0
							BEL1_LTR_Dpse	4	866	0
							BEL2-I_AG	2	117	0
							BEL2-I_Dpse	1	90	0
							BEL3-I_AG	2	90	0
							BEL3-I_AP	1	326	0
							BEL3-I_Dpse	1	43	0
							BEL5-I_AG	1	481	0
							BEL6-I_AG	4	349	0
							BEL8-I_AG	1	62	0
							BEL9-I_AG	1	41	0
							BEL_I	1	55	0
							BLASTOPIA_I	1	58	0
							BLOOD_I	1	61	0
							BLOOD_LTR	1	48	0
							BMC1	1	47	0
							BMRP1	1	129	0
							BOTMAR1	1	75	0
							BS2	1	45	0
							BS3_DM	1	70	0
							BovB_BM	1	50	0
							CACTA-1_AA	3	157	0
							CACTA-1_Dpulex	2	82	0
							CACTA-3_AA	1	60	0
							COPIA1-I_AG	2	117	0
							COPIA2-I_AG	2	116	0
							COPIA3-I_AG	1	62	0
							COPIA4-I_AG	2	202	0
							COPIA5-I_AG	3	210	0
							COPIA_DM_I	1	497	0
							CR1-100_AAe	2	117	0
							CR1-101_AAe	2	142	0
							CR1-102_AAe	2	105	0
							CR1-103_AAe	1	46	0
							CR1-104_AAe	2	194	0
							CR1-105_AAe	12	507	0
							CR1-106_AAe	10	412	0
							CR1-107_AAe	11	794	0
							CR1-108_AAe	1	56	0
							CR1-109_AAe	2	96	0
							CR1-10_AG	5	304	0
							CR1-10_CQ	4	277	0
							CR1-10_DTa	5	437	0
							CR1-110_AAe	2	121	0
							CR1-111_AAe	1	77	0
							CR1-113_AAe	1	64	0
							CR1-114_AAe	3	257	0
							CR1-115_AAe	4	234	0
							CR1-116_AAe	5	193	0
							CR1-117_AAe	2	102	0
							CR1-118_AAe	3	116	0
							CR1-119_AAe	1	77	0
							CR1-11_AG	5	364	0
							CR1-11_CQ	3	171	0
							CR1-11_DTa	1	53	0
							CR1-121_AAe	2	64	0
							CR1-123_AAe	1	39	0
							CR1-124_AAe	1	51	0
							CR1-126_AAe	2	121	0
							CR1-127_AAe	4	252	0
							CR1-12_AG	3	205	0
							CR1-12_CQ	3	318	0
							CR1-12_DTa	9	452	0
							CR1-13_DTa	2	174	0
							CR1-14B_CQ	2	104	0
							CR1-15_CQ	1	136	0
							CR1-16B_CQ	3	190	0
							CR1-16_CQ	5	371	0
							CR1-17_CQ	1	50	0
							CR1-1_AG	47	1989	0
							CR1-1_BM	1	64	0
							CR1-1_BTa	1	24	0
							CR1-1_CQ	2	176	0
							CR1-1_DBi	3	157	0
							CR1-1_DBp	4	269	0
							CR1-1_DEl	1	53	0
							CR1-1_DEu	5	451	0
							CR1-1_DF	1	150	0
							CR1-1_DK	2	120	0
							CR1-1_DPer	3	181	0
							CR1-1_DT	4	227	0
							CR1-1_DVi	5	481	0
							CR1-1_DWil	5	965	0
							CR1-1_HMM	1	61	0
							CR1-1_IS	4	205	0
							CR1-1_LMi	7	659	0
							CR1-1_LSal	1	32	0
							CR1-1_LVa	3	105	0
							CR1-1_NVi	9	462	0
							CR1-1_PH	3	79	0
							CR1-1_TCa	1	77	0
							CR1-24_CQ	1	35	0
							CR1-25_CQ	1	40	0
							CR1-26_CQ	3	178	0
							CR1-27_CQ	4	161	0
							CR1-2_AG	3	332	0
							CR1-2_BTa	2	105	0
							CR1-2_CQ	4	207	0
							CR1-2_DBp	3	221	0
							CR1-2_DEl	6	327	0
							CR1-2_DEu	3	320	0
							CR1-2_DF	1	66	0
							CR1-2_DK	5	233	0
							CR1-2_DPer	9	563	0
							CR1-2_DRh	2	135	0
							CR1-2_DT	2	126	0
							CR1-2_DWi	5	385	0
							CR1-2_HMM	4	198	0
							CR1-2_Hmel	2	113	0
							CR1-2_IS	18	796	0
							CR1-2_LMi	19	769	0
							CR1-2_LSal	2	129	0
							CR1-2_NVi	18	669	0
							CR1-2_PH	3	173	0
							CR1-2_TCa	2	122	0
							CR1-3B_LMi	3	37	0
							CR1-3N1_LMi	21	1051	0
							CR1-3_AG	1	32	0
							CR1-3_CQ	11	608	0
							CR1-3_DBp	1	15	0
							CR1-3_DK	3	607	0
							CR1-3_DPer	2	92	0
							CR1-3_DT	1	36	0
							CR1-3_DWi	5	259	0
							CR1-3_Hmel	5	209	0
							CR1-3_IS	2	56	0
							CR1-3_LMi	2	352	0
							CR1-3_LVa	2	78	0
							CR1-3_NVi	3	242	0
							CR1-3_PH	5	94	0
							CR1-3_TCa	2	209	0
							CR1-43_AAe	1	13	0
							CR1-47_AAe	7	630	0
							CR1-48_AAe	2	128	0
							CR1-49_AAe	6	499	0
							CR1-4_AG	1	25	0
							CR1-4_CQ	4	293	0
							CR1-4_DAn	2	181	0
							CR1-4_DBi	1	107	0
							CR1-4_DEl	5	261	0
							CR1-4_DK	6	340	0
							CR1-4_DRh	1	44	0
							CR1-4_DT	13	930	0
							CR1-4_Hmel	11	1017	0
							CR1-4_LMi	2	30	0
							CR1-4_LVa	1	53	0
							CR1-4_NVi	4	163	0
							CR1-4_PH	1	33	0
							CR1-4_TCa	9	709	0
							CR1-51_AAe	2	179	0
							CR1-52_AAe	7	323	0
							CR1-53_AAe	5	242	0
							CR1-54_AAe	1	97	0
							CR1-55_AAe	2	101	0
							CR1-56_AAe	1	41	0
							CR1-57_AAe	3	109	0
							CR1-58_AAe	1	12	0
							CR1-5B_CQ	1	58	0
							CR1-5_AG	2	120	0
							CR1-5_CQ	1	58	0
							CR1-5_DK	2	105	0
							CR1-5_DRh	12	344	0
							CR1-5_DT	11	687	0
							CR1-5_Hmel	1	56	0
							CR1-5_LVa	1	90	0
							CR1-5_NVi	6	136	0
							CR1-5_PH	6	285	0
							CR1-60_AAe	1	66	0
							CR1-62_AAe	1	58	0
							CR1-63_AAe	6	496	0
							CR1-64B_AAe	6	219	0
							CR1-64_AAe	6	307	0
							CR1-66_AAe	1	103	0
							CR1-68_AAe	7	437	0
							CR1-69_AAe	1	95	0
							CR1-6B_CQ	3	157	0
							CR1-6_AG	2	50	0
							CR1-6_CQ	1	61	0
							CR1-6_DT	1	23	0
							CR1-6_Hmel	3	200	0
							CR1-6_NVi	9	494	0
							CR1-70_AAe	2	152	0
							CR1-71_AAe	1	61	0
							CR1-72_AAe	1	42	0
							CR1-73_AAe	3	151	0
							CR1-74_AAe	1	69	0
							CR1-76_AAe	3	236	0
							CR1-78_AAe	3	153	0
							CR1-79_AAe	1	4	0
							CR1-7_AG	2	89	0
							CR1-7_CQ	3	209	0
							CR1-7_HMM	28	2879	0
							CR1-7_Hmel	1	16	0
							CR1-7_LVa	1	39	0
							CR1-7_NVi	2	100	0
							CR1-81_AAe	2	48	0
							CR1-83_AAe	3	158	0
							CR1-84_AAe	4	376	0
							CR1-85_AAe	5	384	0
							CR1-86_AAe	3	184	0
							CR1-87_AAe	1	63	0
							CR1-88_AAe	2	125	0
							CR1-89_AAe	1	70	0
							CR1-8_AG	2	47	0
							CR1-8_CQ	5	284	0
							CR1-8_HMM	1	84	0
							CR1-8_Hmel	5	294	0
							CR1-92_AAe	3	68	0
							CR1-95_AAe	3	151	0
							CR1-96_AAe	2	105	0
							CR1-97_AAe	1	49	0
							CR1-98_AAe	5	204	0
							CR1-9_AG	5	216	0
							CR1-9_CQ	2	246	0
							CR1-9_Hmel	5	542	0
							CR1-9_NVi	7	276	0
							CR1_Ele10	1	23	0
							CR1_Ele13	3	150	0
							CR1_Ele14	1	57	0
							CR1_Ele16	1	54	0
							CR1_Ele17	2	63	0
							CR1_Ele18	4	165	0
							CR1_Ele19	2	118	0
							CR1_Ele2	2	160	0
							CR1_Ele20	1	40	0
							CR1_Ele21	18	1312	0
							CR1_Ele22	7	302	0
							CR1_Ele23	2	80	0
							CR1_Ele24	1	59	0
							CR1_Ele25	1	52	0
							CR1_Ele26	2	112	0
							CR1_Ele28	1	28	0
							CR1_Ele29	3	185	0
							CR1_Ele3	2	131	0
							CR1_Ele30	1	15	0
							CR1_Ele31	2	216	0
							CR1_Ele33	5	343	0
							CR1_Ele34	3	137	0
							CR1_Ele35	2	92	0
							CR1_Ele36	2	212	0
							CR1_Ele37	2	111	0
							CR1_Ele38	1	39	0
							CR1_Ele41	5	243	0
							CR1_Ele5	7	749	0
							CR1_Ele7	1	49	0
							CR1_Ele8	1	33	0
							CR1_Ele9	10	466	0
							CRMAR	7	1693	0
							Chapaev-1_AA	3	70	0
							Chapaev-1_BM	14	2037	0
							Chapaev-1_HSal	37	14102	0
							Chapaev-N2_AAe	1	70	0
							Chapaev-N3_AAe	1	69	0
							Chapaev-N5_AAe	5	164	0
							Chapaev3-1N1_AAe	1	39	0
							Chapaev3-1_DA	4	709	0
							Chapaev3-1_NVi	8	2174	0
							Chapaev3-2_AA	10	2025	0
							Chapaev3-2_NVi	28	11293	0
							Chapaev3-3_AA	49	17671	0
							Chimpo_I	1	11	0
							Clu-13_AG	2	98	0
							Clu-39_AG	2	186	0
							Copia-1-I_DY	1	51	0
							Copia-100_AA-LTR	1	42	0
							Copia-102_AA-I	1	48	0
							Copia-103_AA-I	2	109	0
							Copia-104_AA-I	1	435	0
							Copia-106_AA-I	6	270	0
							Copia-108_AA-I	2	170	0
							Copia-109_AA-I	1	43	0
							Copia-10_AA-I	1	80	0
							Copia-10_LH-I	1	6	0
							Copia-10_SI-I	1	44	0
							Copia-111_AA-I	1	34	0
							Copia-113_AA-I	1	80	0
							Copia-114_AA-I	2	213	0
							Copia-115_AA-I	1	66	0
							Copia-117_AA-I	1	59	0
							Copia-11_CQ-I	4	227	0
							Copia-11_LMi-I	2	106	0
							Copia-11_SI-I	1	54	0
							Copia-124_AA-I	1	53	0
							Copia-125_AA-I	1	80	0
							Copia-126_AA-I	1	67	0
							Copia-127_AA-I	1	417	0
							Copia-12_CQ-I	1	94	0
							Copia-12_LH-I	1	311	0
							Copia-130_AA-I	4	341	0
							Copia-131_AA-I	1	466	0
							Copia-135_AA-I	1	110	0
							Copia-136_AA-I	3	973	0
							Copia-138_AA-I	2	65	0
							Copia-13_AA-I	2	536	0
							Copia-13_DPu-I	1	44	0
							Copia-13_LH-I	1	651	0
							Copia-13_SI-I	3	447	0
							Copia-14_AA-I	1	62	0
							Copia-14_DPu-I	2	84	0
							Copia-14_LH-I	4	326	0
							Copia-14_SI-I	2	470	0
							Copia-15_DPu-I	1	52	0
							Copia-15_SI-I	1	312	0
							Copia-17_AA-I	3	826	0
							Copia-17_SI-I	3	532	0
							Copia-18_SI-I	2	521	0
							Copia-19_CQ-I	1	82	0
							Copia-19_SI-I	1	221	0
							Copia-1_BM-I	2	944	0
							Copia-1_BTa-I	4	284	0
							Copia-1_CQ-I	2	130	0
							Copia-1_DAn-I	1	39	0
							Copia-1_DEl-I	1	50	0
							Copia-1_DGri-I	4	140	0
							Copia-1_DPer-I	2	96	0
							Copia-1_DPu-I	2	314	0
							Copia-1_DSe-I	1	61	0
							Copia-1_DTa-I	6	1545	0
							Copia-1_DVir-I	1	153	0
							Copia-1_DWil-I	1	41	0
							Copia-1_DYa-I	2	158	0
							Copia-1_Deu-I	2	104	0
							Copia-1_HMM-I	4	570	0
							Copia-1_LSal-I	1	413	0
							Copia-1_MMa-I	1	136	0
							Copia-1_PH-I	1	57	0
							Copia-1_RP-LTR	6	313	0
							Copia-1_TCa-I	3	347	0
							Copia-20_DPu-I	3	201	0
							Copia-20_SI-I	1	58	0
							Copia-21_DPu-I	4	155	0
							Copia-21_SI-I	2	155	0
							Copia-22_CQ-I	2	609	0
							Copia-22_DPu-I	1	66	0
							Copia-23_DPu-I	1	60	0
							Copia-23_NVi-I	36	1278	0
							Copia-23_SI-I	1	312	0
							Copia-24_DPu-I	3	529	0
							Copia-24_SI-I	1	48	0
							Copia-25_DPu-I	2	69	0
							Copia-26_AA-I	1	91	0
							Copia-26_DPu-I	3	264	0
							Copia-27_DPu-I	1	73	0
							Copia-27_SI-I	2	608	0
							Copia-28_DPu-I	3	414	0
							Copia-28_SI-I	1	312	0
							Copia-29_DP-I	1	47	0
							Copia-29_DPu-I	1	621	0
							Copia-2_BM-I	4	1351	0
							Copia-2_BTa-I	1	125	0
							Copia-2_Cfl-I	3	832	0
							Copia-2_DAn-I	1	567	0
							Copia-2_DEl-I	2	176	0
							Copia-2_DGri-I	1	70	0
							Copia-2_DKi-I	1	54	0
							Copia-2_DPer-I	4	250	0
							Copia-2_DYa-I	3	513	0
							Copia-2_LMi-I	1	192	0
							Copia-2_MMa-I	1	50	0
							Copia-2_RP-I	3	438	0
							Copia-2_SI-I	2	116	0
							Copia-30_DPu-I	3	1010	0
							Copia-30_SI-I	2	97	0
							Copia-31_AA-LTR	1	13	0
							Copia-31_DPu-I	1	75	0
							Copia-32_DPu-I	2	125	0
							Copia-34_DPu-I	1	53	0
							Copia-37_DPu-I	1	40	0
							Copia-38_CQ-I	1	64	0
							Copia-3_Cfl-I	2	100	0
							Copia-3_DBp-I	1	1842	0
							Copia-3_DEu-I	1	33	0
							Copia-3_DGri-I	1	66	0
							Copia-3_DMoj-I	1	43	0
							Copia-3_DWil-I	2	323	0
							Copia-3_LH-I	1	110	0
							Copia-3_LMi-I	3	184	0
							Copia-3_MMa-I	31	1274	0
							Copia-3_RPr-I	3	299	0
							Copia-46_AA-LTR	1	78	0
							Copia-4_BTa-I	2	99	0
							Copia-4_Cfl-I	2	783	0
							Copia-4_DAn-I	1	177	0
							Copia-4_LH-I	1	151	0
							Copia-4_LMi-I	4	1141	0
							Copia-4_SI-I	1	62	0
							Copia-5_AA-I	1	130	0
							Copia-5_BTa-I	1	81	0
							Copia-5_DAn-I	5	805	0
							Copia-5_DPu-I	2	107	0
							Copia-5_LMi-I	4	303	0
							Copia-5_MMa-I	2	119	0
							Copia-5_SI-I	3	518	0
							Copia-60_AA-I	2	161	0
							Copia-62_AA-I	1	27	0
							Copia-63_AA-I	1	60	0
							Copia-65_AA-I	30	1383	0
							Copia-66_AA-I	2	102	0
							Copia-69_AA-I	1	394	0
							Copia-6_AA-I	2	206	0
							Copia-6_AG-I	4	716	0
							Copia-6_BTa-I	1	50	0
							Copia-6_CQ-I	1	93	0
							Copia-6_Cfl-I	3	202	0
							Copia-6_DAn-I	2	117	0
							Copia-6_DWil-I	2	201	0
							Copia-6_DWil-LTR	1	50	0
							Copia-6_LH-I	1	72	0
							Copia-6_LMi-I	1	442	0
							Copia-70_AA-I	4	778	0
							Copia-72_AA-I	2	301	0
							Copia-73_AA-I	2	167	0
							Copia-74_AA-I	2	498	0
							Copia-76_AA-I	3	780	0
							Copia-7_BTa-I	1	88	0
							Copia-7_CQ-I	2	128	0
							Copia-7_DAn-I	2	170	0
							Copia-7_DPu-I	1	44	0
							Copia-7_DWil-I	2	236	0
							Copia-7_LH-I	1	73	0
							Copia-7_LMi-I	2	128	0
							Copia-7_SI-I	1	29	0
							Copia-81_AA-I	1	334	0
							Copia-82_AA-I	1	220	0
							Copia-8_AG-I	1	36	0
							Copia-8_BTa-I	1	51	0
							Copia-8_DAn-I	11	610	0
							Copia-8_DPu-I	1	49	0
							Copia-8_SI-I	2	263	0
							Copia-95_AA-I	1	599	0
							Copia-96_AA-I	1	14	0
							Copia-97_AA-I	1	55	0
							Copia-99_AA-I	1	147	0
							Copia-9_AA-I	2	83	0
							Copia-9_DPu-I	1	104	0
							Copia-9_LH-I	1	64	0
							Copia-9_LMi-I	7	2289	0
							Copia1-I_Dmoj	2	889	0
							Copia1-I_Dpse	1	120	0
							Copia1-LTR_Dpse	1	59	0
							Copia1-NVi_I	2	117	0
							Copia10-NVi_I	2	112	0
							Copia12-NVi_I	1	75	0
							Copia12-NVi_LTR	1	33	0
							Copia13-NVi_I	2	94	0
							Copia14-NVi_I	1	41	0
							Copia15-NVi_I	1	62	0
							Copia16-NVi_I	5	1373	0
							Copia17-NVi_I	350	20943	0
							Copia18-NVi_I	1	105	0
							Copia2-I_Dpse	3	392	0
							Copia2-NVi_I	1	53	0
							Copia20-NVi_I	1	81	0
							Copia3-NVi_I	2	77	0
							Copia4-NVi_I	5	279	0
							Copia4-NVi_LTR	1	73	0
							Copia6-NVi_I	2	170	0
							Copia8-NVi_I	1	31	0
							Copia9-NVi_I	1	294	0
							Crack-10_AAe	3	156	0
							Crack-11_AAe	4	244	0
							Crack-13_AAe	3	101	0
							Crack-14_AAe	4	362	0
							Crack-15_AAe	3	205	0
							Crack-17_AAe	6	244	0
							Crack-18_AAe	3	127	0
							Crack-19_AAe	5	255	0
							Crack-1_CP	3	98	0
							Crack-1_CQ	1	12	0
							Crack-1_IS	1	94	0
							Crack-20_AAe	6	230	0
							Crack-21_AAe	4	223	0
							Crack-22_AAe	2	116	0
							Crack-26_AAe	1	48	0
							Crack-27_AAe	2	156	0
							Crack-29_AAe	2	80	0
							Crack-2_CQ	3	105	0
							Crack-30_AAe	3	176	0
							Crack-31_AAe	3	255	0
							Crack-33_AAe	3	147	0
							Crack-34_AAe	1	44	0
							Crack-35_AAe	2	117	0
							Crack-37_AAe	1	63	0
							Crack-3_AAe	7	450	0
							Crack-4_AAe	4	201	0
							Crack-4_CP	3	80	0
							Crack-4_CQ	1	57	0
							Crack-5_AAe	4	223	0
							Crack-5_CQ	3	138	0
							Crack-6_AAe	4	193	0
							Crack-7_AAe	2	67	0
							Crack-7_CQ	1	59	0
							Crack-8_AAe	1	63	0
							Crack-9_AAe	6	373	0
							Crack-9_CQ	1	110	0
							Cre-1_BM	2	80	0
							Cre-2_BM	1	43	0
							Crypton-1_TC	1	41	0
							CryptonV-11_CFl	1	70	0
							CryptonV-12_CFl	1	39	0
							CryptonV-2_CFl	1	78	0
							CryptonV-2_HSal	1	47	0
							CryptonV-3_CFl	1	73	0
							CryptonV-3_HSal	1	55	0
							DESMAR1	1	241	0
							DIRS-1_DPu	1	56	0
							DIRS-1_HSal	1	46	0
							DIRS-1_LSal	1	44	0
							DIRS-1_NVi	2	101	0
							DIRS-1_PBa	1	55	0
							DIRS-1_PPo	1	34	0
							DIRS-1_SIn	2	104	0
							DIVER2_I	1	52	0
							DIVER_I	1	54	0
							DM1731_I	2	127	0
							DM176-I	1	58	0
							DM412_I	2	127	0
							DMHMR2	1	47	0
							DMRT1A	1	44	0
							DMRT1C	2	100	0
							DNA-101_LSal	1	61	0
							DNA-12_PH	1	67	0
							DNA-13_AAe	1	38	0
							DNA-14B_LSal	3	67	0
							DNA-14_LSal	2	124	0
							DNA-1_CQ	65	63931	0.0001
							DNA-1_LMi	1	74	0
							DNA-1_MMa	22	1238	0
							DNA-1_RPr	13	1645	0
							DNA-2-1_NVi	3	185	0
							DNA-2-3_NVi	1	58	0
							DNA-20B_LSal	2	126	0
							DNA-23_LSal	2	137	0
							DNA-26_BTa	2	85	0
							DNA-2B_PPo	1	51	0
							DNA-2_AAe	2	101	0
							DNA-2_LMi	38	1675	0
							DNA-2_MMa	12	698	0
							DNA-2_RPr	1	61	0
							DNA-31_LSal	1	49	0
							DNA-37_LSal	1	46	0
							DNA-3A_PPo	1	71	0
							DNA-3_LMi	5	894	0
							DNA-43_LSal	1	33	0
							DNA-44_LSal	1	68	0
							DNA-4_CQ	1	46	0
							DNA-4_LMi	8	1472	0
							DNA-4_LVa	1	48	0
							DNA-4_MMa	7	347	0
							DNA-4_RPr	3	203	0
							DNA-50B_LSal	2	126	0
							DNA-50_LSal	1	34	0
							DNA-53_LSal	1	66	0
							DNA-57_LSal	1	49	0
							DNA-5_LMi	5	241	0
							DNA-5_PH	118	18660	0
							DNA-5_PPo	7	494	0
							DNA-61_LSal	2	31	0
							DNA-69_LSal	1	6	0
							DNA-74_LSal	2	170	0
							DNA-79_LSal	2	277	0
							DNA-7_LMi	10	311	0
							DNA-8B_PPo	1	55	0
							DNA-9_CQ	1	83	0
							DNA-ATAT-1_CQ	1	52	0
							DNA-TA-13_CQ	1	73	0
							DNA-TA-1_AAe	2	158	0
							DNA-TA-1_DF	3	191	0
							DNA-TA-5_AAe	2	51	0
							DNA-TA-9_AAe	1	39	0
							DNA-like-11_Hmel	1	87	0
							DNA-like-14_Hmel	1	37	0
							DNA-like-3_Hmel	7	951	0
							DNA-like-6_Hmel	1	60	0
							DNA2-3_AP	1	45	0
							DNA2-3_BTa	1	59	0
							DNA2-7_BTa	1	45	0
							DNA3-1_AAe	1	59	0
							DNA3-1_LMi	1	59	0
							DNA3-2_BTa	1	65	0
							DNA3-2_RPr	6	943	0
							DNA3-4_BTa	1	74	0
							DNA3-6_BTa	2	107	0
							DNA3-7_BTa	1	31	0
							DNA3-8_LMi	6	218	0
							DNA4-1_CQ	2	138	0
							DNA4-1_RPr	1	23	0
							DNA4-3_AP	1	83	0
							DNA4-3_CQ	1	11	0
							DNA4-5_LVa	4	196	0
							DNA5-1B_LMi	61	2219	0
							DNA5-1_AAe	7	310	0
							DNA5-1_BTa	1	111	0
							DNA5-1_LMi	20	632	0
							DNA7-1_LSal	1	163	0
							DNA7-2_PH	2	492	0
							DNA8-100B_AP	1	117	0
							DNA8-104_AP	1	132	0
							DNA8-106_AP	1	86	0
							DNA8-112_AP	1	50	0
							DNA8-11_CQ	1	40	0
							DNA8-12_CQ	1	61	0
							DNA8-13_CQ	2	160	0
							DNA8-15_CQ	2	3480	0
							DNA8-16B_LMi	1	86	0
							DNA8-16_LMi	4	86	0
							DNA8-17_AP	1	68	0
							DNA8-1_RPr	1	40	0
							DNA8-20_AP	1	50	0
							DNA8-2_BTa	1	42	0
							DNA8-2_LMi	1	106	0
							DNA8-2_PH	7	455	0
							DNA8-48_AP	1	65	0
							DNA8-4_CQ	2	57	0
							DNA8-52B_AP	5	326	0
							DNA8-54_AP	1	30	0
							DNA8-58_AP	2	128	0
							DNA8-60_AP	3	173	0
							DNA8-6_AP	2	54	0
							DNA8-6_CQ	2	148	0
							DNA8-79_AP	1	56	0
							DNA8-7_CQ	1	183	0
							DNA8-81_AP	1	66	0
							DNA8-83_AP	3	133	0
							DNA8-90_AP	1	53	0
							DNA9-1C_LSal	1	83	0
							DNA9-1_LMi	1	61	0
							DNA9-1_LSal	1	92	0
							DNA9-2_AAe	1	180	0
							DNA9-4B_LMi	1	47	0
							DNA9-5_LMi	1	68	0
							DNAV-1a_LVa	198	12668	0
							DNAV-1b_LVa	90	4595	0
							DNAV-1c_LVa	304	26711	0.0001
							DNAV-1d_LVa	180	15558	0
							DNAV-1e_LVa	184	11105	0
							DNAV-1f_LVa	264	13673	0
							DNAV-1g_LVa	11	495	0
							DNAX-3_TCa	1	53	0
							DNAX-5_AP	1	2	0
							DNAX-7_AP	2	42	0
							DOC3_DM	1	21	0
							DOC5_DM	1	54	0
							DOC6_DM	6	242	0
							Daphne-10_HMM	1	29	0
							Daphne-10_LMi	7	208	0
							Daphne-11_LMi	12	510	0
							Daphne-12_LMi	7	382	0
							Daphne-13_LMi	4	175	0
							Daphne-14_LMi	7	432	0
							Daphne-15_LMi	13	529	0
							Daphne-17_LMi	2	121	0
							Daphne-18_LMi	1	51	0
							Daphne-19_LMi	10	313	0
							Daphne-1_BTa	6	253	0
							Daphne-1_HMM	1	100	0
							Daphne-1_Hmel	1	10	0
							Daphne-1_PH	1	28	0
							Daphne-1_TCa	1	43	0
							Daphne-20_LMi	2	114	0
							Daphne-23_LMi	2	143	0
							Daphne-24_LMi	1	48	0
							Daphne-25_LMi	2	70	0
							Daphne-26B_LMi	1	61	0
							Daphne-26_LMi	2	49	0
							Daphne-27_LMi	2	34	0
							Daphne-28_LMi	15	754	0
							Daphne-2_BTa	3	206	0
							Daphne-2_HMM	1	70	0
							Daphne-2_LMi	2	119	0
							Daphne-2_PH	2	73	0
							Daphne-30_LMi	6	229	0
							Daphne-31_LMi	2	319	0
							Daphne-33_LMi	1	55	0
							Daphne-34_LMi	5	202	0
							Daphne-35_LMi	3	139	0
							Daphne-36_LMi	1	48	0
							Daphne-37_LMi	8	554	0
							Daphne-38_LMi	2	60	0
							Daphne-39_LMi	9	259	0
							Daphne-3_BTa	2	104	0
							Daphne-3_HMM	4	46	0
							Daphne-40_LMi	3	162	0
							Daphne-41_LMi	4	136	0
							Daphne-43_LMi	6	330	0
							Daphne-44_LMi	6	459	0
							Daphne-45_LMi	1	53	0
							Daphne-46_LMi	1	69	0
							Daphne-47_LMi	3	104	0
							Daphne-48_LMi	2	90	0
							Daphne-49_LMi	1	50	0
							Daphne-4_LMi	2	98	0
							Daphne-4_PH	2	102	0
							Daphne-50_LMi	1	70	0
							Daphne-51_LMi	1	43	0
							Daphne-52_LMi	1	44	0
							Daphne-53_LMi	7	446	0
							Daphne-54_LMi	1	80	0
							Daphne-55_LMi	1	53	0
							Daphne-58_LMi	3	155	0
							Daphne-59_LMi	2	80	0
							Daphne-5_LMi	3	113	0
							Daphne-60_LMi	3	142	0
							Daphne-61_LMi	2	73	0
							Daphne-62_LMi	5	278	0
							Daphne-64_LMi	2	34	0
							Daphne-65_LMi	2	102	0
							Daphne-66_LMi	7	235	0
							Daphne-67_LMi	14	497	0
							Daphne-68_LMi	1	111	0
							Daphne-6_LMi	1	11	0
							Daphne-71_LMi	2	68	0
							Daphne-72_LMi	2	91	0
							Daphne-73_LMi	1	46	0
							Daphne-74_LMi	2	139	0
							Daphne-75_LMi	3	149	0
							Daphne-76_LMi	1	43	0
							Daphne-77_LMi	12	730	0
							Daphne-78_LMi	1	46	0
							Daphne-7_HMM	6	249	0
							Daphne-7_LMi	6	269	0
							Daphne-80_LMi	2	102	0
							Daphne-81_LMi	4	236	0
							Daphne-8_LMi	2	106	0
							Daphne_DS	1	67	0
							Dneoca1cons	1	81	0
							Dong-1_MMa	2	117	0
							Dong-2_HMM	2	95	0
							DongAG	8	423	0
							Doro-1_PH	1	40	0
							Doro-2_PH	2	98	0
							Doro-3_PH	1	34	0
							Doro-4B_PH	1	65	0
							Doro-4_PH	4	163	0
							Dtripu2cons	1	54	0
							EcoRI_HA	1	35	0
							EnSpm-1N1_BTa	1	22	0
							EnSpm-1_AA	2	149	0
							EnSpm-1_AEc	1	54	0
							EnSpm-1_AP	1	34	0
							EnSpm-1_BTa	4	214	0
							EnSpm-1_DF	6	1190	0
							EnSpm-1_LMi	29	9185	0
							EnSpm-1_LSal	33	8950	0
							EnSpm-1_NVi	2	140	0
							EnSpm-1_RPr	35	12391	0
							EnSpm-1_SIn	9	2906	0
							EnSpm-2B_LSal	1	51	0
							EnSpm-2N1_BTa	2	124	0
							EnSpm-2_BTa	6	453	0
							EnSpm-2_LMi	8	2742	0
							EnSpm-2_LSal	25	4655	0
							EnSpm-2_NVi	3	356	0
							EnSpm-2_RPr	5	883	0
							EnSpm-2_SIn	3	498	0
							EnSpm-3N1_RPr	1	30	0
							EnSpm-3_BTa	4	213	0
							EnSpm-3_LSal	55	20631	0
							EnSpm-3_RPr	6	537	0
							EnSpm-4_LSal	2	116	0
							EnSpm-N1_LMi	169	81614	0.0002
							EnSpm-N2_RPr	13	1528	0
							EnSpm-N3_RPr	61	7421	0
							FB4_DM	7	677	0
							FEILAI_AA	2	129	0
							FW2_DM	2	102	0
							G4_DM	1	71	0
							GTWIN_I	1	44	0
							GYPSY1-I_AG	14	2604	0
							GYPSY10-I_AG	3	97	0
							GYPSY11_I	1	79	0
							GYPSY13-I_AG	1	80	0
							GYPSY15-I_AG	1	68	0
							GYPSY2-I_AG	22	12755	0
							GYPSY21-I_AG	2	2789	0
							GYPSY22-I_AG	2	85	0
							GYPSY23-I_AG	3	166	0
							GYPSY26-I_AG	1	55	0
							GYPSY27-I_AG	2	747	0
							GYPSY29-I_AG	1	45	0
							GYPSY3-I_AG	2	114	0
							GYPSY33-I_AG	1	525	0
							GYPSY37-I_AG	72	3536	0
							GYPSY39-I_AG	1	54	0
							GYPSY4-I_AG	1	66	0
							GYPSY40-I_AG	3	117	0
							GYPSY41-I_AG	5	547	0
							GYPSY42-I_AG	2	99	0
							GYPSY43-I_AG	3	452	0
							GYPSY44-I_AG	3	427	0
							GYPSY48-I_AG	6	1738	0
							GYPSY49-I_AG	12	488	0
							GYPSY4_I	1	42	0
							GYPSY5-I_AG	2	107	0
							GYPSY52-I_AG	5	2084	0
							GYPSY53-I_AG	5	1884	0
							GYPSY54-I_AG	1	45	0
							GYPSY55-I_AG	16	1124	0
							GYPSY56-I_AG	2	103	0
							GYPSY58-I_AG	2	46	0
							GYPSY59-I_AG	1	141	0
							GYPSY5_I	1	341	0
							GYPSY61-I_AG	185	10895	0
							GYPSY66-I_AG	1	729	0
							GYPSY67-I_AG	7	648	0
							GYPSY68-I_AG	28	1614	0
							GYPSY6_I	1	65	0
							GYPSY70-I_AG	13	3587	0
							GYPSY7_I	1	62	0
							GYPSY8-I_AG	1	42	0
							GYPSY8_I	1	120	0
							GYPSY_DS	1	31	0
							GYPSY_I	2	84	0
							G_DM	2	85	0
							Galileo_DM	7	565	0
							Galileo_DW	5	590	0
							Gecko	3	115	0
							Ginger1-2_AP	1	68	0
							Ginger2-1_BTa	1	142	0
							Ginger2-1_LMi	1	61	0
							Gypsy-1-I_DP	1	57	0
							Gypsy-100_CQ-I	2	82	0
							Gypsy-102_AA-I	2	150	0
							Gypsy-103_AA-I	1	59	0
							Gypsy-106_AA-I	1	59	0
							Gypsy-107_AA-I	1	72	0
							Gypsy-109_AA-I	2	159	0
							Gypsy-10_ACe-LTR	3	102	0
							Gypsy-10_CFl-I	230	273967	0.0006
							Gypsy-10_DAn-I	3	159	0
							Gypsy-10_DBp-I	1	30	0
							Gypsy-10_DEl-I	1	86	0
							Gypsy-10_DEu-I	1	33	0
							Gypsy-10_DFi-I	2	113	0
							Gypsy-10_DMoj-I	2	88	0
							Gypsy-10_DPu-I	3	220	0
							Gypsy-10_DTa-I	2	108	0
							Gypsy-10_DVir-I	2	76	0
							Gypsy-10_DVir-LTR	15	633	0
							Gypsy-10_HMM-I	7	1184	0
							Gypsy-10_LMi-I	2	150	0
							Gypsy-10_PBa-LTR	2	68	0
							Gypsy-10_RP-I	2	74	0
							Gypsy-115_AA-I	2	118	0
							Gypsy-119_AA-LTR	1	77	0
							Gypsy-11_BTa-I	3	265	0
							Gypsy-11_CFl-LTR	2	134	0
							Gypsy-11_CQ-I	2	64	0
							Gypsy-11_DAn-LTR	3	357	0
							Gypsy-11_DBi-I	1	51	0
							Gypsy-11_DBp-I	1	79	0
							Gypsy-11_DEl-I	1	68	0
							Gypsy-11_DEu-I	2	126	0
							Gypsy-11_DPu-I	2	220	0
							Gypsy-11_DRh-I	1	45	0
							Gypsy-11_DVir-LTR	2	104	0
							Gypsy-11_Hmel_I-int	1	73	0
							Gypsy-11_IS-I	1	64	0
							Gypsy-11_LH-I	1	187	0
							Gypsy-11_LMi-I	3	402	0
							Gypsy-11_LSal-I	1	40	0
							Gypsy-11_MMa-I	3	312	0
							Gypsy-11_RP-I	1	80	0
							Gypsy-11_SI-I	2	118	0
							Gypsy-11_TCa-I	2	114	0
							Gypsy-124_AA-LTR	6	282	0
							Gypsy-125_AA-I	1	70	0
							Gypsy-126_AA-I	2	115	0
							Gypsy-12_AA-I	1	59	0
							Gypsy-12_BTa-I	1	67	0
							Gypsy-12_CFl-I	1	28	0
							Gypsy-12_CQ-I	1	54	0
							Gypsy-12_DAn-I	9	4193	0
							Gypsy-12_DBp-I	4	1504	0
							Gypsy-12_DFi-I	4	320	0
							Gypsy-12_DPer-I	1	38	0
							Gypsy-12_DVir-I	16	6200	0
							Gypsy-12_DWil-I	4	359	0
							Gypsy-12_LMi-I	2	107	0
							Gypsy-12_LSal-LTR	1	56	0
							Gypsy-12_SI-I	1	33	0
							Gypsy-130_AA-I	1	50	0
							Gypsy-131_AA-I	1	7	0
							Gypsy-132_AA-I	3	188	0
							Gypsy-133_AA-I	2	126	0
							Gypsy-135_AA-I	1	50	0
							Gypsy-136_AA-I	1	56	0
							Gypsy-137_AA-I	1	67	0
							Gypsy-139_AA-I	5	244	0
							Gypsy-13_CFl-I	45	2375	0
							Gypsy-13_CQ-I	1	52	0
							Gypsy-13_DBi-I	3	360	0
							Gypsy-13_DEl-I	2	112	0
							Gypsy-13_DEu-I	3	522	0
							Gypsy-13_IS-LTR	1	49	0
							Gypsy-13_LH-I	1	51	0
							Gypsy-13_LSal-I	1	50	0
							Gypsy-13_LVa-I	1	95	0
							Gypsy-13_PBa-I	7	2824	0
							Gypsy-13_RP-I	1	134	0
							Gypsy-13_SI-I	1	70	0
							Gypsy-140_AA-I	2	93	0
							Gypsy-143_AA-I	1	43	0
							Gypsy-144_AA-LTR	1	25	0
							Gypsy-145_AA-I	2	536	0
							Gypsy-148_AA-I	1	46	0
							Gypsy-148_AA-LTR	2	94	0
							Gypsy-149_AA-I	1	102	0
							Gypsy-149_AA-LTR	1	53	0
							Gypsy-14_BTa-I	2	131	0
							Gypsy-14_CFl-I	32	13340	0
							Gypsy-14_DAn-I	74	5293	0
							Gypsy-14_DBi-I	2	1672	0
							Gypsy-14_DBp-I	2	1245	0
							Gypsy-14_DFi-I	4	204	0
							Gypsy-14_DPu-I	1	87	0
							Gypsy-14_DPu-LTR	1	73	0
							Gypsy-14_DWil-I	1	57	0
							Gypsy-14_LH-I	1	53	0
							Gypsy-14_LMi-I	2	91	0
							Gypsy-14_LVa-I	1	61	0
							Gypsy-14_PBa-I	4	723	0
							Gypsy-14_PBa-LTR	3	177	0
							Gypsy-14_RP-I	6	504	0
							Gypsy-14_SI-I	4	1860	0
							Gypsy-151_AA-I	4	303	0
							Gypsy-153_AA-I	1	96	0
							Gypsy-153_AA-LTR	1	43	0
							Gypsy-154_AA-I	1	76	0
							Gypsy-155_AA-I	1	60	0
							Gypsy-156_AA-I	1	46	0
							Gypsy-15_AA-I	3	426	0
							Gypsy-15_BTa-I	4	372	0
							Gypsy-15_BTa-LTR	2	83	0
							Gypsy-15_CQ-I	1	65	0
							Gypsy-15_DEl-I	1	55	0
							Gypsy-15_DRh-I	6	602	0
							Gypsy-15_LH-I	3	150	0
							Gypsy-15_LMi-I	1	52	0
							Gypsy-15_PBa-I	1	61	0
							Gypsy-15_PBa-LTR	1	53	0
							Gypsy-15_RP-I	1	39	0
							Gypsy-16-I_NVi	3	168	0
							Gypsy-163_AA-I	2	88	0
							Gypsy-165_AA-I	1	547	0
							Gypsy-16_AA-I	1	448	0
							Gypsy-16_DAn-I	3	2304	0
							Gypsy-16_DBp-I	1	49	0
							Gypsy-16_DEl-LTR	1	40	0
							Gypsy-16_DPu-I	2	102	0
							Gypsy-16_DRh-I	1	123	0
							Gypsy-16_DTa-I	1	55	0
							Gypsy-16_DWil-I	1	22	0
							Gypsy-16_LH-I	41	27222	0.0001
							Gypsy-16_LMi-I	1	55	0
							Gypsy-16_PBa-I	4	1149	0
							Gypsy-16_PBa-LTR	5	193	0
							Gypsy-16_SI-I	1	64	0
							Gypsy-172_AA-I	12	482	0
							Gypsy-173_AA-I	2	57	0
							Gypsy-177_AA-I	1	90	0
							Gypsy-178_AA-I	1	96	0
							Gypsy-179_AA-I	1	68	0
							Gypsy-17_CFl-I	1	85	0
							Gypsy-17_CQ-I	1	33	0
							Gypsy-17_DAn-I	1	67	0
							Gypsy-17_DBi-I	2	85	0
							Gypsy-17_DPu-I	3	168	0
							Gypsy-17_DWil-I	5	4311	0
							Gypsy-17_IS-I	3	643	0
							Gypsy-17_LH-I	13	7361	0
							Gypsy-17_LSal-I	1	21	0
							Gypsy-17_PBa-I	1	44	0
							Gypsy-17_RP-I	2	147	0
							Gypsy-17_SI-I	1	68	0
							Gypsy-18-I_NVi	7	618	0
							Gypsy-180_AA-I	1	99	0
							Gypsy-183_AA-I	1	78	0
							Gypsy-184_AA-I	2	133	0
							Gypsy-187_AA-I	3	125	0
							Gypsy-189_AA-I	1	39	0
							Gypsy-18B_PBa-I	6	466	0
							Gypsy-18_DEl-I	1	66	0
							Gypsy-18_DTa-I	1	98	0
							Gypsy-18_DWil-LTR	3	185	0
							Gypsy-18_LH-I	20	11776	0
							Gypsy-18_LSal-I	1	58	0
							Gypsy-18_PBa-I	19	2217	0
							Gypsy-18_RP-I	2	106	0
							Gypsy-18_RP-LTR	1	58	0
							Gypsy-18_SI-I	6	675	0
							Gypsy-192_AA-I	1	150	0
							Gypsy-194_AA-I	1	33	0
							Gypsy-195_AA-I	2	78	0
							Gypsy-198_AA-I	1	13	0
							Gypsy-199_AA-I	6	393	0
							Gypsy-19_DAn-I	2	125	0
							Gypsy-19_DPu-I	3	124	0
							Gypsy-19_DWil-I	2	422	0
							Gypsy-19_IS-I	1	89	0
							Gypsy-19_RP-I	1	38	0
							Gypsy-19_SI-I	1	129	0
							Gypsy-1_AA-I	1	70	0
							Gypsy-1_ACe-I	3	276	0
							Gypsy-1_AEc-I	17	3990	0
							Gypsy-1_BTa-I	1	46	0
							Gypsy-1_Cfl-I	3	137	0
							Gypsy-1_DBi-I	2	139	0
							Gypsy-1_DBp-I	2	90	0
							Gypsy-1_DFi-I	2	41	0
							Gypsy-1_DGri-I	1	60	0
							Gypsy-1_DPer-I	2	86	0
							Gypsy-1_DPu-I	1	56	0
							Gypsy-1_DSim-I	1	72	0
							Gypsy-1_DTa-I	10	8713	0
							Gypsy-1_DVir-I	1	50	0
							Gypsy-1_DWil-I	1	27	0
							Gypsy-1_LH-I	1	25	0
							Gypsy-1_LMi-LTR	1	75	0
							Gypsy-1_LSal-I	6	1033	0
							Gypsy-1_LVa-I	2	103	0
							Gypsy-1_MMa-I	1	57	0
							Gypsy-1_NG-I	3	184	0
							Gypsy-1_PXu-I	2	99	0
							Gypsy-1_RP-LTR	1	110	0
							Gypsy-1_SI-I	1	57	0
							Gypsy-2-I_DP	1	33	0
							Gypsy-20-I_NVi	2	112	0
							Gypsy-201_AA-I	1	41	0
							Gypsy-204_AA-I	1	28	0
							Gypsy-206_AA-I	2	103	0
							Gypsy-208_AA-I	8	540	0
							Gypsy-209_AA-I	1	311	0
							Gypsy-20_AA-I	1	85	0
							Gypsy-20_CQ-I	2	83	0
							Gypsy-20_DAn-I	1	77	0
							Gypsy-20_DBp-I	1	41	0
							Gypsy-20_DEl-I	2	111	0
							Gypsy-20_DWil-I	1	10	0
							Gypsy-20_LH-I	2	20	0
							Gypsy-20_PBa-I	1	78	0
							Gypsy-20_RP-I	1	255	0
							Gypsy-20_SI-I	13	12327	0
							Gypsy-213_AA-I	1	39	0
							Gypsy-215_AA-I	1	85	0
							Gypsy-216_AA-I	1	50	0
							Gypsy-216_AA-LTR	1	41	0
							Gypsy-217_AA-I	1	92	0
							Gypsy-21_AA-I	1	84	0
							Gypsy-21_CQ-I	5	1290	0
							Gypsy-21_DAn-I	1	49	0
							Gypsy-21_DBp-I	1	74	0
							Gypsy-21_DWil-I	2	75	0
							Gypsy-21_DY-LTR	1	183	0
							Gypsy-21_IS-I	20	8217	0
							Gypsy-21_PBa-I	1	22	0
							Gypsy-21_PBa-LTR	7	362	0
							Gypsy-21_SI-I	1	68	0
							Gypsy-22-I_NVi	1	51	0
							Gypsy-220_AA-I	1	43	0
							Gypsy-220_AA-LTR	12	835	0
							Gypsy-222_AA-I	1	55	0
							Gypsy-223_AA-I	3	156	0
							Gypsy-225_AA-I	1	57	0
							Gypsy-229_AA-I	1	65	0
							Gypsy-22_AA-I	1	37	0
							Gypsy-22_DPu-I	3	214	0
							Gypsy-22_DWil-I	9	402	0
							Gypsy-22_DY-LTR	5	103	0
							Gypsy-22_IS-I	3	764	0
							Gypsy-22_LH-I	4	1063	0
							Gypsy-22_LMi-I	8	3236	0
							Gypsy-22_PBa-I	3	216	0
							Gypsy-22_RPr-I	1	16	0
							Gypsy-23-LTR_NVi	5	215	0
							Gypsy-231_AA-I	1	15	0
							Gypsy-233_AA-I	2	84	0
							Gypsy-235_AA-I	1	50	0
							Gypsy-236_AA-I	2	142	0
							Gypsy-237_AA-I	1	41	0
							Gypsy-237_AA-LTR	1	54	0
							Gypsy-238_AA-I	2	111	0
							Gypsy-239_AA-I	1	87	0
							Gypsy-23_DEl-I	5	549	0
							Gypsy-23_DPu-I	1	74	0
							Gypsy-23_DYa-I	1	53	0
							Gypsy-23_LMi-I	5	974	0
							Gypsy-23_LSal-I	1	44	0
							Gypsy-23_PBa-I	3	319	0
							Gypsy-23_RPr-I	1	205	0
							Gypsy-24-I_NVi	4	536	0
							Gypsy-241_AA-I	2	156	0
							Gypsy-242_AA-I	2	825	0
							Gypsy-243_AA-I	3	174	0
							Gypsy-244_AA-I	1	113	0
							Gypsy-246_AA-I	1	56	0
							Gypsy-24_CQ-I	2	129	0
							Gypsy-24_DAn-I	1	879	0
							Gypsy-24_DEl-I	60	6796	0
							Gypsy-24_DEl-LTR	1	38	0
							Gypsy-24_DPu-I	1	56	0
							Gypsy-24_DWil-I	1	455	0
							Gypsy-24_DY-I	1	64	0
							Gypsy-24_LH-I	57	56158	0.0001
							Gypsy-24_LMi-I	27	7550	0
							Gypsy-24_PBa-I	2	95	0
							Gypsy-24_SI-I	1	17	0
							Gypsy-25-I_NVi	4	948	0
							Gypsy-251_AA-I	2	140	0
							Gypsy-252_AA-I	1	72	0
							Gypsy-253_AA-I	3	147	0
							Gypsy-254_AA-I	1	55	0
							Gypsy-255_AA-I	2	110	0
							Gypsy-256_AA-I	3	144	0
							Gypsy-257_AA-I	1	11	0
							Gypsy-258_AA-I	1	110	0
							Gypsy-259_AA-I	2	73	0
							Gypsy-25_CQ-I	4	1180	0
							Gypsy-25_DAn-I	1	39	0
							Gypsy-25_DEl-I	2	149	0
							Gypsy-25_DP-I	1	39	0
							Gypsy-25_DPu-I	1	229	0
							Gypsy-25_DYa-I	1	137	0
							Gypsy-25_LSal-I	1	55	0
							Gypsy-25_PBa-LTR	2	9	0
							Gypsy-26-I_NVi	3	174	0
							Gypsy-260_AA-I	2	95	0
							Gypsy-260_AA-LTR	30	1197	0
							Gypsy-261_AA-I	1	53	0
							Gypsy-262_AA-I	3	219	0
							Gypsy-263_AA-I	2	72	0
							Gypsy-267_AA-I	2	102	0
							Gypsy-26_DAn-LTR	1	47	0
							Gypsy-26_DPse-I	1	52	0
							Gypsy-26_DPse-LTR	1	47	0
							Gypsy-26_DYa-I	1	56	0
							Gypsy-26_IS-I	6	8343	0
							Gypsy-26_LMi-I	3	148	0
							Gypsy-26_SI-I	2	140	0
							Gypsy-27-I_NVi	2	55	0
							Gypsy-270_AA-I	1	61	0
							Gypsy-272_AA-I	5	424	0
							Gypsy-273_AA-I	1	97	0
							Gypsy-277_AA-I	6	741	0
							Gypsy-278_AA-I	3	175	0
							Gypsy-278_AA-LTR	1	33	0
							Gypsy-279_AA-I	3	179	0
							Gypsy-27_CQ-I	1	408	0
							Gypsy-27_DAn-I	1	48	0
							Gypsy-27_DPu-I	2	185	0
							Gypsy-27_DWil-I	2	102	0
							Gypsy-27_DYa-I	7	2903	0
							Gypsy-27_LMi-I	3	940	0
							Gypsy-27_LSal-I	1	99	0
							Gypsy-27_SI-I	1	60	0
							Gypsy-28-I_NVi	1	301	0
							Gypsy-280_AA-I	2	145	0
							Gypsy-281_AA-I	10	4372	0
							Gypsy-284_AA-I	2	54	0
							Gypsy-287_AA-I	2	1184	0
							Gypsy-288_AA-I	1	176	0
							Gypsy-289_AA-I	1	28	0
							Gypsy-28_CQ-I	2	86	0
							Gypsy-28_DAn-I	1	59	0
							Gypsy-28_DBp-I	1	30	0
							Gypsy-28_SI-I	9	334	0
							Gypsy-29-I_NVi	5	335	0
							Gypsy-290_AA-I	1	63	0
							Gypsy-292_AA-I	1	69	0
							Gypsy-293_AA-I	2	122	0
							Gypsy-295_AA-I	1	66	0
							Gypsy-299_AA-I	9	1017	0
							Gypsy-29_CQ-I	1	199	0
							Gypsy-29_DAn-I	1	60	0
							Gypsy-29_DPu-I	4	272	0
							Gypsy-29_DWil-I	4	128	0
							Gypsy-29_LMi-I	6	283	0
							Gypsy-29_LSal-I	1	69	0
							Gypsy-2_ACe-I	1	53	0
							Gypsy-2_AEc-I	5	335	0
							Gypsy-2_BM-I	1	124	0
							Gypsy-2_BT-I	8	2266	0
							Gypsy-2_CQ-LTR	1	73	0
							Gypsy-2_Cfl-I	1	11	0
							Gypsy-2_DAn-I	2	225	0
							Gypsy-2_DBp-I	1	43	0
							Gypsy-2_DEl-I	9	4889	0
							Gypsy-2_DEl-LTR	1	61	0
							Gypsy-2_DFi-I	1	77	0
							Gypsy-2_DPu-I	1	54	0
							Gypsy-2_DTa-I	1	144	0
							Gypsy-2_DVir-I	1	59	0
							Gypsy-2_DWil-I	1	83	0
							Gypsy-2_Deu-I	1	79	0
							Gypsy-2_HMM-I	2	182	0
							Gypsy-2_IS-I	121	56328	0.0001
							Gypsy-2_LVa-I	1	62	0
							Gypsy-2_LVa-LTR	1	75	0
							Gypsy-2_PBa-I	1	106	0
							Gypsy-2_PH-I	2	112	0
							Gypsy-2_PH-LTR	2	112	0
							Gypsy-2_PXu-I	3	612	0
							Gypsy-30-LTR_NVi	1	57	0
							Gypsy-30_AG-I	1	11	0
							Gypsy-30_CQ-I	1	58	0
							Gypsy-30_DAn-I	3	224	0
							Gypsy-30_DEl-LTR	1	59	0
							Gypsy-30_DPu-I	1	54	0
							Gypsy-30_DWil-I	1	64	0
							Gypsy-30_DYa-I	1	61	0
							Gypsy-30_LMi-I	1	54	0
							Gypsy-30_LMi-LTR	3	223	0
							Gypsy-30_SI-I	1	362	0
							Gypsy-31-I_NVi	1	63	0
							Gypsy-31_AA-I	1	81	0
							Gypsy-31_CQ-I	2	90	0
							Gypsy-31_DAn-I	1	62	0
							Gypsy-31_DAn-LTR	1	20	0
							Gypsy-31_DEl-I	4	368	0
							Gypsy-31_DPu-I	1	35	0
							Gypsy-31_DYa-I	2	125	0
							Gypsy-31_LSal-I	2	168	0
							Gypsy-31_SI-I	14	6190	0
							Gypsy-32-I_NVi	4	59	0
							Gypsy-32-LTR_NVi	4	280	0
							Gypsy-32_AA-I	2	73	0
							Gypsy-32_CQ-I	3	2133	0
							Gypsy-32_DAn-I	3	163	0
							Gypsy-32_DWil-I	1	47	0
							Gypsy-32_LMi-I	2	174	0
							Gypsy-33_CQ-I	1	68	0
							Gypsy-33_DEl-I	1	36	0
							Gypsy-33_DPu-I	1	78	0
							Gypsy-33_DWil-I	1	45	0
							Gypsy-33_LMi-I	2	141	0
							Gypsy-33_LSal-I	2	91	0
							Gypsy-34_CQ-I	9	2835	0
							Gypsy-34_DEl-I	1	15	0
							Gypsy-34_DPu-I	1	52	0
							Gypsy-34_DWil-I	2	170	0
							Gypsy-34_LMi-I	19	2813	0
							Gypsy-34_LSal-I	2	146	0
							Gypsy-34_NVi-I	4	390	0
							Gypsy-35_AA-I	1	76	0
							Gypsy-35_CQ-I	3	154	0
							Gypsy-35_DEl-I	2	80	0
							Gypsy-35_DPu-I	2	95	0
							Gypsy-35_LMi-I	6	302	0
							Gypsy-36_CQ-I	1	353	0
							Gypsy-36_DAn-I	3	223	0
							Gypsy-36_DWil-I	2	205	0
							Gypsy-37B_DWil-LTR	1	108	0
							Gypsy-37_AA-I	1	31	0
							Gypsy-37_CQ-I	1	59	0
							Gypsy-37_DAn-I	1	44	0
							Gypsy-37_DPu-I	3	236	0
							Gypsy-37_DWil-I	2	137	0
							Gypsy-37_LSal-I	2	101	0
							Gypsy-38_AA-I	1	89	0
							Gypsy-38_CQ-I	1	46	0
							Gypsy-38_DEl-I	1	44	0
							Gypsy-38_DPu-I	2	197	0
							Gypsy-38_DWil-I	14	534	0
							Gypsy-38_LMi-I	4	179	0
							Gypsy-38_NVi-LTR	94	4385	0
							Gypsy-39_CQ-I	1	37	0
							Gypsy-39_DAn-I	2	110	0
							Gypsy-39_LMi-I	1	104	0
							Gypsy-39_LSal-I	1	52	0
							Gypsy-3_AEc-I	9	5792	0
							Gypsy-3_CQ-I	1	70	0
							Gypsy-3_DAn-I	2	79	0
							Gypsy-3_DEl-I	1	76	0
							Gypsy-3_DFi-I	1	498	0
							Gypsy-3_DKi-I	2	178	0
							Gypsy-3_DPer-I	1	52	0
							Gypsy-3_DPu-I	3	555	0
							Gypsy-3_DPu-LTR	1	77	0
							Gypsy-3_DRh-I	2	131	0
							Gypsy-3_DSim-I	1	69	0
							Gypsy-3_DVir-I	1	47	0
							Gypsy-3_DWil-I	1	56	0
							Gypsy-3_Deu-I	2	126	0
							Gypsy-3_HMM-I	1	42	0
							Gypsy-3_LH-I	2	147	0
							Gypsy-3_LVa-I	1	45	0
							Gypsy-3_LVa-LTR	11	6751	0
							Gypsy-3_MMa-I	32	3255	0
							Gypsy-3_PBa-I	2	123	0
							Gypsy-3_PH-LTR	1	63	0
							Gypsy-3_RP-I	1	40	0
							Gypsy-3_SI-I	8	463	0
							Gypsy-40_AA-I	1	58	0
							Gypsy-40_DPu-I	2	89	0
							Gypsy-40_LMi-I	1	111	0
							Gypsy-40_LMi-LTR	1	45	0
							Gypsy-41_AA-I	8	231	0
							Gypsy-41_DEl-I	2	53	0
							Gypsy-41_LMi-I	6	1196	0
							Gypsy-41_LSal-I	5	345	0
							Gypsy-42_AA-I	1	53	0
							Gypsy-42_CQ-I	1	43	0
							Gypsy-42_DWil-I	1	112	0
							Gypsy-42_LMi-I	3	880	0
							Gypsy-43_DEl-I	1	350	0
							Gypsy-43_DWil-I	27	2906	0
							Gypsy-43_LMi-I	1	81	0
							Gypsy-44_DEl-LTR	1	55	0
							Gypsy-44_LMi-I	1	42	0
							Gypsy-45_DEl-I	1	54	0
							Gypsy-45_LMi-I	1	26	0
							Gypsy-46_AA-I	2	157	0
							Gypsy-46_AA-LTR	1	44	0
							Gypsy-46_CQ-I	1	62	0
							Gypsy-46_DEl-LTR	3	125	0
							Gypsy-46_DWil-I	1	17	0
							Gypsy-46_LSal-I	1	33	0
							Gypsy-47_AA-I	1	81	0
							Gypsy-47_CQ-I	1	61	0
							Gypsy-47_CQ-LTR	10	374	0
							Gypsy-47_DWil-I	1	47	0
							Gypsy-47_LMi-I	1	53	0
							Gypsy-47_LMi-LTR	1	59	0
							Gypsy-47_LSal-I	5	441	0
							Gypsy-48_AA-I	1	182	0
							Gypsy-48_LMi-I	5	303	0
							Gypsy-49_AA-I	4	276	0
							Gypsy-49_CQ-I	3	185	0
							Gypsy-49_DEl-I	1	0	0
							Gypsy-49_LMi-I	3	160	0
							Gypsy-4_AA-I	7	1305	0
							Gypsy-4_ACe-I	4	614	0
							Gypsy-4_AEc-I	8	2841	0
							Gypsy-4_BM-I	10	602	0
							Gypsy-4_BTa-I	1	74	0
							Gypsy-4_CFl-I	13	7916	0
							Gypsy-4_CQ-I	3	141	0
							Gypsy-4_DAn-I	2	122	0
							Gypsy-4_DBp-I	1	60	0
							Gypsy-4_DEl-I	1	1378	0
							Gypsy-4_DGri-I	1	89	0
							Gypsy-4_DKi-I	14	3674	0
							Gypsy-4_DKi-LTR	1	81	0
							Gypsy-4_DRh-I	1	64	0
							Gypsy-4_DSe-LTR	1	75	0
							Gypsy-4_DTa-I	4	428	0
							Gypsy-4_DVir-I	1	60	0
							Gypsy-4_DWil-I	4	840	0
							Gypsy-4_IS-I	6	4178	0
							Gypsy-4_LH-I	2	227	0
							Gypsy-4_LVa-I	2	154	0
							Gypsy-4_PBa-I	5	1596	0
							Gypsy-4_RP-I	4	978	0
							Gypsy-4_SI-I	1	44	0
							Gypsy-50_CQ-I	14	1686	0
							Gypsy-50_DWil-I	1	60	0
							Gypsy-50_DWil-LTR	1	16	0
							Gypsy-51_LMi-I	3	555	0
							Gypsy-52_AA-I	1	51	0
							Gypsy-52_CQ-I	1	63	0
							Gypsy-52_DWil-I	2	164	0
							Gypsy-53_AA-I	1	44	0
							Gypsy-53_CQ-I	12	3738	0
							Gypsy-53_DWil-I	1	52	0
							Gypsy-53_LMi-I	1	88	0
							Gypsy-54_AA-I	1	15	0
							Gypsy-54_CQ-I	1	35	0
							Gypsy-54_DWil-I	2	127	0
							Gypsy-54_LMi-I	8	3058	0
							Gypsy-55_CQ-I	1	50	0
							Gypsy-55_DWil-I	4	220	0
							Gypsy-56_AA-I	2	153	0
							Gypsy-56_CQ-I	1	72	0
							Gypsy-56_DWil-I	1	45	0
							Gypsy-56_LMi-I	2	360	0
							Gypsy-57_AA-I	1	44	0
							Gypsy-57_DEl-I	1	9	0
							Gypsy-57_DWil-I	2	57	0
							Gypsy-57_LMi-I	1	46	0
							Gypsy-589_AA-I	1	82	0
							Gypsy-58_AA-I	1	53	0
							Gypsy-58_CQ-I	1	24	0
							Gypsy-58_DWil-I	4	365	0
							Gypsy-58_LMi-LTR	1	82	0
							Gypsy-590_AA-I	2	161	0
							Gypsy-592_AA-I	3	160	0
							Gypsy-593_AA-I	1	67	0
							Gypsy-594_AA-I	3	206	0
							Gypsy-595_AA-I	4	955	0
							Gypsy-597_AA-I	1	79	0
							Gypsy-598_AA-I	2	187	0
							Gypsy-599_AA-I	2	108	0
							Gypsy-59_CQ-I	2	133	0
							Gypsy-59_DWil-I	2	2065	0
							Gypsy-59_LMi-I	1	62	0
							Gypsy-5_AA-I	1	43	0
							Gypsy-5_ACe-I	1	22	0
							Gypsy-5_BM-I	12	1723	0
							Gypsy-5_BTa-I	3	2001	0
							Gypsy-5_BTa-LTR	3	114	0
							Gypsy-5_CQ-I	5	870	0
							Gypsy-5_DBi-I	1	29	0
							Gypsy-5_DBp-I	1	77	0
							Gypsy-5_DEl-I	1	0	0
							Gypsy-5_DKi-I	5	1280	0
							Gypsy-5_DMel-I	2	97	0
							Gypsy-5_DPu-I	9	661	0
							Gypsy-5_DRh-I	5	527	0
							Gypsy-5_DTa-I	1	62	0
							Gypsy-5_DVir-I	2	176	0
							Gypsy-5_DWil-LTR	1	73	0
							Gypsy-5_LH-I	9	5578	0
							Gypsy-5_LMi-I	1	68	0
							Gypsy-5_LVa-I	4	128	0
							Gypsy-5_MMa-I	2	196	0
							Gypsy-5_PBa-I	1	107	0
							Gypsy-5_SI-I	1	62	0
							Gypsy-5_TCa-I	13	1498	0
							Gypsy-600_AA-I	3	194	0
							Gypsy-601_AA-I	1	64	0
							Gypsy-602_AA-I	2	103	0
							Gypsy-603_AA-I	1	42	0
							Gypsy-606_AA-I	10	3809	0
							Gypsy-607_AA-I	1	57	0
							Gypsy-608_AA-I	1	66	0
							Gypsy-60_DWil-I	4	380	0
							Gypsy-610_AA-I	2	114	0
							Gypsy-613_AA-LTR	1	55	0
							Gypsy-614_AA-I	1	44	0
							Gypsy-616_AA-I	2	1215	0
							Gypsy-617_AA-I	1	63	0
							Gypsy-61_DWil-I	1	48	0
							Gypsy-621_AA-I	2	74	0
							Gypsy-624_AA-I	5	499	0
							Gypsy-625_AA-LTR	1	64	0
							Gypsy-62_AA-I	4	167	0
							Gypsy-62_CQ-I	2	188	0
							Gypsy-62_DWil-I	1	56	0
							Gypsy-63_AA-I	1	142	0
							Gypsy-63_CQ-I	1	101	0
							Gypsy-63_DWil-I	4	324	0
							Gypsy-63_DWil-LTR	1	51	0
							Gypsy-63_LMi-I	1	48	0
							Gypsy-64_DWil-I	2	229	0
							Gypsy-64_LMi-I	2	107	0
							Gypsy-65_AA-I	1	38	0
							Gypsy-66_CQ-I	2	85	0
							Gypsy-67_AA-I	1	46	0
							Gypsy-68_AA-I	1	33	0
							Gypsy-68_CQ-I	3	130	0
							Gypsy-68_LMi-I	1	50	0
							Gypsy-69_CQ-I	1	215	0
							Gypsy-69_LMi-I	1	49	0
							Gypsy-69_LMi-LTR	1	22	0
							Gypsy-6_AA-I	1	60	0
							Gypsy-6_ACe-I	2	110	0
							Gypsy-6_AEc-I	4	122	0
							Gypsy-6_AEc-LTR	5	235	0
							Gypsy-6_BM-I	2	89	0
							Gypsy-6_BTa-I	7	1325	0
							Gypsy-6_CFl-I	8	916	0
							Gypsy-6_CQ-I	1	64	0
							Gypsy-6_DBi-I	1	81	0
							Gypsy-6_DBp-I	1	16	0
							Gypsy-6_DEl-LTR	1	79	0
							Gypsy-6_DEu-I	10	774	0
							Gypsy-6_DPer-I	2	77	0
							Gypsy-6_DRh-I	1	46	0
							Gypsy-6_DTa-I	4	277	0
							Gypsy-6_DWil-I	1	89	0
							Gypsy-6_IS-I	9	1855	0
							Gypsy-6_LMi-I	11	4206	0
							Gypsy-6_LVa-I	1	31	0
							Gypsy-6_MMa-I	13	5288	0
							Gypsy-6_PBa-I	5	1111	0
							Gypsy-6_PPo-I	1	68	0
							Gypsy-6_RP-I	2	82	0
							Gypsy-6_SI-I	14	15784	0
							Gypsy-70_AA-I	1	33	0
							Gypsy-70_CQ-I	2	128	0
							Gypsy-70_LMi-I	13	604	0
							Gypsy-71_AA-I	1	56	0
							Gypsy-71_CQ-I	3	210	0
							Gypsy-72_CQ-I	1	53	0
							Gypsy-72_LMi-I	13	6931	0
							Gypsy-73_AA-I	1	135	0
							Gypsy-73_CQ-I	1	28	0
							Gypsy-73_LMi-I	1	57	0
							Gypsy-74_CQ-I	1	33	0
							Gypsy-75_AA-I	1	371	0
							Gypsy-76_AA-I	1	131	0
							Gypsy-77_AA-I	1	69	0
							Gypsy-77_CQ-I	3	145	0
							Gypsy-77_LMi-I	2	78	0
							Gypsy-7B_LVa-LTR	5	508	0
							Gypsy-7_ACe-I	1	30	0
							Gypsy-7_ACe-LTR	9	266	0
							Gypsy-7_BTa-I	2	171	0
							Gypsy-7_CFl-I	30	3481	0
							Gypsy-7_CQ-I	1	56	0
							Gypsy-7_DAn-I	2	77	0
							Gypsy-7_DBi-I	1	23	0
							Gypsy-7_DEl-LTR	1	51	0
							Gypsy-7_DFi-I	4	277	0
							Gypsy-7_DPer-LTR	1	42	0
							Gypsy-7_DPu-I	3	413	0
							Gypsy-7_DSim-I	3	191	0
							Gypsy-7_IS-I	44	12522	0
							Gypsy-7_LH-I	1	51	0
							Gypsy-7_MMa-I	26	1114	0
							Gypsy-7_PBa-LTR	1	61	0
							Gypsy-7_RP-I	1	69	0
							Gypsy-7_SI-I	3	472	0
							Gypsy-80_CQ-I	1	60	0
							Gypsy-80_LMi-I	1	38	0
							Gypsy-81_AA-I	1	13	0
							Gypsy-81_CQ-LTR	1	51	0
							Gypsy-81_LMi-I	1	35	0
							Gypsy-82_CQ-I	5	268	0
							Gypsy-82_LMi-I	2	104	0
							Gypsy-83_AA-I	1	48	0
							Gypsy-85_AA-I	1	75	0
[truncated: 12,694 more rows]
