# Supplementary material for: Millipede genomes reveal unique adaptations during myriapod evolution
Source: PLoS Biol. 2020 Sep 29;18(9):e3000636. doi: 10.1371/journal.pbio.3000636 (PMC7523956; doi:10.1371/journal.pbio.3000636)
Supplement: S4 Data — (XLSX) [file pbio.3000636.s032.xlsx]

## Sheet: Hho miRNAs
Hho miRNA	Annotation	miRDeep2 score	consensus mature sequence	consensus star sequence	consensus precursor sequence	precursor coordinate
SczTNLB_6657_30081	bantam	530209	ugagaucauugugaaagcugauu	cugguuuucacagugauuugacaga	cugguuuucacagugauuugacagaugauuuaagauucugagaucauugugaaagcugauu	SczTNLB_6657:29283755..29283816:+
SczTNLB_6657_32347	let-7	1.17773e+06	ugagguaguagguuguauagu	uguacaacuugcuaacuuucc	ugagguaguagguuguauaguuuagaacuacaucguauuaaggggaacuguacaacuugcuaacuuucc	SczTNLB_6657:22715377..22715446:-
SczTNLB_3097_9654	mir-1	2.22378e+07	uggaauguaaagaaguauggag	ccguacuucuucacaucuccaua	ccguacuucuucacaucuccauauuucauuggauauuuauggaauguaaagaaguauggag	SczTNLB_3097:2532479..2532540:-
SczTNLB_5799_19281	mir-10	967251	uacccuguagauccgaauuug	aaauucgguucuagagagguugu	uacccuguagauccgaauuugucuucaaaaacaauacuacaaauucgguucuagagagguugu	SczTNLB_5799:2579769..2579832:-
SczTNLB_6657_32349	mir-100	3.63819e+06	uacccguugauccgaacuugu	caagcucgcuuugacgggucu	uacccguugauccgaacuuguguucagcagcgaauggguauccacaagcucgcuuugacgggucu	SczTNLB_6657:22715683..22715748:-
SczTNLB_5985_24052	mir-1175	339259	ugagauucaacuccuccaacugau	caguggagaaguggucucuuca	caguggagaaguggucucuucacuucguaaauuuauagugagauucaacuccuccaacugau	SczTNLB_5985:4353518..4353580:-
SczTNLB_6657_32983	mir-12	75375.2	ugaguauuacaucagguacuggu	caguagcucuguaauccucaaa	ugaguauuacaucagguacugguuucugaaucgaaauuaaccaguagcucuguaauccucaaa	SczTNLB_6657:32595055..32595118:-
SczTNLB_2740_3996	mir-124	567659	uaaggcacgcggugaaugcca	cguguucacuguuugccuugaug	cguguucacuguuugccuugaugucaauguuugauuucauaaggcacgcggugaaugcca	SczTNLB_2740:10612176..10612236:-
SczTNLB_6657_32345	mir-125	518655	acagguuagauucucaggcau	ucccugagacccuaacuugug	ucccugagacccuaacuugugauuuuuucaacucacagguuagauucucaggcau	SczTNLB_6657:22714132..22714187:-
SczTNLB_5985_25074	mir-137	187110	uuauugcuuaagaauacacgug	cguauucuuggguuaauagca	cguauucuuggguuaauagcacgaauaaaaaaguuguuauugcuuaagaauacacgug	SczTNLB_5985:17650925..17650983:-
SczTNLB_6789_40004	mir-13a	3459289	uaucacagccuuuuugaugagu	ucgucaaauagacuguggcau	ucgucaaauagacuguggcauguagacuccacacaugaacuacucauaucacagccuuuuugaugagu	SczTNLB_6789:8601085..8601153:-
SczTNLB_6789_40002	mir-13b	3.06922e+06	uaucacagccauucuugacgacu	ucguccagguggcugugguuug	ucguccagguggcugugguuugcugauaagaaagucauaucacagccauucuugacgacu	SczTNLB_6789:8600935..8600995:-
SczTNLB_6789_35319	mir-153	15818	uugcauagucacaaaagugaug	aucauuuuugugauuuuugcaguu	aucauuuuugugauuuuugcaguugcgauuuuuauaaauugcauagucacaaaagugaug	SczTNLB_6789:2975877..2975937:+
SczTNLB_6657_30015	mir-184	1.70244e+06	uggacggagaacugauaagggc	ccuuaucauuccgcuguccugu	ccuuaucauuccgcuguccugucuauuuggucguagcacuggacggagaacugauaagggc	SczTNLB_6657:28189604..28189665:+
SczTNLB_5799_19375	mir-190	237125	agauauguuugauauucuugguu	accaagaaucagacauauuag	agauauguuugauauucuugguuguugcuaugucgucaaccaagaaucagacauauuag	SczTNLB_5799:4883969..4884028:-
SczTNLB_6789_41737	mir-2001	1.45401e+06	uugugaccguuauaaugagcau	cucauccuaacgcucaccaau	uugugaccguuauaaugagcauguguuuuuauagaugcucauccuaacgcucaccaau	SczTNLB_6789:23160139..23160197:-
SczTNLB_6789_40000	mir-2-1	1.6424e+06	ucacagccagcuuugaugagc	cucgcaaaguggcuguuauau	cucgcaaaguggcuguuauauguugucugcuuuuauuuguucauaucacagccagcuuugaugagc	SczTNLB_6789:8600791..8600857:-
SczTNLB_3777_13432	mir-210	4	uugugcgugugacagcggcu	agcugcuggacauugcucaaga	agcugcuggacauugcucaagauuggucaaauaauuuuuacucuugugcgugugacagcggcu	SczTNLB_3777:6787986..6788049:-
SczTNLB_6657_32985	mir-216	4.6	uaaucucauuugguaagucug	cggaauaccaagugagguuu	uaaucucauuugguaagucugaguugcacacugaacaaaaugucucggaauaccaagugagguuu	SczTNLB_6657:32595452..32595517:-
SczTNLB_6789_41999	mir-219	13917.7	ugauuguccaaacgcaauucuug	agaacuguguguggacaucaau	ugauuguccaaacgcaauucuugugggcaaaucaaacgcaaaucaagaacuguguguggacaucaau	SczTNLB_6789:26525895..26525962:-
SczTNLB_6789_40006	mir-2-2	1.72846e+06	ucacagccagcuuugaugagc	gcaucaaaacugguuugucau	gcaucaaaacugguuugucauaguaaagggcgcacgggcugacugucuaucacagccagcuuugaugagc	SczTNLB_6789:8601262..8601332:-
SczTNLB_6789_41733	mir-252a	1.07091e+06	cuaaguacuagagccgcaggag	uccuguugccauaguacuuacc	cuaaguacuagagccgcaggagagugcaauagauuucuccuguugccauaguacuuacc	SczTNLB_6789:23156271..23156330:-
SczTNLB_6789_41735	mir-252b	3.4	cuaaguaguagugccgcaggu	accuacacacgacuacuuaca	cuaaguaguagugccgcagguaagaguguacaaacauuaccuacacacgacuacuuaca	SczTNLB_6789:23158937..23158996:-
SczTNLB_5799_19605	mir-263a	5.4	aauggcacuggaagaauucacg	cgugauuucucuggugcuaaua	aauggcacuggaagaauucacgggucauuguuuacauucccgugauuucucuggugcuaaua	SczTNLB_5799:8781195..8781257:-
SczTNLB_6657_31230	mir-275	775883	ucagguaccugaaguagcgcg	ugcugcaucaggugcuugcga	ugcugcaucaggugcuugcgacugagauuuuaaauaagucagguaccugaaguagcgcg	SczTNLB_6657:2442962..2443021:-
SczTNLB_2740_4202	mir-276	6.86358e+06	uaggaacuucauaccgugcucu	agcgagguuuguaguuccuacc	agcgagguuuguaguuccuaccguuuuuauucaaacuggguaggaacuucauaccgugcucu	SczTNLB_2740:12820066..12820128:-
SczTNLB_6657_31638	mir-277	674513	uaaaugcauugucugguauggg	cguaccagaagugcuuuuaca	cguaccagaagugcuuuuacacuugugucguaugauaucuguaaaugcauugucugguauggg	SczTNLB_6657:12557546..12557609:-
SczTNLB_3777_13656	mir-278	6251.7	ucggugggacuuucguccguc	acggccgaaaguguugcaucg	acggccgaaaguguugcaucggccguggauaaguuuguuauggucggugggacuuucguccguc	SczTNLB_3777:10533191..10533255:-
SczTNLB_6789_40670	mir-2788	4.9	caaugcccuuggaaauccca	ugggguuucuaggcggcaucu	ugggguuucuaggcggcaucugccauggauuacaauuugauugcaaugcccuuggaaauccca	SczTNLB_6789:17233114..17233177:-
SczTNLB_6657_28471	mir-279	3.52686e+06	ugacuagauccacacucaucc	gaugagugaagaucuggugcaug	gaugagugaagaucuggugcaugucaauuagaaccaugacuagauccacacucaucc	SczTNLB_6657:1684129..1684186:+
SczTNLB_6789_42031	mir-281	311299	aagagagcuauccgugaacagu	ugucauggauuugcucucuuua	aagagagcuauccgugaacagugcugcuaguggagacugucauggauuugcucucuuua	SczTNLB_6789:26869665..26869724:-
SczTNLB_6657_32941	mir-282-1	5092.9	uagccucuccuaggcuuugacug	gacgggccaagaagaggcuuuc	uagccucuccuaggcuuugacuguaaauucaaaugauuuccagacgggccaagaagaggcuuuc	SczTNLB_6657:32435640..32435704:-
SczTNLB_5799_17508	mir-282-2	4.3	uagccucuccuaggcuuugccu	gccgaguaggggcuuau	uagccucuccuaggcuuugccugugucuaauuaguaauuucagacgggccgaguaggggcuuau	SczTNLB_5799:14011930..14011994:+
SczTNLB_6657_32987	mir-283	5.2	uaauaucagcugguaauucu	aggauccagacugauauucu	uaauaucagcugguaauucugggacaaauuaacuaauuaaaugucucaggauccagacugauauucu	SczTNLB_6657:32596493..32596560:-
SczTNLB_6789_39280	mir-285	24131	uagcaccaugagaauucaguac	acuguuuucucuuggcagcuuagagc	acuguuuucucuuggcagcuuagagcuuguuauaaucuagcaccaugagaauucaguac	SczTNLB_6789:3272590..3272649:-
SczTNLB_6657_31228	mir-305	72745.2	cggcaccuguuggaguacaguu	auuguacuucaucaggugcucugg	auuguacuucaucaggugcucugguagacagcgcaacccggcaccuguuggaguacaguu	SczTNLB_6657:2442746..2442806:-
SczTNLB_2740_2139	mir-307	5	ucacaaccuccgugagugagu	acucacucagccgggcugugaug	acucacucagccgggcugugauguccacaccuaaguuaaaucaucacaaccuccgugagugagu	SczTNLB_2740:6510974..6511038:+
SczTNLB_6789_41487	mir-315	1.05427e+06	uuuugauuguugcucagaaagcc	cuuucgagcaauaaucaaaagu	uuuugauuguugcucagaaagccguuuauuugacuuugggcuuucgagcaauaaucaaaagu	SczTNLB_6789:20145361..20145423:-
SczTNLB_6657_31640	mir-317	4.8	ugaacacagccggugguaucu	gagugccacucugaguucuca	gagugccacucugaguucucacgugguaguaaaguauagugugaacacagccggugguaucu	SczTNLB_6657:12561947..12562009:-
SczTNLB_6657_30234	mir-33	175258	gugcauuguaguugcauugca	cgaugcagccgcacugcaaccu	gugcauuguaguugcauugcacuugcuguuuauuugugcgaugcagccgcacugcaaccu	SczTNLB_6657:32428774..32428834:+
SczTNLB_6657_31633	mir-34	3.25095e+06	uggcagugugguuagcugguugu	agccacuauccacccugcccu	uggcagugugguuagcugguuguguucaaaaaaucuacagccacuauccacccugcccu	SczTNLB_6657:12554143..12554202:-
SczTNLB_5799_19516	mir-375	347608	uuuguucguucggcucgaguua	acuugagcuuuucggucaaauc	acuugagcuuuucggucaaaucuugucuguugcaaaugcuuuguucguucggcucgaguua	SczTNLB_5799:6917414..6917475:-
SczTNLB_6789_40668	mir-3930	267144	uacgccgaagcagagucgcuag	acgguucuguuucaguguaugg	acgguucuguuucaguguaugguuugcuuauuauccguacgccgaagcagagucgcuag	SczTNLB_6789:17227194..17227253:-
SczTNLB_6657_32211	mir-7	1.16382e+06	uggaagacuagugauuuuguug	caagaaaucacuaucuuccga	uggaagacuagugauuuuguuguucugcguuugaguaacaagaaaucacuaucuuccga	SczTNLB_6657:19611080..19611139:-
SczTNLB_6789_40008	mir-71	2.73165e+06	ucucacuaucuugucuuucau	ugaaagacauggguagugagau	ugaaagacauggguagugagauguggcaguguagaaagccaucucacuaucuugucuuucau	SczTNLB_6789:8601456..8601518:-
SczTNLB_2740_1990	mir-745	87767.5	gagcugcccagugaagggcugu	aguccuucaaaggguugcuagc	aguccuucaaaggguugcuagccuacguacgagugcgagcugcccagugaagggcugu	SczTNLB_2740:5045420..5045478:+
SczTNLB_5985_24054	mir-750	1.40219e+06	ccagaucuaacucuuccagcuca	aguuggaaguggggaucucgaca	aguuggaaguggggaucucgacauuuaugagagcuuaaugccauuggugccagaucuaacucuuccagcuca	SczTNLB_5985:4353678..4353750:-
SczTNLB_3777_11895	mir-8	3.6269e+06	uaauacugucagguaaugaugu	caucuuaccgggcagcauuag	caucuuaccgggcagcauuagauuacccacaauuuuaucucuaauacugucagguaaugaugu	SczTNLB_3777:5798090..5798153:+
SczTNLB_5985_22311	mir-87a	1735492	gugagcaaaguuucaggugugu	aggccugaaucuuugucucaac	aggccugaaucuuugucucaaccuaguuuaacgacaggugagcaaaguuucaggugugu	SczTNLB_5985:12355229..12355288:+
SczTNLB_5985_22313	mir-87b	1.69417e+06	gugagcaaaguuucaggugugu	cgccugaaagcuugacucaaccu	cgccugaaagcuugacucaaccuguguauaaucaaggugagcaaaguuucaggugugu	SczTNLB_5985:12355379..12355437:+
SczTNLB_6657_31362	mir-9	3.06866e+06	auaaagcuagguuaccaaaguu	ucuuugguuaucuagcuguau	ucuuugguuaucuagcuguaugagcaacauugcaacgucauaaagcuagguuaccaaaguu	SczTNLB_6657:4443089..4443150:-
SczTNLB_1880_1366	mir-92b-1	103438	aauugcacucgucccggccugc	agguuguaacgagugcaacg	agguuguaacgagugcaacgcuguauuugcgcuggaacaaauugcacucgucccggccugc	SczTNLB_1880:1107..1168:-
SczTNLB_5799_17921	mir-92b-2	103438	aauugcacucgucccggccugc	agguuguaacgagugcaacg	agguuguaacgagugcaacgcuguauuugcgcuggaacaaauugcacucgucccggccugc	SczTNLB_5799:15593059..15593120:+
SczTNLB_5799_19601	mir-96	1.07325e+06	uuuggcacuagcacauuuuugu	aaaauuguguuagugucgaaua	uuuggcacuagcacauuuuuguguccuuuaaacuuacaaaauuguguuagugucgaaua	SczTNLB_5799:8778321..8778380:-
SczTNLB_5985_22291	mir-965	17639.5	uaagcguauggcuuuuccccug	agggaaaagucguauucgcuguggg	agggaaaagucguauucgcugugggaucguguaucuguuggcgaccuaagcguauggcuuuuccccug	SczTNLB_5985:12098039..12098107:+
SczTNLB_5799_16911	mir-993	22472.7	gaagcucgauucuacagguauau	uacccuguagauccgggcuuuug	uacccuguagauccgggcuuuuguagauuaaaauuucagaagcucgauucuacagguauau	SczTNLB_5799:2531911..2531972:+
SczTNLB_5799_19292	mir-iab-8	5.5	aggauacauucaguauacgucc	uuacguauacugaagguau	uuacguauacugaagguauaccggaauacguaugcucaggauacauucaguauacgucc	SczTNLB_5799:3020308..3020367:-
SczTNLB_6657_33162	mir-1993	1.27838e+06	uauuaugcuaauuuucgcgagu	ucgugaauacuggcaugauguc	ucgugaauacuggcaugaugucuuguguuugaaaggauauuaugcuaauuuucgcgagu	SczTNLB_6657:34433980..34434039:-
SczTNLB_5799_20156	mir-981	144088	uucguuguuguugaaaccugug	acggguuuuacaaugaacgaacu	acggguuuuacaaugaacgaacugugaauaauuaauuaaaaaucaaauuaaaaguucguuguuguugaaaccugug	SczTNLB_5799:15325832..15325908:-
Hho novel miRNA	Annotation	miRDeep2 score	consensus mature sequence	consensus star sequence	consensus precursor sequence	precursor coordinate
SczTNLB_2740_1876	Novel	22.8	uucacaaguauaauuucaaaau	uuuaaauuauauuugugaaac	uucacaaguauaauuucaaaauccaugggcuuccccauaaacucaauauaauuuuaaauuauauuugugaaac	SczTNLB_2740:3796320..3796393:+
SczTNLB_2740_2807	Novel	143.7	uaaaagugaugggaaauuuuc	aaaucgucccaucauuuuuacg	uaaaagugaugggaaauuuucaaugcgugaguggaaaaucgucccaucauuuuuacg	SczTNLB_2740:13372251..13372308:+
SczTNLB_2740_3667	Novel	589.5	gaugacguacuuuagaugacg	ucaccuacuguacguccuuauu	gaugacguacuuuagaugacgguuuuugucguuaucagucaccuacuguacguccuuauu	SczTNLB_2740:7619719..7619779:-
SczTNLB_3097_7421	Novel	238.4	agaguuguaagauuucgucaug	uuggcaaaauuaugcaacuuucu	uuggcaaaauuaugcaacuuucuucugaugacguaagaaagaguuguaagauuucgucaug	SczTNLB_3097:4205559..4205620:+
SczTNLB_3777_11609	Novel	709.3	ucucguugguuccacugagucu	gucucguugguuccagugaauc	ucucguugguuccacugagucucguugguucuacugagucucguuuauuccacugagucucguugguuccagugaauc	SczTNLB_3777:2269385..2269463:+
SczTNLB_3777_11863	Novel	1767.8	ugcacuuccuuccuuccugguu	ccugggggaccggaagugcaggc	ccugggggaccggaagugcaggcagucuaacauuuucugcacuuccuuccuuccugguu	SczTNLB_3777:4866496..4866555:+
SczTNLB_3777_12152	Novel	1373.7	guaggagcuaaauuuacaugu	cauguauuuuuugcuucugua	guaggagcuaaauuuacauguaccgguagcuuaaaugcgucauuauuacauguauuuuuugcuucugua	SczTNLB_3777:9402724..9402793:+
SczTNLB_3777_13291	Novel	60.8	aaauccgagucgcauuuuaauu	uuaaaaugcuacucguauuuu	uuaaaaugcuacucguauuuuaguuuuuuuauacacagaaaauccgagucgcauuuuaauu	SczTNLB_3777:4995689..4995750:-
SczTNLB_3777_13470	Novel	31745.6	uuacuggauugcacucuauuca	aguagaguguggucuagu	aguagaguguggucuaguccccuggguuaaauggguuacuggauugcacucuauuca	SczTNLB_3777:7578331..7578388:-
SczTNLB_3777_13472	Novel	18570.8	ugacuagauugcauucugaca	gcagaguguggucugguccccuguu	gcagaguguggucugguccccuguuguaaguggugacuagauugcauucugaca	SczTNLB_3777:7582906..7582960:-
SczTNLB_3777_13897	Novel	877.1	aaaaugucuuuccuaaguugcu	caacuuagaaaagacauuuuau	aaaaugucuuuccuaaguugcugucuggauccagcaacuuagaaaagacauuuuau	SczTNLB_3777:14171454..14171510:-
SczTNLB_5799_16885	Novel	167.7	ggaaaaacuuuuuaacgugaa	ucacgguaaaagguuuucacu	ggaaaaacuuuuuaacgugaaacuuuauguuauacgauuucacgguaaaagguuuucacu	SczTNLB_5799:2074956..2075016:+
SczTNLB_5799_19610	Novel	71363.5	gcaggugagcgaguuugguca	aaccaaacgcauucaacugcug	aaccaaacgcauucaacugcugaggauaaucaaacagcaggugagcgaguuugguca	SczTNLB_5799:8909194..8909251:-
SczTNLB_5985_21570	Novel	3330.2	guaauuaaggauugugaaagc	uaucacgcuccuuaauuauga	guaauuaaggauugugaaagcccgguaagcuaucacgcuccuuaauuauga	SczTNLB_5985:3981539..3981590:+
SczTNLB_5985_21699	Novel	1118.7	cuagccugacgucauuuucccg	cgaaaaugaagcuggguuagc	cgaaaaugaagcuggguuagcauugugauuggguagcuagccugacgucauuuucccg	SczTNLB_5985:5767726..5767784:+
SczTNLB_5985_22117	Novel	37194.3	cucgucguccaaacguccagga	cugggcguuuucucgacugggu	cugggcguuuucucgacugggucgugcuuaugcucaauucugcucgucguccaaacguccagga	SczTNLB_5985:8877962..8878026:+
SczTNLB_5985_23888	Novel	175.8	uaaaagugaugggaaauuuuc	aaaucgucccauuacuuuuacg	uaaaagugaugggaaauuuucaaugcgugaguggaaaaucgucccauuacuuuuacg	SczTNLB_5985:2583711..2583768:-
SczTNLB_5985_24077	Novel	131.6	ugcgaccuuaccauauaauguu	auuauaugguaaggucgcauuu	ugcgaccuuaccauauaauguuauauuauaacauuauaugguaaggucgcauuu	SczTNLB_5985:4858985..4859039:-
SczTNLB_5985_24622	Novel	129.9	uaaaagugaugggaaauuuuc	aaaucgucccaucucuuuuacg	uaaaagugaugggaaauuuucaaugcgugaguggaaaaucgucccaucucuuuuacg	SczTNLB_5985:11628379..11628436:-
SczTNLB_6657_28473	Novel	4540.9	ucaccgggcggaauuugucgac	cgauaaauucagguucggu	cgauaaauucagguucggugucguuguauauaaucgucaccgggcggaauuugucgac	SczTNLB_6657:1684873..1684931:+
SczTNLB_6657_28638	Novel	156.4	cccaugagaagcuauugcauuuc	auacauggcuucucauagaucu	cccaugagaagcuauugcauuucuaauuuuauuccaaauacauggcuucucauagaucu	SczTNLB_6657:4582406..4582465:+
SczTNLB_6657_28726	Novel	173.2	uaaagaagcgggaauaaaugg	auuugucucguuucuuuauug	uaaagaagcgggaauaaauggcauugcugacgauugauauuugucucguuucuuuauug	SczTNLB_6657:7289380..7289439:+
SczTNLB_6657_28867	Novel	236.6	uaucuuuaucacucagaccaua	aggaucugagugaugaagaua	aggaucugagugaugaagauacgaccacaaugcguaucuuuaucacucagaccaua	SczTNLB_6657:11057372..11057428:+
SczTNLB_6657_28908	Novel	140.6	agagugcaguaacaagaaguuc	acuauuuuuuacugcacuuuca	agagugcaguaacaagaaguucagucugagcuaauugaauggacuauuuuuuacugcacuuuca	SczTNLB_6657:11896381..11896445:+
SczTNLB_6657_28914	Novel	969.3	aaccacugccacuacgacauu	ugcgaguaguggcaguaguagu	aaccacugccacuacgacauuaagucagucagguaaugcgaguaguggcaguaguagu	SczTNLB_6657:11933897..11933955:+
SczTNLB_6657_29829	Novel	1692.2	uuauuaauuggauguuuaaca	guaaacuuaucaauuaauuaau	guaaacuuaucaauuaauuaauuaacaaaaauaaaacaauuaauuuauuaauuggauguuuaaca	SczTNLB_6657:26416910..26416975:+
SczTNLB_6657_30421	Novel	198.5	acgcuucuccacucuugcuuuu	aagccggaguuggaggagaaggugg	aagccggaguuggaggagaagguggaacaauauccacgcuucuccacucuugcuuuu	SczTNLB_6657:34258025..34258082:+
SczTNLB_6657_30831	Novel	113.1	aaauuugacuuuuggaaucguu	uggguucaaauuucaaacuuugg	uggguucaaauuucaaacuuugguuuaauguuuggccaaauuugacuuuuggaaucguu	SczTNLB_6657:38214262..38214321:+
SczTNLB_6657_31466	Novel	133.9	uaaaagugaugggaaauuuuc	aaaucguccuaucacuuuuacg	uaaaagugaugggaaauuuucaaugugugaguggaaaaucguccuaucacuuuuacg	SczTNLB_6657:7028307..7028364:-
SczTNLB_6657_31790	Novel	142.3	uaaaagugaugggaaauuuuc	aaaucgucccaucauuuuuacg	uaaaagugaugggaaauuuucaacgcgugaguggaaaaucgucccaucauuuuuacg	SczTNLB_6657:14955400..14955457:-
SczTNLB_6657_32561	Novel	231.1	uugagguggcuuauacauugcg	caaugcauuagccaccucaacu	uugagguggcuuauacauugcguuaaugacgauagacucaaugcauuagccaccucaacu	SczTNLB_6657:26313161..26313221:-
SczTNLB_6657_32564	Novel	181.4	cgcaaugcauaagccacuuca	ugagguggcuaaugcauugagu	ugagguggcuaaugcauugagucuauggugauugacgcaaugcauaagccacuuca	SczTNLB_6657:26320083..26320139:-
SczTNLB_6657_32770	Novel	375.4	accggaucuguuuucuaaagu	gcuagaaaauuagaaucgguuc	gcuagaaaauuagaaucgguucuuaaauuuauugaaaaugaaccggaucuguuuucuaaagu	SczTNLB_6657:29084787..29084849:-
SczTNLB_6789_35156	Novel	839.9	ucacuuuaguucugaauaaca	uuauucaaagcuaaaaugaacc	ucacuuuaguucugaauaacaaugaauuucaaugaguuauucaaagcuaaaaugaacc	SczTNLB_6789:1438280..1438338:+
SczTNLB_6789_36433	Novel	164.7	uaaaagugaugggaaauuuuc	aaaaucguccaaucacuuuuacg	uaaaagugaugggaaauuuuccacgggugaguggaaaaucguccaaucacuuuuacg	SczTNLB_6789:11882643..11882700:+
SczTNLB_6789_36637	Novel	53.2	uuaggcugccaacuauacuaga	uagaauaaggggcaguuuaau	uagaauaaggggcaguuuaauuugaauccaugcauugcuuuaauuaggcugccaacuauacuaga	SczTNLB_6789:15717721..15717786:+
SczTNLB_6789_38104	Novel	16722.4	ucucguuucuuuauuggaacu	uuuuaagaaggaaacgagaca	uuuuaagaaggaaacgagacaaaucuuuauuggaacuggugagauuuugucucguuucuuuauuggaacu	SczTNLB_6789:30835190..30835260:+
SczTNLB_6789_39290	Novel	1411.1	cagcaccauguugacuauugcc	cgguggucgauuuggaugcuuugc	cgguggucgauuuggaugcuuugcguuuacugcugucugcagcaccauguugacuauugcc	SczTNLB_6789:3406524..3406585:-
SczTNLB_6789_42166	Novel	903805	auuuggggcuucauuucaguu	acugaaaugaagguccaacua	acugaaaugaagguccaacuaaguugaaauuugguuaggcugaaacaaaguuucaacuuauuuggggcuucauuucaguu	SczTNLB_6789:29865540..29865620:-
SczTNLB_7148_43358	Novel	8086.9	cauuuucucucguugcuucca	gaagccucgagaggaaauguu	gaagccucgagaggaaauguuuacaaugccuaagugcaacugaaacauuuucucucguugcuucca	SczTNLB_7148:816..882:-
SczTNLB_7149_43360	Novel	8086.9	cauuuucucucguugcuucca	gaagccucgagaggaaauguu	gaagccucgagaggaaauguuuacaaugccuaagugcaacugaaacauuuucucucguugcuucca	SczTNLB_7149:1020..1086:-
SczTNLB_7192_43391	Novel	1692.2	uuauuaauuggauguuuaaca	guaaacuuaucaauuaauuaau	guaaacuuaucaauuaauuaauuaacaaaaauaaaacaauuaauuuauuaauuggauguuuaaca	SczTNLB_7192:2512..2577:+
SczTNLB_7440_44949	Novel	74.2	uuggcagauuuuuuccuauag	guaggaacaaauuugucauuu	guaggaacaaauuugucauuuuagaaauaauauguuuaauuggcagauuuuuuccuauag	SczTNLB_7440:1784629..1784689:+

## Sheet: Tco miRNAs
Tco miRNA	Annotation	miRDeep2 score	consensus mature sequence	consensus star sequence	consensus precursor sequence	precursor coordinate
Scaffold_7780_23709	bantam	109693	ugagaucauugugaaagcugauu	cugguuuucucaaugauuugac	cugguuuucucaaugauuugacagaagguuaugaacucugagaucauugugaaagcugauu	Scaffold_7780:815714..815775:+
Scaffold_9089_32278	let-7	660003	ugagguaguagguuguauaguu	cuguacaacuugcuaacuuucc	ugagguaguagguuguauaguuaaaaacuacaucguauaaggagaacuguacaacuugcuaacuuucc	Scaffold_9089:33081308..33081376:+
Scaffold_6978_22033	mir-1	4.79875e+06	uggaauguaaagaaguauggag	ccguacuucuugacauguccaua	ccguacuucuugacauguccauauuggucuacaaaauuauggaauguaaagaaguauggag	Scaffold_6978:24571120..24571181:+
Scaffold_4228_7751	mir-10	286875	uacccuguagauccgaauuugu	aaauucgguucuagagagguug	uacccuguagauccgaauuuguauucauuugaucacaaauucgguucuagagagguug	Scaffold_4228:15441880..15441938:-
Scaffold_9089_32276	mir-100	1.00397e+06	aacccguugauccgaacuugu	caagcucgcuuugacgggucuu	aacccguugauccgaacuuguguucaaaaacgaaaggguauccacaagcucgcuuugacgggucuu	Scaffold_9089:33080899..33080965:+
Scaffold_9406_45968	mir-1175	30103.2	ugagauucaacuccuccaacugau	caguggagaagugguuucuuc	caguggagaagugguuucuucacuuaguaaacaaaagugagauucaacuccuccaacugau	Scaffold_9406:7337148..7337209:-
Scaffold_6978_23105	mir-12	45209.6	ugaguauuacaucagguacuggu	cagugccuauguaauccucauc	ugaguauuacaucagguacuggugaauauaaaagugaccagugccuauguaauccucauc	Scaffold_6978:20122090..20122150:-
Scaffold_9389_39378	mir-124	83597.7	uaaggcacgcggugaaugcca	cguguucacuguuugccuugaug	cguguucacuguuugccuugauguuaacuguuaaacguucauaaggcacgcggugaaugcca	Scaffold_9389:13814437..13814499:-
Scaffold_9089_32282	mir-125	67980.3	ucccugagacccuaacuugug	acagguaagggucucaggcau	ucccugagacccuaacuugugauucauuguaauucacagguaagggucucaggcau	Scaffold_9089:33086005..33086061:+
Scaffold_7780_25812	mir-13	840156	uaucacagccaucuugacgagcu	ucguccagguggcggugguuug	ucguccagguggcggugguuuguaauaccguaugucauaucacagccaucuugacgagcu	Scaffold_7780:7855214..7855274:-
Scaffold_6978_22035	mir-133	160290	uugguccccuucaaccagcugu	agcugguugaauucgggccaaa	agcugguugaauucgggccaaauugugucagagacguaggcauuugguccccuucaaccagcugu	Scaffold_6978:24600810..24600875:+
Scaffold_9406_44365	mir-137	4845	uuauugcuuaagaauacacgu	gcguauucuuggguuaauaaca	gcguauucuuggguuaauaacacgauugaacaacauuguuauugcuuaagaauacacgu	Scaffold_9406:8458181..8458240:+
Scaffold_6181_16969	mir-153	5187.7	uugcauagucacaaaagugaug	aucauuuuugugauuuuugcaauu	aucauuuuugugauuuuugcaauugugaccuuuacaaauugcauagucacaaaagugaug	Scaffold_6181:10662815..10662875:+
Scaffold_4228_7041	mir-184	294237	uggacggagaacugauaagggc	ccuuaucauucucgacuguccugu	ccuuaucauucucgacuguccugucuguauaauacaagaacuggacggagaacugauaagggc	Scaffold_4228:5578943..5579006:+
Scaffold_4228_7717	mir-190	37683.8	agauauguuugauauucuugguu	accaagaaucagacauauuaau	agauauguuugauauucuugguuguggcuaggacuucaaccaagaaucagacauauuaau	Scaffold_4228:9837285..9837345:-
Scaffold_6978_20620	mir-2001	391829	uugugaccguuauaaugagcau	uucacuacagcagucacaauc	uugugaccguuauaaugagcauguuacuauugcucauguucacuacagcagucacaauc	Scaffold_6978:588234..588293:+
Scaffold_9338_36422	mir-210	11370.3	uugugcgugugacagcagcuau	agcugcugaacucugcacaag	agcugcugaacucugcacaagaauuguguaggaagucuugugcgugugacagcagcuau	Scaffold_9338:4392290..4392349:-
Scaffold_6978_23107	mir-216	4.6	uaaucucauuugguaagucug	cagaauaucaagugagguuaga	uaaucucauuugguaagucugagugcaugcuguuuccucucagaauaucaagugagguuaga	Scaffold_6978:20123227..20123289:-
Scaffold_9389_39595	mir-219	1752.5	ugauuguccaaacgcaauucuug	agaacuguguguggacaucaau	ugauuguccaaacgcaauucuuguacaaaauauaccaagaacuguguguggacaucaau	Scaffold_9389:25996534..25996593:-
Scaffold_6978_22127	mir-252a	152758	cuaaguacuagagccgcagga	ccuguugccuuaguacuuaau	cuaaguacuagagccgcaggaggggaauauuaaacauuccuguugccuuaguacuuaau	Scaffold_6978:496986..497045:-
Scaffold_6978_20622	mir-252b	791914	uuaaguaguagugccgcaggu	ucugcucaccacuacuuaaua	uuaaguaguagugccgcagguaagagaauuugauguuaucugcucaccacuacuuaaua	Scaffold_6978:617479..617538:+
Scaffold_1043_2941	mir-263a	165764	aauggcacuggaagaauucacg	gugauuucucuggugcuauu	aauggcacuggaagaauucacggguacgauuccagauccccgugauuucucuggugcuauu	Scaffold_1043:35599133..35599194:-
Scaffold_1043_2939	mir-263b	4.1	cuuggcacuggaagaauucac	gugguucgucuggugccaaag	cuuggcacuggaagaauucacagaugcgauaagaaacacucgugguucgucuggugccaaag	Scaffold_1043:35588971..35589033:-
Scaffold_9089_32329	mir-275	417306	ucagguaccugaaguagcgcgcgg	acgugcugcaucaggugcuugugacu	acgugcugcaucaggugcuugugacuacaauugaagagucagguaccugaaguagcgcgcgg	Scaffold_9089:34464211..34464273:+
Scaffold_7780_23945	mir-276	4.42809e+06	uaggaacuucauaccgugcucu	agcgagguauuuuguuccuacc	agcgagguauuuuguuccuaccguuuuuugaaaaucugguaggaacuucauaccgugcucu	Scaffold_7780:9310974..9311035:+
Scaffold_9089_32371	mir-277	145871	uaaaugcauugucugguauggg	cguaccagaaaugccuuuaca	cguaccagaaaugccuuuacacuugugacguaugaaaucuguaaaugcauugucugguauggg	Scaffold_9089:37490798..37490861:+
Scaffold_5748_12375	mir-278	52590.2	ucggugggacuuucguccgugu	ugcgggcgagagucucucaucgg	ugcgggcgagagucucucaucggccguccaauuuuacaccggucggugggacuuucguccgugu	Scaffold_5748:20252365..20252429:+
Scaffold_7780_23916	mir-2788	4.4	ugggguuucuaggcggcauuu	aaaugcccuuggaaauccca	ugggguuucuaggcggcauuuaccaugaaauuuacgaugaaaugcccuuggaaauccca	Scaffold_7780:6890505..6890564:+
Scaffold_4228_7048	mir-281	290898	aagagagcuauccgugaacagu	ugucauggauuugcucucuuua	aagagagcuauccgugaacaguacuguuagaggagacugucauggauuugcucucuuua	Scaffold_4228:7223011..7223070:+
Scaffold_4228_7741	mir-282	9754.5	uagccucuccuaggcuuugccu	gacgagccuuguagaggc	uagccucuccuaggcuuugccugugugaaugcgguucaggacgagccuuguagaggc	Scaffold_4228:14075530..14075587:-
Scaffold_6978_23109	mir-283	4.9	uaauaucagcugguaauucu	agaauccaggcugauauuug	uaauaucagcugguaauucugggcauaacuugaaguaaggagacccagaauccaggcugauauuug	Scaffold_6978:20124466..20124532:-
Scaffold_6181_18152	mir-285	38193.5	uagcaccaugagaauucaguuc	acugacuucucuugguugugu	acugacuucucuugguuguguagaugacauacuguaaaaaucuagcaccaugagaauucaguuc	Scaffold_6181:11350222..11350286:-
Scaffold_7780_25816	mir-2a	4.9	uaucacagccagcuuugauga	gcaucaaaccugguuugucaua	gcaucaaaccugguuugucauagcauagaucccaagcugacugucuaucacagccagcuuugauga	Scaffold_7780:7855578..7855644:-
Scaffold_7780_25808	mir-2b-1	5.1	uaucacagccagcuuugauga	ucaucaaagugguuuggauaug	ucaucaaagugguuuggauauguugucugaugcuugaaauucauaucacagccagcuuugauga	Scaffold_7780:7854636..7854700:-
Scaffold_7780_25810	mir-2b-2	327839	uaucacagccagcuuugaugagu	cucgcaaaguggcuguaauau	cucgcaaaguggcuguaauauguuggcugaugcuguuuuuucauaucacagccagcuuugaugagu	Scaffold_7780:7855051..7855117:-
Scaffold_9089_32331	mir-305	26907.9	cggcaccuguuggaguacaguu	auuguacuucaucaggugcucugg	auuguacuucaucaggugcucuggugaacaacaaacccggcaccuguuggaguacaguu	Scaffold_9089:34464616..34464675:+
Scaffold_5748_13724	mir-307	5	ucacaaccuccuugagugagu	ccucacucagccaggcugugaug	ccucacucagccaggcugugaugccaucuugaaacuuaucacaaccuccuugagugagu	Scaffold_5748:21947534..21947593:-
Scaffold_6978_22028	mir-31	5	aggcaagauguuggcauugcug	cagcuuugcuacaucuugccauu	aggcaagauguuggcauugcugcguaggauggcucccagcuuugcuacaucuugccauu	Scaffold_6978:24348372..24348431:+
Scaffold_1043_2989	mir-315	155868	uuuugauuguugcucagaaagcc	uuucgagcaauaaucaaaagu	uuuugauuguugcucagaaagccgucaauuaaaugcaggcuuucgagcaauaaucaaaagu	Scaffold_1043:38539677..38539738:-
Scaffold_9089_32367	mir-317	432248	ugaacacagccggugguaucu	gagugccacucugaguucuc	gagugccacucugaguucucacgugaaaguaaauaagggugugaacacagccggugguaucu	Scaffold_9089:37477471..37477533:+
Scaffold_9089_32374	mir-34	1.59574e+06	uggcagugugguuagcugguugu	agccacuuaccacucugcccua	uggcagugugguuagcugguuguguguaaccgaccacagccacuuaccacucugcccua	Scaffold_9089:37493427..37493486:+
Scaffold_1043_2834	mir-375	778855	uuuguucguucggcucgaguua	acuugagcaguacgaucagaac	acuugagcaguacgaucagaacugcuuucaaaacuguuuuguucguucggcucgaguua	Scaffold_1043:31797575..31797634:-
Scaffold_4307_8284	mir-7	4.7	uggaagacuagugauuuuguuguu	caagaaaucacuaucuuccgac	uggaagacuagugauuuuguuguucuguguuagaguaacaagaaaucacuaucuuccgac	Scaffold_4307:5630162..5630222:+
Scaffold_7780_25818	mir-71	1.69363e+06	ucucacuaucuugucuuucau	ugaaagacauggguagugagau	ugaaagacauggguagugagauguggcagaguggaaagccaucucacuaucuugucuuucau	Scaffold_7780:7855754..7855816:-
Scaffold_5748_12380	mir-745	65582.8	aguccuucaaggggccgcuagcc	gagcugcccagugaagggcugu	aguccuucaaggggccgcuagccugauuuuagagugcgagcugcccagugaagggcugu	Scaffold_5748:20448653..20448712:+
Scaffold_9406_45970	mir-750	352279	ccagaucuaacucuuccagcuca	aguuggaaggaagaucuugaca	aguuggaaggaagaucuugacauugaaaaaaguugcuaaaaaugccagaucuaacucuuccagcuca	Scaffold_9406:7337305..7337372:-
Scaffold_1043_1251	mir-8	2245281	uaauacugucagguaaugauguc	caucuuaccaggcagcauuaga	caucuuaccaggcagcauuagauccgaggauuuaaaacucuaauacugucagguaaugauguc	Scaffold_1043:46065955..46066018:+
Scaffold_1043_1001	mir-87a	601296	gugagcaaaguuucaggugugu	aggccugaaucuuugucuca	aggccugaaucuuugucucaaccuucuguaaugaaaggugagcaaaguuucaggugugu	Scaffold_1043:32209141..32209200:+
Scaffold_1043_1003	mir-87b	567073	gugagcaaaguuucaggugugu	cgccugaaagcuugacucaaccu	cgccugaaagcuugacucaaccuuugcauagucaaggugagcaaaguuucaggugugu	Scaffold_1043:32209565..32209623:+
Scaffold_6695_20409	mir-9	1.86606e+06	ucuuugguuaucuagcuguaug	auaaagcuagguuaccaaaguu	ucuuugguuaucuagcuguaugagcaaacugcacuucauaaagcuagguuaccaaaguu	Scaffold_6695:15291695..15291754:-
Scaffold_4228_7682	mir-92a	27669.5	uauugcacuagucccggccuau	uaggcaaggaucugggagcaaugu	uaggcaaggaucugggagcaauguuuucguguuugauuaauauugcacuagucccggccuau	Scaffold_4228:5640019..5640081:-
Scaffold_4228_7680	mir-92b	52180.4	uauugcacucgucccggccugc	aggucgugacuugggcaauaug	aggucgugacuugggcaauauguccuaaaugauguaaaguaaucuguuacccauauugcacucgucccggccugc	Scaffold_4228:5598320..5598395:-
Scaffold_4228_7678	mir-92c	36362.9	aauugcacucgucccggccugc	agguugugaugcgugcaaaacu	agguugugaugcgugcaaaacuguaguuugagcaaauugcacucgucccggccugc	Scaffold_4228:5595444..5595500:-
Scaffold_1043_2937	mir-96	1.64866e+06	uuuggcacuagcacauuuuugu	aaaauuguguuagugucgaaua	uuuggcacuagcacauuuuugugugacgaucaaaccuacaaaauuguguuagugucgaaua	Scaffold_1043:35588628..35588689:-
Scaffold_9406_44388	mir-965	6445.1	agggaaaagucauacacgcuaug	uaagcguauggcuuuuccccug	agggaaaagucauacacgcuauggcucguguguagaagugcgacauaagcguauggcuuuuccccug	Scaffold_9406:10626831..10626898:+
Scaffold_4228_7091	mir-993	5084.8	gaagcucgauucuacagguaucu	uacccuguagauccggguuu	uacccuguagauccggguuuuuguagauguuauaucagaagcucgauucuacagguaucu	Scaffold_4228:15361877..15361937:+
Scaffold_4228_7760	mir-iab-8	3139.3	aggauacauucaguauacgucc	uacguauacugaagguau	uacguauacugaagguauaccggaauacguaugcucaggauacauucaguauacgucc	Scaffold_4228:16258731..16258789:-
Scaffold_9406_44363	mir-1993	1.02842e+07	uauuaugcuaggauucgcgagu	ccgugaaugcuugcaugauguc	ccgugaaugcuugcaugauguccguuaaaugagagauauuaugcuaggauucgcgagu	Scaffold_9406:8087813..8087871:+
Tco novel miRNA	Annotation	miRDeep2 score	consensus mature sequence	consensus star sequence	consensus precursor sequence	precursor coordinate
Scaffold_1043_1596	Novel	31916.1	uuggcaacuuaaacccuaugug	cauaagguuuccguugucaugc	uuggcaacuuaaacccuauguguuucaaaaaauuuuguccauaagguuuccguugucaugc	Scaffold_1043:61012374..61012435:+
Scaffold_9089_32381	Novel	10634.9	ucaaggccacgagauucugggu	cagacucugcuguggccugggcga	cagacucugcuguggccugggcgaugucuuuaauaauacugucgucaaggccacgagauucugggu	Scaffold_9089:38323161..38323227:+
Scaffold_9389_38517	Novel	3528	uuggguaaugcgauguuggaac	uaccaacaaagcauuaauuugccaacc	uaccaacaaagcauuaauuugccaaccaaaauuucuacuuugguuggguaaugcgauguuggaac	Scaffold_9389:17399097..17399162:+
Scaffold_9089_33388	Novel	2326.6	uacaucaaugaacgacuaguag	acuaguagaucauugcgugacu	acuaguagaucauugcgugacuaguacaucauugggcgacuaguacaucaaugaacgacuaguag	Scaffold_9089:11025051..11025116:-
Scaffold_9089_32370	Novel	1502.2	acuuaguagcgguugguuuuuu	aaaaucaaauguuauugaguu	acuuaguagcgguugguuuuuuuuucaccuugagauuaaaaaaucaaauguuauugaguu	Scaffold_9089:37490133..37490193:+
Scaffold_5748_12377	Novel	1334.4	uugcgucguugaaugggccccc	uguuccauuuuucgacgccauc	uguuccauuuuucgacgccaucuuucaguugguggauugcgucguugaaugggccccc	Scaffold_5748:20252725..20252783:+
Scaffold_5748_12257	Novel	681	ugcacuuccuuccuuccuggcu	ccugggggaccggaaaugcaggc	ccugggggaccggaaaugcaggcaguuccuuauucucugcacuuccuuccuuccuggcu	Scaffold_5748:12411059..12411118:+
Scaffold_1043_3131	Novel	456.8	uauaaauaaaugggacagugcu	cggugucccauuuauuuguaag	uauaaauaaaugggacagugcugugcuggacauugugugcggugucccauuuauuuguaag	Scaffold_1043:47548188..47548249:-
Scaffold_9089_32209	Novel	345.3	caaaucccgcccccagucuggc	gggcuaggugcggggauuuga	gggcuaggugcggggauuugaauuugacgauagcauaguacauaguucgccauauuacacuucaaaucccgcccccagucuggc	Scaffold_9089:27714049..27714133:+
Scaffold_7780_23740	Novel	34.2	uggugaugguguuagcaguacu	uacugcuacuacuacuacuacu	uggugaugguguuagcaguacuggacuuggaugaacuacugcuacuacuacuacuacu	Scaffold_7780:2811017..2811075:+

## Sheet: Arm usage of Hho miRNAs
Hho miRNA	miRNA	EGG	HS1	HS2	HS4	HS5	HS6	HS7	J17	HA1	HFA	HMA		Notes
SczTNLB_6657_30081	bantam	3p	3p	3p!	3p	3p	3p	3p	3p	3p	3p	3p!			3p dominance
SczTNLB_6657_32347	let-7	5p	5p	5p!	5p	5p	5p	5p	5p	5p	5p	5p			5p dominance
SczTNLB_3097_9654	mir-1	3p	3p	3p	3p	3p	3p	3p	3p	3p	3p	3p			No arm preference
SczTNLB_5799_19281	mir-10	5p	5p	5p	5p	5p	5p	5p	5p	5p	5p	5p			No expression
SczTNLB_6657_32349	mir-100	5p	5p!	5p!	5p	5p	5p	5p	5p	5p	5p	5p!
SczTNLB_5985_24052	mir-1175	3p	3p	3p!	3p	3p	3p	3p	3p	3p	3p	3p!
SczTNLB_6657_32983	mir-12	5p	0.594594	0.663423	5p	5p	5p	5p	5p	5p	5p	0.453896
SczTNLB_2740_3996	mir-124	3p	5p	5p	3p	3p	3p	3p	3p	3p	3p	0.553411
SczTNLB_6657_32345	mir-125	0.646734	5p	5p	5p	5p	5p	5p	5p	0.54653	0.56963	5p
SczTNLB_6789_40004	mir-13a	3p	0.691825	3p	3p	3p	3p	3p	3p	3p	3p	5p
SczTNLB_6789_40002	mir-13b	3p	3p	3p!	3p	3p	3p	3p	3p	3p	3p	3p
SczTNLB_5985_25074	mir-137	3p!	3p	3p!	3p	3p	3p	3p	3p	3p	3p!	3p!
SczTNLB_6789_35319	mir-153	3p!	3p	3p!	3p	3p	3p	3p	3p	3p	3p	3p!
SczTNLB_6657_30015	mir-184	3p	3p	3p!	3p	3p	3p	3p	3p	3p	3p	3p!
SczTNLB_5799_19375	mir-190	5p	5p	5p!	5p	5p	5p	5p	5p	5p	5p	5p!
SczTNLB_6657_33162	mir-1993	3p	0.455618	0.305609	3p	3p	3p	3p	3p	0.49973	0.310854	0.690725
SczTNLB_6789_40000	mir-2-1	3p	3p	3p	3p	3p	3p	3p	3p	3p	3p	3p
SczTNLB_6789_40006	mir-2-2	3p	3p	3p!	3p	3p	3p	3p	3p	3p	3p	3p!
SczTNLB_6789_41737	mir-2001	5p	5p	5p!	5p	5p	5p	5p	5p	5p	5p	5p
SczTNLB_3777_13432	mir-210	3p	5p	5p!	3p	3p	3p	3p	3p	3p	3p	3p
SczTNLB_6657_32985	mir-216	5p	5p!	5p!	5p	5p	5p	5p	5p	5p	5p	5p!
SczTNLB_6789_41999	mir-219	0.605269	3p	3p!	5p	5p	5p	5p	5p	0.567553	0.557798	3p!
SczTNLB_6789_41733	mir-252a	5p	5p	5p	5p	5p	5p	5p	5p	5p	5p	5p
SczTNLB_6789_41735	mir-252b	5p	5p	5p!	5p	5p	5p	5p	5p	5p	5p	5p
SczTNLB_5799_19605	mir-263a	5p!	5p	5p!	5p	5p	5p	5p	5p	5p	5p	5p
SczTNLB_6657_31230	mir-275	3p	3p	3p!	3p	3p	3p	3p	3p	3p	3p	3p!
SczTNLB_2740_4202	mir-276	3p	3p	3p	3p	3p	3p	3p	3p	3p	3p	3p
SczTNLB_6657_31638	mir-277	3p	3p	3p!	3p	3p	3p	3p	3p	3p	3p	3p!
SczTNLB_3777_13656	mir-278	5p!	3p!	3p!	5p	5p	0.489124	3p	5p	5p	0.322835	3p!
SczTNLB_6789_40670	mir-2788	/	3p	3p!	3p	3p	3p	3p	0.37311	3p	3p	3p
SczTNLB_6657_28471	mir-279	3p	3p	3p!	3p	3p	3p	3p	3p	3p	3p	3p
SczTNLB_6789_42031	mir-281	0.433895	3p	0.381713	0.699439	5p	0.65132	5p	0.594018	0.601579	0.678453	3p
SczTNLB_6657_32941	mir-282-1	5p!	5p	5p!	5p	5p	5p	5p	5p	0.547153	5p	5p!
SczTNLB_5799_17508	mir-282-2	5p!	5p!	5p!	5p!	5p!	5p!	5p!	5p!	5p!	5p!	5p!
SczTNLB_6657_32987	mir-283	5p	5p	5p	5p	5p	5p	5p	5p	5p	5p	5p
SczTNLB_6789_39280	mir-285	3p	3p!	3p!	3p!	3p!	3p	3p!	3p!	3p	3p	3p!
SczTNLB_6657_31228	mir-305	5p	3p	3p	0.409163	0.590156	5p	5p	5p	0.468448	0.431841	3p
SczTNLB_2740_2139	mir-307	3p	5p	0.411545	3p	3p	3p	3p	3p	3p	3p	0.696426
SczTNLB_6789_41487	mir-315	5p	5p	5p!	5p	5p	5p	5p	5p	5p	5p	5p
SczTNLB_6657_31640	mir-317	3p	3p	3p!	3p	3p	3p	3p	3p	3p	3p	3p
SczTNLB_6657_30234	mir-33	5p	0.347826	/	5p	5p	5p	5p	5p	5p	5p	/
SczTNLB_6657_31633	mir-34	5p	5p!	5p!	5p	5p	5p	5p	5p	5p	5p	5p
SczTNLB_5799_19516	mir-375	3p	3p	3p!	3p	3p	3p	3p	3p	3p	3p	3p!
SczTNLB_6789_40668	mir-3930	3p	5p	5p	3p	3p	3p	3p	3p	3p	3p	3p
SczTNLB_6657_32211	mir-7	5p	5p	5p	5p	5p	5p	5p	5p	5p	5p	5p
SczTNLB_6789_40008	mir-71	5p	5p	5p	0.341097	0.324557	3p	3p	3p	0.313218	3p	5p
SczTNLB_2740_1990	mir-745	3p	0.394107	3p!	0.610726	5p	3p	3p	0.316463	0.479937	3p	0.333333
SczTNLB_5985_24054	mir-750	3p	3p	3p!	3p	3p	3p	3p	3p	3p	3p	3p
SczTNLB_3777_11895	mir-8	3p	3p	3p	3p	3p	3p	3p	3p	3p	3p	3p
SczTNLB_5985_22311	mir-87a	3p	3p	3p	3p	3p	3p	3p	3p	3p	3p	3p
SczTNLB_5985_22313	mir-87b	3p	3p	3p!	3p	3p	3p	3p	3p	3p	3p	3p!
SczTNLB_6657_31362	mir-9	0.441892	5p	5p	0.523459	0.483833	0.423785	0.492714	0.618478	0.43712	0.426616	5p
SczTNLB_1880_1366	mir-92b-1	3p	3p!	3p!	3p	3p	3p	3p	3p	3p	3p	3p!
SczTNLB_5799_17921	mir-92b-2	3p	3p!	3p!	3p	3p	3p	3p	3p	3p	3p	3p!
SczTNLB_5799_19601	mir-96	5p	5p	0.660233	5p	5p	5p	5p	5p	5p	5p	0.437822
SczTNLB_5985_22291	mir-965	0.6	5p	/	5p	5p	5p	5p	5p	5p	0.695957	0.459386
SczTNLB_5799_20156	mir-981	3p	3p	3p	3p	3p	3p	3p	3p	3p	3p	3p
SczTNLB_5799_16911	mir-993	3p	3p	3p!	3p	3p	3p	3p	3p	3p	3p	3p!
SczTNLB_5799_19292	mir-iab-8	5p	5p!	5p!	3p	3p	0.482845	0.455698	0.494972	0.368545	5p	5p!
Hho novel miRNA	miRNA	EGG	HS1	HS2	HS4	HS5	HS6	HS7	J17	HA1	HFA	HMA
SczTNLB_2740_1876	Novel	/	/	/	5p	5p	0.5	5p	5p!	5p	3p!	/
SczTNLB_2740_2807	Novel	0.5	/	/	0.454545	5p	0.342105	0.589744	0.64	0.389831	0.60274	/
SczTNLB_2740_3667	Novel	/	5p	5p!	5p	5p!	5p!	5p!	5p	5p	5p!	5p
SczTNLB_3097_7421	Novel	5p!	3p	/	3p	3p	3p	3p	3p	/	3p!	/
SczTNLB_3777_11609	Novel	5p	/	/	5p	5p	/	5p	5p	5p	5p	/
SczTNLB_3777_11863	Novel	0.333434	0.562372	/	5p	0.644592	0.505306	5p	0.376167	0.548704	3p	5p!
SczTNLB_3777_12152	Novel	5p!	/	/	5p	0.550999	5p	0.658683	0.686144	0.640724	5p	/
SczTNLB_3777_13291	Novel	5p!	/	/	5p	0.6	5p!	5p!	0.642857	3p	5p	/
SczTNLB_3777_13470	Novel	5p	3p	3p!	3p!	3p!	0.522337	3p!	3p!	3p	0.596899	3p
SczTNLB_3777_13472	Novel	5p	3p	3p	3p	3p!	3p	3p	3p	5p	5p	3p
SczTNLB_3777_13897	Novel	5p!	5p!	/	5p	5p	5p	5p	5p	5p	5p	5p!
SczTNLB_5799_16885	Novel	5p!	5p	/	3p	3p	/	3p	3p	3p!	3p!	/
SczTNLB_5799_19610	Novel	5p	5p!	/	0.401136	0.577054	5p	0.604503	0.44381	0.472913	0.615716	5p!
SczTNLB_5985_21570	Novel	5p	5p	5p!	3p!	3p!	0.404896	/	3p!	0.617391	5p	5p!
SczTNLB_5985_21699	Novel	3p	5p	/	3p	3p	3p	3p	3p	3p	3p	/
SczTNLB_5985_22117	Novel	3p	3p	3p!	3p	3p	3p	3p	3p	3p	3p	3p
SczTNLB_5985_23888	Novel	5p!	/	/	3p	0.5	3p	3p	0.412903	0.5	0.431373	/
SczTNLB_5985_24077	Novel	/	/	/	0.569106	5p	/	5p	5p	0.5625	5p	/
SczTNLB_5985_24622	Novel	5p!	/	/	5p	5p	0.342105	0.328571	5p	0.621622	5p!	/
SczTNLB_6657_28473	Novel	5p	3p!	3p!	3p	3p	5p	3p	3p	3p	3p	3p!
SczTNLB_6657_28638	Novel	/	/	/	5p	5p	5p	5p	5p	5p!	5p!	/
SczTNLB_6657_28726	Novel	3p!	0.5	/	0.517241	0.5	0.453237	0.666667	0.333333	3p	3p	/
SczTNLB_6657_28867	Novel	/	/	/	3p	3p	3p	3p	0.350649	3p	3p	3p!
SczTNLB_6657_28908	Novel	/	3p!	/	5p	5p	5p	/	5p	3p!	0.686695	/
SczTNLB_6657_28914	Novel	5p!	3p!	/	5p	5p	5p	5p	5p	5p	5p	/
SczTNLB_6657_29829	Novel	/	3p!	3p!	3p	0.333333	3p	3p	3p	3p	3p!	3p!
SczTNLB_6657_30421	Novel	0.5	/	/	0.304636	3p	0.5	0.377778	0.465	0.411067	3p	/
SczTNLB_6657_30831	Novel	/	5p!	/	3p	3p	3p!	0.639175	3p	0.32	3p!	/
SczTNLB_6657_31466	Novel	5p!	/	/	0.5	5p	3p	3p	5p	5p	5p!	/
SczTNLB_6657_31790	Novel	0.5	/	/	0.454545	5p	0.342105	0.589744	0.64	0.389831	0.60274	/
SczTNLB_6657_32561	Novel	5p!	5p!	/	5p	5p	5p!	5p!	5p	5p	5p	/
SczTNLB_6657_32564	Novel	/	5p!	/	0.435484	0.448276	/	0.582888	0.425993	0.336066	0.6375	/
SczTNLB_6657_32770	Novel	/	/	3p!	5p	5p	/	/	5p	/	/	3p!
SczTNLB_6789_35156	Novel	0.5	5p!	5p!	0.429825	0.484848	3p!	5p	0.346154	0.561644	/	5p!
SczTNLB_6789_36433	Novel	/	/	/	3p	3p	3p	3p	3p	3p	3p	/
SczTNLB_6789_36637	Novel	/	3p	/	0.617647	0.444444	3p!	3p	3p	3p	3p!	/
SczTNLB_6789_38104	Novel	5p!	5p!	/	5p!	5p!	/	5p!	5p!	5p!	0.333333	/
SczTNLB_6789_39290	Novel	3p!	0.585586	3p!	3p	3p	3p	3p	3p	3p	3p	/
SczTNLB_6789_42166	Novel	3p	/	3p!	3p	3p	3p	3p	3p	3p!	3p	3p!
SczTNLB_7148_43358	Novel	3p	3p!	/	3p	3p	3p	3p	3p	3p	3p	/
SczTNLB_7149_43360	Novel	3p	3p!	/	3p	3p	3p	3p	3p	3p	3p	/
SczTNLB_7192_43391	Novel	/	3p!	3p!	3p	0.333333	3p	3p	3p	3p	3p!	3p!
SczTNLB_7440_44949	Novel	3p!	/	/	3p	3p!	3p	3p!	3p	3p	3p	/

## Sheet: Arm usage of Tco miRNAs
Tco miRNA	miRNA	Egg	T6P	T53	T63	MOL	MG		Notes
Scaffold_7780_23709	bantam	3p	3p	3p	3p	3p	3p			3p dominance
Scaffold_9089_32278	let-7	5p	5p	5p	5p	5p	5p			5p dominance
Scaffold_6978_22033	mir-1	3p	3p	3p	3p	3p	3p			No arm preference
Scaffold_4228_7751	mir-10	5p	5p	5p	5p	5p	5p			No expression
Scaffold_9089_32276	mir-100	5p!	5p	5p	5p	5p	5p
Scaffold_9406_45968	mir-1175	3p!	3p	3p	3p	3p	3p
Scaffold_6978_23105	mir-12	0.610833	0.584809	0.42139	0.333141	0.386521	5p
Scaffold_9389_39378	mir-124	5p	3p	3p	3p	3p	3p
Scaffold_9089_32282	mir-125	0.694436	5p	5p	5p	5p	5p
Scaffold_7780_25812	mir-13	3p	3p	3p	3p	3p	3p
Scaffold_6978_22035	mir-133	3p	3p	3p	3p	3p	3p
Scaffold_9406_44365	mir-137	3p	3p	3p	3p	3p	3p
Scaffold_6181_16969	mir-153	/	3p	3p	3p	3p	3p!
Scaffold_4228_7041	mir-184	3p	3p	3p	3p	3p	3p
Scaffold_4228_7717	mir-190	5p	5p	5p	5p	5p	5p
Scaffold_9406_44363	mir-1993	3p	3p	3p	3p	3p	3p
Scaffold_6978_20620	mir-2001	5p	5p	5p	5p	5p	5p
Scaffold_9338_36422	mir-210	5p	3p	3p	3p	3p	3p
Scaffold_6978_23107	mir-216	5p	5p	5p	5p	5p	5p
Scaffold_9389_39595	mir-219	3p!	5p	5p	5p	5p	5p
Scaffold_6978_22127	mir-252a	5p	5p	5p	5p	5p	5p
Scaffold_6978_20622	mir-252b	5p	5p	5p	5p	5p	5p
Scaffold_1043_2941	mir-263a	5p!	5p	5p	5p	5p	5p
Scaffold_1043_2939	mir-263b	5p	5p	5p	5p	5p	5p
Scaffold_9089_32329	mir-275	3p	3p	3p	3p	3p	3p
Scaffold_7780_23945	mir-276	3p	3p	3p	3p	3p	3p
Scaffold_9089_32371	mir-277	3p	3p	3p	3p	3p	3p
Scaffold_5748_12375	mir-278	3p	3p	3p	3p	3p	3p
Scaffold_7780_23916	mir-2788	5p	5p	5p	5p	5p	5p
Scaffold_4228_7048	mir-281	3p	5p	5p	5p	5p	5p
Scaffold_4228_7741	mir-282	5p!	5p!	5p!	5p!	5p!	5p!
Scaffold_6978_23109	mir-283	5p	5p	5p	5p	5p	5p
Scaffold_6181_18152	mir-285	3p	3p	3p	3p	3p	3p
Scaffold_7780_25816	mir-2a	3p	3p	3p	3p	3p	3p
Scaffold_7780_25808	mir-2b-1	0.51665	3p	3p	3p	3p	3p
Scaffold_7780_25810	mir-2b-2	5p	3p	3p	3p	3p	3p
Scaffold_9089_32331	mir-305	0.69739	0.329653	5p	0.628662	0.483619	0.592609
Scaffold_5748_13724	mir-307	0.482671	3p	3p	3p	0.415558	3p
Scaffold_6978_22028	mir-31	3p	5p	5p	5p	5p	5p!
Scaffold_1043_2989	mir-315	5p	5p	5p	5p	5p	5p
Scaffold_9089_32367	mir-317	3p!	3p	3p	3p	3p	3p
Scaffold_9089_32374	mir-34	5p	5p	5p	5p	5p	5p
Scaffold_1043_2834	mir-375	3p	3p	3p	3p	3p	3p
Scaffold_4307_8284	mir-7	5p	5p	5p	5p	5p	5p
Scaffold_7780_25818	mir-71	5p	3p	3p	3p	0.447218	0.305024
Scaffold_5748_12380	mir-745	0.5292	5p	5p	5p	5p	5p
Scaffold_9406_45970	mir-750	3p	3p	3p	0.494191	3p	3p
Scaffold_1043_1251	mir-8	3p	3p	3p	3p	3p	3p
Scaffold_1043_1001	mir-87a	3p	3p	3p	3p	3p	3p
Scaffold_1043_1003	mir-87b	3p	3p	3p	3p	3p	3p
Scaffold_6695_20409	mir-9	5p	5p	5p	5p	5p	5p
Scaffold_4228_7682	mir-92a	5p	3p	3p	0.316101	3p	3p
Scaffold_4228_7680	mir-92b	3p	3p	3p	3p	3p	3p
Scaffold_4228_7678	mir-92c	3p	3p	3p	3p	3p	3p
Scaffold_1043_2937	mir-96	0.666616	5p	5p	5p	5p	5p
Scaffold_9406_44388	mir-965	0.693684	5p	5p	5p	5p	5p
Scaffold_4228_7091	mir-993	3p!	3p	3p	3p!	3p	3p!
Scaffold_4228_7760	mir-iab-8	/	3p	5p	0.665348	3p	3p!
Tco novel miRNA	miRNA	Egg	T6P	T53	T63	MOL	MG
Scaffold_1043_1596	Novel	5p	5p	5p	5p	5p	5p
Scaffold_9089_32381	Novel	3p!	3p	3p	3p	3p	3p!
Scaffold_9389_38517	Novel	3p!	3p!	3p	3p	3p	3p!
Scaffold_9089_33388	Novel	3p	3p	3p	3p	3p	3p
Scaffold_9089_32370	Novel	/	5p	5p	5p	5p	5p
Scaffold_5748_12377	Novel	3p	3p	3p	3p	3p	3p
Scaffold_5748_12257	Novel	5p	0.414082	3p	0.380814	0.422516	3p
Scaffold_1043_3131	Novel	5p!	5p	5p!	5p!	5p	5p
Scaffold_9089_32209	Novel	3p!	3p	3p	3p!	3p	3p
Scaffold_7780_23740	Novel	/	0.666667	5p	5p	5p!	0.333333

## Sheet: Hho-iab8 targets
5p targets	Description	Length	e-Value	sim mean	#GO	GO IDs	GO Names	Enzyme Codes	InterPro IDs	InterPro GO IDs	InterPro GO Names	Enzyme Names
Hho_000261-T1	Transforming growth factor-beta-induced protein ig-h3	226	1.23082e-51	56.82	5	C:GO:0005615; P:GO:0007155; P:GO:0030198; C:GO:0031012; F:GO:0050839	C:extracellular space; P:cell adhesion; P:extracellular matrix organization; C:extracellular matrix; F:cell adhesion molecule binding		IPR000782 (SMART); IPR000782 (PFAM); IPR036378 (G3DSA:2.30.180.GENE3D); PTHR10900 (PANTHER); IPR000782 (PROSITE_PROFILES); IPR000782 (PROSITE_PROFILES); IPR036378 (SUPERFAMILY); IPR036378 (SUPERFAMILY)	no GO terms	no GO terms
Hho_002120-T1	uncharacterized protein LOC111358256 isoform X1	174	6.46768e-11	47.32	2	C:GO:0016020; C:GO:0016021	C:membrane; C:integral component of membrane		no IPS match	no IPS match	no IPS match
Hho_002149-T1	uncharacterized protein LOC106478891	2091	6.90893e-114	48.45					IPR022207 (PFAM); mobidb-lite (MOBIDB_LITE); mobidb-lite (MOBIDB_LITE); mobidb-lite (MOBIDB_LITE); mobidb-lite (MOBIDB_LITE); mobidb-lite (MOBIDB_LITE); mobidb-lite (MOBIDB_LITE); mobidb-lite (MOBIDB_LITE); mobidb-lite (MOBIDB_LITE); mobidb-lite (MOBIDB_LITE); mobidb-lite (MOBIDB_LITE); mobidb-lite (MOBIDB_LITE); mobidb-lite (MOBIDB_LITE); mobidb-lite (MOBIDB_LITE); mobidb-lite (MOBIDB_LITE); mob…	no GO terms	no GO terms
Hho_002310-T1	bromodomain-containing protein DDB_G0280777-like isoform X2	348	1.9099e-08	49.38					mobidb-lite (MOBIDB_LITE)	no GO terms	no GO terms
Hho_002372-T1	serine/threonine-protein kinase CST20-like isoform X1	1086	9.11462e-31	47.67					mobidb-lite (MOBIDB_LITE); mobidb-lite (MOBIDB_LITE); mobidb-lite (MOBIDB_LITE); mobidb-lite (MOBIDB_LITE); mobidb-lite (MOBIDB_LITE); mobidb-lite (MOBIDB_LITE); mobidb-lite (MOBIDB_LITE); mobidb-lite (MOBIDB_LITE); mobidb-lite (MOBIDB_LITE)	no GO terms	no GO terms
Hho_002372-T2	serine/threonine-protein kinase CST20-like isoform X1	1089	3.91083e-26	47.71					mobidb-lite (MOBIDB_LITE); mobidb-lite (MOBIDB_LITE); mobidb-lite (MOBIDB_LITE); mobidb-lite (MOBIDB_LITE); mobidb-lite (MOBIDB_LITE); mobidb-lite (MOBIDB_LITE); mobidb-lite (MOBIDB_LITE); mobidb-lite (MOBIDB_LITE); mobidb-lite (MOBIDB_LITE)	no GO terms	no GO terms
Hho_002390-T1	vacuolar protein sorting-associated protein 13B isoform X1	3957	0	47.48					IPR031645 (PFAM); IPR026854 (PFAM); IPR009543 (PFAM); mobidb-lite (MOBIDB_LITE); mobidb-lite (MOBIDB_LITE); mobidb-lite (MOBIDB_LITE); mobidb-lite (MOBIDB_LITE); mobidb-lite (MOBIDB_LITE); IPR039782 (PANTHER)	no GO terms	no GO terms
Hho_002471-T1	cytochrome c oxidase subunit 6C	78	3.19282e-26	63.93	7	F:GO:0004129; C:GO:0016020; C:GO:0016021; F:GO:0016491; P:GO:0022900; P:GO:0055114; P:GO:1902600	F:cytochrome-c oxidase activity; C:membrane; C:integral component of membrane; F:oxidoreductase activity; P:electron transport chain; P:oxidation-reduction process; P:proton transmembrane transport		IPR034884 (PFAM); IPR037169 (G3DSA:4.10.93.GENE3D); PTHR12916:SF0 (PANTHER); PTHR12916 (PANTHER); PD015032 (PRODOM); IPR037169 (SUPERFAMILY)	no GO terms	no GO terms
Hho_002472-T1	putative mediator of RNA polymerase II transcription subunit 26 isoform X1	2605	5.06956e-80	46.51	2	F:GO:0003713; C:GO:0005634	F:transcription coactivator activity; C:nucleus		IPR032715 (PFAM); mobidb-lite (MOBIDB_LITE); mobidb-lite (MOBIDB_LITE); mobidb-lite (MOBIDB_LITE); mobidb-lite (MOBIDB_LITE); mobidb-lite (MOBIDB_LITE); mobidb-lite (MOBIDB_LITE); mobidb-lite (MOBIDB_LITE); mobidb-lite (MOBIDB_LITE); mobidb-lite (MOBIDB_LITE); mobidb-lite (MOBIDB_LITE); mobidb-lite (MOBIDB_LITE); mobidb-lite (MOBIDB_LITE); mobidb-lite (MOBIDB_LITE); mobidb-lite (MOBIDB_LITE); mob…	F:GO:0003713; C:GO:0005634	F:transcription coactivator activity; C:nucleus
Hho_002543-T1	sodium- and chloride-dependent glycine transporter 1	597	0	81.77	4	F:GO:0015375; C:GO:0016021; P:GO:0042752; P:GO:1903804	F:glycine:sodium symporter activity; C:integral component of membrane; P:regulation of circadian rhythm; P:glycine import across plasma membrane		IPR000175 (PRINTS); IPR000175 (PFAM); PTHR11616:SF236 (PANTHER); IPR000175 (PANTHER); IPR000175 (PROSITE_PROFILES); IPR037272 (SUPERFAMILY)	F:GO:0005328; C:GO:0016021	F:neurotransmitter:sodium symporter activity; C:integral component of membrane
Hho_002543-T2	sodium- and chloride-dependent glycine transporter 1	668	0	81.77	4	F:GO:0015375; C:GO:0016021; P:GO:0042752; P:GO:1903804	F:glycine:sodium symporter activity; C:integral component of membrane; P:regulation of circadian rhythm; P:glycine import across plasma membrane		IPR000175 (PRINTS); IPR000175 (PFAM); mobidb-lite (MOBIDB_LITE); mobidb-lite (MOBIDB_LITE); IPR000175 (PANTHER); PTHR11616:SF236 (PANTHER); IPR000175 (PROSITE_PROFILES); IPR037272 (SUPERFAMILY)	F:GO:0005328; C:GO:0016021	F:neurotransmitter:sodium symporter activity; C:integral component of membrane
Hho_002573-T1	GATOR complex protein DEPDC5 isoform X5	1603	0	61.8	2	F:GO:0005096; P:GO:0035556	F:GTPase activator activity; P:intracellular signal transduction		IPR000591 (SMART); IPR036388 (G3DSA:1.10.10.GENE3D); IPR027244 (PFAM); mobidb-lite (MOBIDB_LITE); mobidb-lite (MOBIDB_LITE); mobidb-lite (MOBIDB_LITE); mobidb-lite (MOBIDB_LITE); mobidb-lite (MOBIDB_LITE); mobidb-lite (MOBIDB_LITE); mobidb-lite (MOBIDB_LITE); mobidb-lite (MOBIDB_LITE); IPR027244 (PANTHER); IPR000591 (PROSITE_PROFILES); IPR036390 (SUPERFAMILY)	F:GO:0005096; P:GO:0035556	F:GTPase activator activity; P:intracellular signal transduction
Hho_002645-T1	Putative RNA-binding protein 15	905	0	59.08	1	F:GO:0003676	F:nucleic acid binding		IPR000504 (SMART); IPR016194 (G3DSA:2.40.290.GENE3D); IPR012677 (G3DSA:3.30.70.GENE3D); IPR012677 (G3DSA:3.30.70.GENE3D); IPR012921 (PFAM); IPR000504 (PFAM); IPR012677 (G3DSA:3.30.70.GENE3D); mobidb-lite (MOBIDB_LITE); mobidb-lite (MOBIDB_LITE); mobidb-lite (MOBIDB_LITE); mobidb-lite (MOBIDB_LITE); mobidb-lite (MOBIDB_LITE); mobidb-lite (MOBIDB_LITE); mobidb-lite (MOBIDB_LITE); mobidb-lite (MOBID…	F:GO:0003676	F:nucleic acid binding
Hho_002841-T3	MAP kinase-activating death domain protein isoform X6	1729	0	63.71					IPR001194 (SMART); IPR005113 (SMART); IPR005112 (SMART); IPR005113 (PFAM); G3DSA:3.40.50.11500 (GENE3D); IPR001194 (PFAM); mobidb-lite (MOBIDB_LITE); mobidb-lite (MOBIDB_LITE); mobidb-lite (MOBIDB_LITE); mobidb-lite (MOBIDB_LITE); mobidb-lite (MOBIDB_LITE); mobidb-lite (MOBIDB_LITE); mobidb-lite (MOBIDB_LITE); mobidb-lite (MOBIDB_LITE); mobidb-lite (MOBIDB_LITE); mobidb-lite (MOBIDB_LITE); mobidb…	no GO terms	no GO terms
Hho_002856-T1	ribosomal protein S6 kinase beta-1-like	511	0	75.39	4	F:GO:0004674; F:GO:0005524; P:GO:0006468; P:GO:0007165	F:protein serine/threonine kinase activity; F:ATP binding; P:protein phosphorylation; P:signal transduction		IPR000961 (SMART); IPR000719 (SMART); IPR016238 (PIRSF); G3DSA:1.10.510.10 (GENE3D); G3DSA:3.30.200.20 (GENE3D); IPR017892 (PFAM); IPR000719 (PFAM); mobidb-lite (MOBIDB_LITE); mobidb-lite (MOBIDB_LITE); mobidb-lite (MOBIDB_LITE); mobidb-lite (MOBIDB_LITE); PTHR24351 (PANTHER); PTHR24351:SF171 (PANTHER); IPR000961 (PROSITE_PROFILES); IPR000719 (PROSITE_PROFILES); cd05584 (CDD); IPR011009 (SUPERFAM…	F:GO:0004672; F:GO:0004674; F:GO:0005524; P:GO:0006468; P:GO:0007165	F:protein kinase activity; F:protein serine/threonine kinase activity; F:ATP binding; P:protein phosphorylation; P:signal transduction
Hho_002912-T2	Acetylcholine receptor protein subunit alpha-type acr-16 precursor, putative	424	3.04841e-47	47.67	5	F:GO:0004888; C:GO:0016021; F:GO:0022848; P:GO:0034220; C:GO:0045211	F:transmembrane signaling receptor activity; C:integral component of membrane; F:acetylcholine-gated cation-selective channel activity; P:ion transmembrane transport; C:postsynaptic membrane		IPR002394 (PRINTS); IPR006201 (PRINTS); IPR006202 (PFAM); G3DSA:1.20.58.390 (GENE3D); IPR036734 (G3DSA:2.70.170.GENE3D); IPR006201 (PANTHER); PTHR18945:SF824 (PANTHER); cd18989 (CDD); cd19051 (CDD); IPR036734 (SUPERFAMILY); IPR036719 (SUPERFAMILY)	F:GO:0004888; F:GO:0005216; F:GO:0005230; P:GO:0006811; C:GO:0016021; F:GO:0022848; P:GO:0034220; C:GO:0045211	F:transmembrane signaling receptor activity; F:ion channel activity; F:extracellular ligand-gated ion channel activity; P:ion transport; C:integral component of membrane; F:acetylcholine-gated cation-selective channel activity; P:ion transmembrane transport; C:postsynaptic membrane
Hho_002938-T1	venom carboxylesterase-6	552	8.47785e-118	53.46	1	F:GO:0016787	F:hydrolase activity		IPR029058 (G3DSA:3.40.50.GENE3D); IPR002018 (PFAM); PTHR43142 (PANTHER); PTHR43142:SF1 (PANTHER); IPR029058 (SUPERFAMILY)	no GO terms	no GO terms
Hho_003085-T1	glycosyl-phosphatidylinositol-linked carbonic anhydrase	269	6.43677e-64	59.1	2	F:GO:0004089; F:GO:0008270	F:carbonate dehydratase activity; F:zinc ion binding	EC:4.2.1.1	IPR001148 (SMART); IPR036398 (G3DSA:3.10.200.GENE3D); IPR001148 (PFAM); PTHR18952:SF197 (PANTHER); IPR023561 (PANTHER); IPR001148 (PROSITE_PROFILES); cd00326 (CDD); IPR036398 (SUPERFAMILY)	F:GO:0004089; F:GO:0008270	F:carbonate dehydratase activity; F:zinc ion binding	Carbonic anhydrase
Hho_003111-T1	U3 small nucleolar ribonucleoprotein protein IMP4	292	8.76993e-149	79.91					IPR007109 (SMART); IPR007109 (PFAM); G3DSA:3.40.50.10480 (GENE3D); PTHR22734:SF2 (PANTHER); PTHR22734 (PANTHER); IPR007109 (PROSITE_PROFILES); SSF52954 (SUPERFAMILY)	no GO terms	no GO terms
Hho_003212-T1	DNA primase large subunit-like	544	1.86933e-147	61.27	3	F:GO:0005488; P:GO:0006269; F:GO:0016740	F:binding; P:DNA replication, synthesis of RNA primer; F:transferase activity		G3DSA:1.20.930.80 (GENE3D); IPR016558 (PIRSF); IPR007238 (PFAM); mobidb-lite (MOBIDB_LITE); mobidb-lite (MOBIDB_LITE); mobidb-lite (MOBIDB_LITE); mobidb-lite (MOBIDB_LITE); mobidb-lite (MOBIDB_LITE); IPR007238 (PANTHER); IPR016558 (CDD)	P:GO:0006269	P:DNA replication, synthesis of RNA primer
Hho_003275-T1	protein retinal degeneration B isoform X2	1301	0	70.88	3	F:GO:0005548; P:GO:0015914; F:GO:0046872	F:phospholipid transporter activity; P:phospholipid transport; F:metal ion binding		IPR001666 (PRINTS); IPR031315 (SMART); IPR004177 (SMART); IPR004177 (PFAM); IPR023393 (G3DSA:3.30.530.GENE3D); IPR001666 (PFAM); mobidb-lite (MOBIDB_LITE); mobidb-lite (MOBIDB_LITE); mobidb-lite (MOBIDB_LITE); mobidb-lite (MOBIDB_LITE); IPR001666 (PANTHER); PTHR10658:SF11 (PANTHER); IPR004177 (PROSITE_PROFILES); cd08889 (CDD); cd01427 (CDD); SSF55961 (SUPERFAMILY); IPR036412 (SUPERFAMILY)	F:GO:0005548; P:GO:0015914; F:GO:0046872	F:phospholipid transporter activity; P:phospholipid transport; F:metal ion binding
Hho_003368-T1	---NA---	313							no IPS match	no IPS match	no IPS match
Hho_003394-T1	Poly(3-hydroxyalkanoate) depolymerase C	358	1.47705e-53	48.36	6	C:GO:0005576; P:GO:0006030; F:GO:0008061; C:GO:0016020; C:GO:0016021; F:GO:0016787	C:extracellular region; P:chitin metabolic process; F:chitin binding; C:membrane; C:integral component of membrane; F:hydrolase activity		PTHR42972:SF4 (PANTHER); PTHR42972 (PANTHER); IPR029058 (SUPERFAMILY)	no GO terms	no GO terms
Hho_003408-T1	FACT complex subunit spt16 isoform X2	1079	0	83.8	1	C:GO:0035101	C:FACT complex		IPR013953 (SMART); IPR013719 (SMART); IPR029148 (SMART); IPR013719 (PFAM); IPR000994 (PFAM); IPR013953 (PFAM); IPR029149 (G3DSA:3.40.350.GENE3D); G3DSA:2.30.29.150 (GENE3D); G3DSA:2.30.29.210 (GENE3D); IPR029148 (PFAM); IPR011993 (G3DSA:2.30.29.GENE3D); IPR036005 (G3DSA:3.90.230.GENE3D); mobidb-lite (MOBIDB_LITE); mobidb-lite (MOBIDB_LITE); mobidb-lite (MOBIDB_LITE); mobidb-lite (MOBIDB_LITE); mo…	C:GO:0035101	C:FACT complex
Hho_003488-T1	anosmin-1	798	8.36212e-19	40.89	1	F:GO:0005515	F:protein binding		IPR003961 (SMART); IPR013783 (G3DSA:2.60.40.GENE3D); IPR013783 (G3DSA:2.60.40.GENE3D); mobidb-lite (MOBIDB_LITE); mobidb-lite (MOBIDB_LITE); mobidb-lite (MOBIDB_LITE); mobidb-lite (MOBIDB_LITE); IPR042447 (PANTHER); IPR003961 (PROSITE_PROFILES); IPR003961 (PROSITE_PROFILES); IPR003961 (PROSITE_PROFILES); IPR003961 (PROSITE_PROFILES); IPR003961 (CDD); IPR036116 (SUPERFAMILY); IPR036116 (SUPERFAMIL…	F:GO:0005515	F:protein binding
Hho_003502-T1	centrosomal protein of 89 kDa isoform X1	480	8.50159e-16	52.37	4	C:GO:0005814; P:GO:0007005; P:GO:0007268; P:GO:0060271	C:centriole; P:mitochondrion organization; P:chemical synaptic transmission; P:cilium assembly		mobidb-lite (MOBIDB_LITE); mobidb-lite (MOBIDB_LITE); IPR033545 (PANTHER)	C:GO:0005814; P:GO:0007005; P:GO:0007268; P:GO:0060271	C:centriole; P:mitochondrion organization; P:chemical synaptic transmission; P:cilium assembly
Hho_003534-T1	GRIP1-associated protein 1-like protein	847	2.89994e-89	54.55	3	C:GO:0045202; P:GO:0050794; P:GO:0065008	C:synapse; P:regulation of cellular process; P:regulation of biological quality		mobidb-lite (MOBIDB_LITE); mobidb-lite (MOBIDB_LITE); IPR026204 (PANTHER)	no GO terms	no GO terms
Hho_003565-T1	mucin-5AC isoform X1	1098	1.98936e-106	53.61	1	F:GO:0005509	F:calcium ion binding		IPR000742 (SMART); IPR001881 (SMART); IPR000082 (PFAM); IPR036364 (G3DSA:3.30.70.GENE3D); G3DSA:2.10.25.10 (GENE3D); IPR001881 (PFAM); mobidb-lite (MOBIDB_LITE); mobidb-lite (MOBIDB_LITE); mobidb-lite (MOBIDB_LITE); mobidb-lite (MOBIDB_LITE); mobidb-lite (MOBIDB_LITE); mobidb-lite (MOBIDB_LITE); mobidb-lite (MOBIDB_LITE); PTHR24034 (PANTHER); PTHR24034:SF123 (PANTHER); IPR000082 (PROSITE_PROFILES…	F:GO:0005509	F:calcium ion binding
Hho_003565-T2	63 kDa sperm flagellar membrane protein	1040	3.85531e-105	53.13	1	F:GO:0005509	F:calcium ion binding		IPR000742 (SMART); IPR001881 (SMART); IPR036364 (G3DSA:3.30.70.GENE3D); IPR000082 (PFAM); G3DSA:2.10.25.10 (GENE3D); IPR001881 (PFAM); mobidb-lite (MOBIDB_LITE); mobidb-lite (MOBIDB_LITE); mobidb-lite (MOBIDB_LITE); mobidb-lite (MOBIDB_LITE); mobidb-lite (MOBIDB_LITE); mobidb-lite (MOBIDB_LITE); mobidb-lite (MOBIDB_LITE); PTHR24034:SF123 (PANTHER); PTHR24034 (PANTHER); IPR000082 (PROSITE_PROFILES…	F:GO:0005509	F:calcium ion binding
Hho_003612-T1	zinc finger matrin-type protein 2	201	1.6901e-88	83.27	4	P:GO:0000398; F:GO:0003676; C:GO:0005681; F:GO:0008270	P:mRNA splicing, via spliceosome; F:nucleic acid binding; C:spliceosomal complex; F:zinc ion binding		IPR003604 (SMART); IPR022755 (PFAM); G3DSA:3.30.160.60 (GENE3D); mobidb-lite (MOBIDB_LITE); mobidb-lite (MOBIDB_LITE); IPR040107 (PANTHER); IPR036236 (SUPERFAMILY)	P:GO:0000398; F:GO:0003676; C:GO:0005681; F:GO:0008270	P:mRNA splicing, via spliceosome; F:nucleic acid binding; C:spliceosomal complex; F:zinc ion binding
Hho_003668-T1	Endoplasmic reticulum resident protein 29	253	7.05699e-77	67.62	2	C:GO:0005788; P:GO:0009306	C:endoplasmic reticulum lumen; P:protein secretion		IPR012883 (PFAM); IPR011679 (PFAM); IPR036249 (G3DSA:3.40.30.GENE3D); IPR036356 (G3DSA:1.20.1150.GENE3D); IPR016855 (PANTHER); PTHR12211:SF0 (PANTHER); IPR011679 (CDD); IPR036249 (SUPERFAMILY); IPR036356 (SUPERFAMILY)	C:GO:0005783; C:GO:0005788; P:GO:0009306	C:endoplasmic reticulum; C:endoplasmic reticulum lumen; P:protein secretion
Hho_003744-T1	SNF-related serine/threonine-protein kinase	969	0	86.09	3	F:GO:0004672; F:GO:0005524; P:GO:0006468	F:protein kinase activity; F:ATP binding; P:protein phosphorylation		IPR000719 (SMART); IPR000719 (PFAM); G3DSA:1.10.510.10 (GENE3D); mobidb-lite (MOBIDB_LITE); mobidb-lite (MOBIDB_LITE); mobidb-lite (MOBIDB_LITE); mobidb-lite (MOBIDB_LITE); mobidb-lite (MOBIDB_LITE); mobidb-lite (MOBIDB_LITE); mobidb-lite (MOBIDB_LITE); mobidb-lite (MOBIDB_LITE); mobidb-lite (MOBIDB_LITE); mobidb-lite (MOBIDB_LITE); mobidb-lite (MOBIDB_LITE); mobidb-lite (MOBIDB_LITE); PTHR24346 …	F:GO:0004672; F:GO:0005524; P:GO:0006468	F:protein kinase activity; F:ATP binding; P:protein phosphorylation
Hho_003761-T1	corticotropin-releasing factor receptor 1-like	505	5.81185e-122	61.98	4	F:GO:0004930; P:GO:0007166; P:GO:0007186; C:GO:0016021	F:G protein-coupled receptor activity; P:cell surface receptor signaling pathway; P:G protein-coupled receptor signaling pathway; C:integral component of membrane		IPR000832 (PRINTS); IPR001879 (SMART); IPR036445 (G3DSA:4.10.1240.GENE3D); IPR001879 (PFAM); G3DSA:1.20.1070.10 (GENE3D); IPR000832 (PFAM); PTHR45620:SF15 (PANTHER); PTHR45620 (PANTHER); IPR001879 (PROSITE_PROFILES); IPR017981 (PROSITE_PROFILES); cd15041 (CDD); IPR036445 (SUPERFAMILY)	F:GO:0004888; F:GO:0004930; P:GO:0007166; P:GO:0007186; C:GO:0016020; C:GO:0016021	F:transmembrane signaling receptor activity; F:G protein-coupled receptor activity; P:cell surface receptor signaling pathway; P:G protein-coupled receptor signaling pathway; C:membrane; C:integral component of membrane
Hho_005830-T1	hypothetical protein GE061_07088	368	7.54647e-24	52					mobidb-lite (MOBIDB_LITE); mobidb-lite (MOBIDB_LITE); mobidb-lite (MOBIDB_LITE); mobidb-lite (MOBIDB_LITE); PTHR22198 (PANTHER)	no GO terms	no GO terms
Hho_005884-T1	Homeobox protein prospero	513	1.18753e-78	82.67	32	P:GO:0000122; F:GO:0001227; P:GO:0002052; C:GO:0005634; C:GO:0005886; P:GO:0007400; P:GO:0007402; P:GO:0007406; P:GO:0007411; P:GO:0007416; P:GO:0007419; P:GO:0007420; P:GO:0007422; P:GO:0007465; P:GO:0008049; P:GO:0010001; P:GO:0042673; P:GO:0042676; F:GO:0043565; P:GO:0043697; C:GO:0045179; C:GO:0045180; P:GO:0045676; P:GO:0045944; P:GO:0050771; P:GO:0050909; P:GO:0051090; P:GO:0055060; P:GO:00…	P:negative regulation of transcription by RNA polymerase II; F:DNA-binding transcription repressor activity, RNA polymerase II-specific; P:positive regulation of neuroblast proliferation; C:nucleus; C:plasma membrane; P:neuroblast fate determination; P:ganglion mother cell fate determination; P:negative regulation of neuroblast proliferation; P:axon guidance; P:synapse assembly; P:ventral cord de…		IPR037131 (G3DSA:1.10.10.GENE3D); IPR023082 (PFAM); mobidb-lite (MOBIDB_LITE); mobidb-lite (MOBIDB_LITE); mobidb-lite (MOBIDB_LITE); IPR039350 (PANTHER); IPR023082 (PROSITE_PROFILES); IPR009057 (SUPERFAMILY)	F:GO:0003677; P:GO:0006355	F:DNA binding; P:regulation of transcription, DNA-templated
Hho_006516-T1	Transcriptional repressor scratch 1	328	1.78366e-99	60.41	1	F:GO:0003676	F:nucleic acid binding		IPR013087 (SMART); IPR013087 (PFAM); G3DSA:3.30.160.60 (GENE3D); G3DSA:3.30.160.60 (GENE3D); G3DSA:3.30.160.60 (GENE3D); G3DSA:3.30.160.60 (GENE3D); mobidb-lite (MOBIDB_LITE); mobidb-lite (MOBIDB_LITE); mobidb-lite (MOBIDB_LITE); PTHR23226 (PANTHER); PTHR23226:SF139 (PANTHER); IPR013087 (PROSITE_PROFILES); IPR013087 (PROSITE_PROFILES); IPR013087 (PROSITE_PROFILES); IPR013087 (PROSITE_PROFILES); I…	F:GO:0003676	F:nucleic acid binding
Hho_006692-T1	Apolipoprotein B-100	2247	5.51965e-13	39.9	2	F:GO:0005319; P:GO:0006869	F:lipid transporter activity; P:lipid transport		IPR011030 (G3DSA:1.25.10.GENE3D); IPR015816 (G3DSA:2.30.230.GENE3D); PTHR23345:SF15 (PANTHER); PTHR23345 (PANTHER); IPR001747 (PROSITE_PROFILES); IPR015819 (SUPERFAMILY); IPR015819 (SUPERFAMILY); IPR011030 (SUPERFAMILY)	F:GO:0005319; P:GO:0006869	F:lipid transporter activity; P:lipid transport
Hho_006697-T1	mucolipin-3 isoform X2	676	0	66.2	1	F:GO:0005261	F:cation channel activity		IPR013122 (PFAM); mobidb-lite (MOBIDB_LITE); mobidb-lite (MOBIDB_LITE); IPR039031 (PANTHER)	F:GO:0005261	F:cation channel activity
Hho_006697-T2	mucolipin-3-like isoform X4	574	0	71.42	3	F:GO:0005261; C:GO:0016020; P:GO:0034220	F:cation channel activity; C:membrane; P:ion transmembrane transport		IPR013122 (PFAM); IPR039031 (PANTHER)	F:GO:0005261	F:cation channel activity
Hho_006718-T1	protein tilB homolog	326	6.47832e-107	70.58	1	F:GO:0005515	F:protein binding		SM00365 (SMART); PF14580 (PFAM); IPR032675 (G3DSA:3.80.10.GENE3D); PTHR18849 (PANTHER); IPR001611 (PROSITE_PROFILES); IPR001611 (PROSITE_PROFILES); IPR001611 (PROSITE_PROFILES); IPR001611 (PROSITE_PROFILES); IPR001611 (PROSITE_PROFILES); SSF52058 (SUPERFAMILY)	F:GO:0005515	F:protein binding
Hho_006773-T1	sushi, von Willebrand factor type A, EGF and pentraxin domain-containing protein 1	1029	0	73.76	1	C:GO:0016020	C:membrane		IPR001304 (SMART); IPR006585 (SMART); IPR000436 (SMART); IPR016186 (G3DSA:3.10.100.GENE3D); G3DSA:2.10.70.10 (GENE3D); G3DSA:2.10.70.10 (GENE3D); IPR001304 (PFAM); IPR008979 (G3DSA:2.60.120.GENE3D); IPR000436 (PFAM); mobidb-lite (MOBIDB_LITE); mobidb-lite (MOBIDB_LITE); mobidb-lite (MOBIDB_LITE); mobidb-lite (MOBIDB_LITE); PTHR19325 (PANTHER); PTHR19325:SF497 (PANTHER); IPR000436 (PROSITE_PROFILE…	no GO terms	no GO terms
Hho_006773-T2	Sushi, von Willebrand factor type A, EGF and pentraxin domain-containing protein 1	905	0	75.23	1	C:GO:0016020	C:membrane		IPR001304 (SMART); IPR006585 (SMART); IPR000436 (SMART); IPR001304 (PFAM); G3DSA:2.10.70.10 (GENE3D); IPR008979 (G3DSA:2.60.120.GENE3D); IPR016186 (G3DSA:3.10.100.GENE3D); G3DSA:2.10.70.10 (GENE3D); IPR000436 (PFAM); mobidb-lite (MOBIDB_LITE); mobidb-lite (MOBIDB_LITE); PTHR19325:SF497 (PANTHER); PTHR19325 (PANTHER); IPR001304 (PROSITE_PROFILES); IPR000436 (PROSITE_PROFILES); IPR000436 (PROSITE_P…	no GO terms	no GO terms
Hho_006788-T1	uncharacterized protein LOC108913562 isoform X2	208	7.59945e-11	53.1	1	F:GO:0042302	F:structural constituent of cuticle		IPR000618 (PFAM); PTHR10380:SF186 (PANTHER); PTHR10380 (PANTHER); PTHR10380:SF186 (PANTHER); IPR000618 (PROSITE_PROFILES); IPR000618 (PROSITE_PROFILES)	F:GO:0042302	F:structural constituent of cuticle
Hho_006970-T2	Kinesin-associated protein 3	750	0	71.28	2	C:GO:0005871; F:GO:0019894	C:kinesin complex; F:kinesin binding		IPR000225 (SMART); SM01297 (SMART); PF05804 (PFAM); IPR011989 (G3DSA:1.25.10.GENE3D); mobidb-lite (MOBIDB_LITE); IPR008658 (PANTHER); IPR016024 (SUPERFAMILY)	F:GO:0005515; C:GO:0005871; F:GO:0019894	F:protein binding; C:kinesin complex; F:kinesin binding
Hho_007037-T1	inactive dipeptidyl peptidase 10-like isoform X2	802	0	63.69	2	P:GO:0006508; F:GO:0008236	P:proteolysis; F:serine-type peptidase activity		IPR001375 (PFAM); IPR038554 (G3DSA:2.140.10.GENE3D); IPR002469 (PFAM); IPR029058 (G3DSA:3.40.50.GENE3D); PTHR11731 (PANTHER); PTHR11731:SF110 (PANTHER); IPR029058 (SUPERFAMILY); SSF82171 (SUPERFAMILY)	P:GO:0006508; F:GO:0008236	P:proteolysis; F:serine-type peptidase activity
Hho_007037-T2	inactive dipeptidyl peptidase 10-like isoform X2	834	0	62.72	2	P:GO:0006508; F:GO:0008236	P:proteolysis; F:serine-type peptidase activity		IPR029058 (G3DSA:3.40.50.GENE3D); IPR002469 (PFAM); IPR038554 (G3DSA:2.140.10.GENE3D); IPR001375 (PFAM); PTHR11731:SF110 (PANTHER); PTHR11731 (PANTHER); IPR029058 (SUPERFAMILY); SSF82171 (SUPERFAMILY)	P:GO:0006508; F:GO:0008236	P:proteolysis; F:serine-type peptidase activity
Hho_007037-T3	inactive dipeptidyl peptidase 10-like isoform X1	827	0	63.9	2	P:GO:0006508; F:GO:0008236	P:proteolysis; F:serine-type peptidase activity		IPR038554 (G3DSA:2.140.10.GENE3D); IPR029058 (G3DSA:3.40.50.GENE3D); IPR001375 (PFAM); IPR002469 (PFAM); PTHR11731 (PANTHER); PTHR11731:SF110 (PANTHER); SSF82171 (SUPERFAMILY); IPR029058 (SUPERFAMILY)	P:GO:0006508; F:GO:0008236	P:proteolysis; F:serine-type peptidase activity
Hho_007092-T1	early growth response protein 1-like isoform X2	711	4.88379e-96	82.81	1	F:GO:0003676	F:nucleic acid binding		IPR013087 (SMART); G3DSA:3.30.160.60 (GENE3D); G3DSA:3.30.160.60 (GENE3D); G3DSA:3.30.160.60 (GENE3D); IPR013087 (PFAM); mobidb-lite (MOBIDB_LITE); mobidb-lite (MOBIDB_LITE); mobidb-lite (MOBIDB_LITE); mobidb-lite (MOBIDB_LITE); mobidb-lite (MOBIDB_LITE); mobidb-lite (MOBIDB_LITE); mobidb-lite (MOBIDB_LITE); mobidb-lite (MOBIDB_LITE); mobidb-lite (MOBIDB_LITE); mobidb-lite (MOBIDB_LITE); mobidb-l…	F:GO:0003676	F:nucleic acid binding
Hho_007256-T1	protein will die slowly	340	7.81128e-52	46.97	1	F:GO:0005515	F:protein binding		IPR020472 (PRINTS); IPR001680 (SMART); IPR015943 (G3DSA:2.130.10.GENE3D); IPR001680 (PFAM); IPR015943 (G3DSA:2.130.10.GENE3D); IPR040066 (PANTHER); IPR001680 (PROSITE_PROFILES); IPR017986 (PROSITE_PROFILES); IPR001680 (PROSITE_PROFILES); IPR001680 (PROSITE_PROFILES); IPR036322 (SUPERFAMILY)	F:GO:0005515	F:protein binding
Hho_007257-T1	E3 ubiquitin-protein ligase RFWD2	640	0	71.7	2	F:GO:0005515; F:GO:0061630	F:protein binding; F:ubiquitin protein ligase activity		IPR020472 (PRINTS); IPR001841 (SMART); IPR001680 (SMART); IPR015943 (G3DSA:2.130.10.GENE3D); PF13923 (PFAM); IPR013083 (G3DSA:3.30.40.GENE3D); IPR001680 (PFAM); mobidb-lite (MOBIDB_LITE); mobidb-lite (MOBIDB_LITE); mobidb-lite (MOBIDB_LITE); IPR042755 (PANTHER); PTHR44080:SF1 (PANTHER); IPR001841 (PROSITE_PROFILES); IPR001680 (PROSITE_PROFILES); IPR017986 (PROSITE_PROFILES); IPR001680 (PROSITE_PR…	F:GO:0005515; F:GO:0061630	F:protein binding; F:ubiquitin protein ligase activity
Hho_007257-T2	E3 ubiquitin-protein ligase RFWD2	621	0	72.05	2	F:GO:0005515; F:GO:0061630	F:protein binding; F:ubiquitin protein ligase activity		IPR020472 (PRINTS); IPR001680 (SMART); IPR001841 (SMART); PF13923 (PFAM); IPR015943 (G3DSA:2.130.10.GENE3D); IPR001680 (PFAM); IPR013083 (G3DSA:3.30.40.GENE3D); mobidb-lite (MOBIDB_LITE); mobidb-lite (MOBIDB_LITE); mobidb-lite (MOBIDB_LITE); IPR042755 (PANTHER); PTHR44080:SF1 (PANTHER); IPR017986 (PROSITE_PROFILES); IPR001680 (PROSITE_PROFILES); IPR001841 (PROSITE_PROFILES); IPR001680 (PROSITE_PR…	F:GO:0005515; F:GO:0061630	F:protein binding; F:ubiquitin protein ligase activity
Hho_007271-T1	dosage compensation regulator	1280	0	71.82	3	F:GO:0003676; F:GO:0004386; F:GO:0005524	F:nucleic acid binding; F:helicase activity; F:ATP binding	EC:3.6.1.3; EC:3.6.1.15	IPR001650 (SMART); IPR014720 (SMART); IPR014001 (SMART); IPR007502 (SMART); G3DSA:3.40.50.300 (GENE3D); G3DSA:3.30.160.20 (GENE3D); G3DSA:3.40.50.300 (GENE3D); IPR014720 (PFAM); IPR011545 (PFAM); IPR001650 (PFAM); IPR007502 (PFAM); IPR011709 (PFAM); G3DSA:3.30.160.20 (GENE3D); G3DSA:1.20.120.1080 (GENE3D); mobidb-lite (MOBIDB_LITE); mobidb-lite (MOBIDB_LITE); mobidb-lite (MOBIDB_LITE); mobidb-lit…	F:GO:0003676; F:GO:0004386; F:GO:0005524	F:nucleic acid binding; F:helicase activity; F:ATP binding	Adenosinetriphosphatase; Nucleoside-triphosphate phosphatase
Hho_007271-T2	dosage compensation regulator isoform X2	934	0	75.03	3	F:GO:0003676; F:GO:0004386; F:GO:0005524	F:nucleic acid binding; F:helicase activity; F:ATP binding	EC:3.6.1.3; EC:3.6.1.15	IPR014001 (SMART); IPR007502 (SMART); IPR001650 (SMART); IPR011545 (PFAM); IPR007502 (PFAM); G3DSA:1.20.120.1080 (GENE3D); G3DSA:3.40.50.300 (GENE3D); G3DSA:3.40.50.300 (GENE3D); IPR011709 (PFAM); IPR001650 (PFAM); mobidb-lite (MOBIDB_LITE); mobidb-lite (MOBIDB_LITE); mobidb-lite (MOBIDB_LITE); mobidb-lite (MOBIDB_LITE); PTHR18934 (PANTHER); PTHR18934:SF119 (PANTHER); IPR001650 (PROSITE_PROFILES)…	F:GO:0003676; F:GO:0004386; F:GO:0005524	F:nucleic acid binding; F:helicase activity; F:ATP binding	Adenosinetriphosphatase; Nucleoside-triphosphate phosphatase
Hho_007280-T1	G-protein-signaling modulator 2 isoform X1	677	0	72.73	2	F:GO:0005515; F:GO:0030695	F:protein binding; F:GTPase regulator activity		IPR019734 (SMART); IPR003109 (SMART); PF13424 (PFAM); IPR011990 (G3DSA:1.25.40.GENE3D); IPR003109 (PFAM); IPR019734 (PFAM); IPR011990 (G3DSA:1.25.40.GENE3D); mobidb-lite (MOBIDB_LITE); mobidb-lite (MOBIDB_LITE); mobidb-lite (MOBIDB_LITE); mobidb-lite (MOBIDB_LITE); mobidb-lite (MOBIDB_LITE); mobidb-lite (MOBIDB_LITE); mobidb-lite (MOBIDB_LITE); mobidb-lite (MOBIDB_LITE); mobidb-lite (MOBIDB_LITE)…	F:GO:0005515; F:GO:0030695	F:protein binding; F:GTPase regulator activity
Hho_007314-T1	cyclin-dependent kinase 9	379	0	87.69	11	C:GO:0000790; F:GO:0004693; F:GO:0005524; C:GO:0008024; F:GO:0008134; F:GO:0008353; F:GO:0030332; P:GO:0032968; F:GO:0044212; P:GO:0051726; P:GO:0070816	C:nuclear chromatin; F:cyclin-dependent protein serine/threonine kinase activity; F:ATP binding; C:cyclin/CDK positive transcription elongation factor complex; F:transcription factor binding; F:RNA polymerase II CTD heptapeptide repeat kinase activity; F:cyclin binding; P:positive regulation of transcription elongation from RNA polymerase II promoter; F:transcription regulatory region DNA binding…	EC:2.7.11.23; EC:2.7.11.22	IPR000719 (SMART); PF12330 (PFAM); G3DSA:3.30.200.20 (GENE3D); IPR000719 (PFAM); G3DSA:1.10.510.10 (GENE3D); mobidb-lite (MOBIDB_LITE); PTHR24056 (PANTHER); PTHR24056:SF414 (PANTHER); IPR000719 (PROSITE_PROFILES); cd07865 (CDD); IPR011009 (SUPERFAMILY)	F:GO:0004672; F:GO:0005524; P:GO:0006468	F:protein kinase activity; F:ATP binding; P:protein phosphorylation	[RNA-polymerase]-subunit kinase; Cyclin-dependent kinase
Hho_007314-T2	cyclin-dependent kinase 9	316	0	87.64	3	F:GO:0004674; F:GO:0005524; P:GO:0006468	F:protein serine/threonine kinase activity; F:ATP binding; P:protein phosphorylation		IPR000719 (SMART); IPR000719 (PFAM); G3DSA:3.30.200.20 (GENE3D); G3DSA:1.10.510.10 (GENE3D); mobidb-lite (MOBIDB_LITE); PTHR24056:SF414 (PANTHER); PTHR24056 (PANTHER); IPR000719 (PROSITE_PROFILES); IPR011009 (SUPERFAMILY)	F:GO:0004672; F:GO:0005524; P:GO:0006468	F:protein kinase activity; F:ATP binding; P:protein phosphorylation
Hho_007373-T1	uncharacterized protein LOC108741291 isoform X8	800	1.52704e-109	48.73	1	F:GO:0038023	F:signaling receptor activity		IPR016017 (SMART); IPR016017 (PFAM); mobidb-lite (MOBIDB_LITE); mobidb-lite (MOBIDB_LITE); IPR003438 (PANTHER); IPR003438 (PANTHER); PTHR10269:SF12 (PANTHER); IPR037193 (SUPERFAMILY); IPR037193 (SUPERFAMILY); IPR037193 (SUPERFAMILY); IPR037193 (SUPERFAMILY)	F:GO:0038023	F:signaling receptor activity
Hho_007384-T1	TBC1 domain family member 2B-like	893	7.94536e-128	50.59					IPR000195 (SMART); G3DSA:1.10.8.270 (GENE3D); IPR011993 (G3DSA:2.30.29.GENE3D); IPR000195 (PFAM); G3DSA:1.10.472.80 (GENE3D); PTHR22957:SF506 (PANTHER); PTHR22957 (PANTHER); IPR000195 (PROSITE_PROFILES); IPR035969 (SUPERFAMILY); SSF50729 (SUPERFAMILY); IPR035969 (SUPERFAMILY)	no GO terms	no GO terms
Hho_007439-T2	BTB/POZ domain-containing protein KCTD3	600	0	76.07	2	F:GO:0005515; P:GO:0051260	F:protein binding; P:protein homooligomerization		IPR000210 (SMART); G3DSA:3.30.710.10 (GENE3D); IPR015943 (G3DSA:2.130.10.GENE3D); IPR003131 (PFAM); mobidb-lite (MOBIDB_LITE); mobidb-lite (MOBIDB_LITE); PTHR15859 (PANTHER); PTHR15859:SF1 (PANTHER); IPR000210 (PROSITE_PROFILES); cd18363 (CDD); IPR011333 (SUPERFAMILY); IPR036322 (SUPERFAMILY)	F:GO:0005515; P:GO:0051260	F:protein binding; P:protein homooligomerization
Hho_007503-T1	apolipophorins-like	5879	0	52.7	2	F:GO:0005319; P:GO:0006869	F:lipid transporter activity; P:lipid transport		IPR015255 (SMART); IPR001846 (SMART); IPR001747 (SMART); IPR015817 (G3DSA:2.20.50.GENE3D); IPR011030 (G3DSA:1.25.10.GENE3D); IPR015255 (PFAM); IPR015816 (G3DSA:2.30.230.GENE3D); IPR001846 (PFAM); IPR036465 (G3DSA:3.40.50.GENE3D); IPR001747 (PFAM); IPR009454 (PFAM); PTHR23345 (PANTHER); PTHR23345:SF15 (PANTHER); IPR001747 (PROSITE_PROFILES); IPR002035 (PROSITE_PROFILES); IPR001846 (PROSITE_PROFILE…	F:GO:0005319; P:GO:0006869	F:lipid transporter activity; P:lipid transport
Hho_007531-T1	mediator of RNA polymerase II transcription subunit 26 isoform X1	597	9.00294e-53	48.65	2	P:GO:0006357; C:GO:0016592	P:regulation of transcription by RNA polymerase II; C:mediator complex		IPR003617 (SMART); IPR031416 (PFAM); IPR035441 (G3DSA:1.20.930.GENE3D); IPR017923 (PFAM); mobidb-lite (MOBIDB_LITE); mobidb-lite (MOBIDB_LITE); mobidb-lite (MOBIDB_LITE); mobidb-lite (MOBIDB_LITE); mobidb-lite (MOBIDB_LITE); mobidb-lite (MOBIDB_LITE); mobidb-lite (MOBIDB_LITE); mobidb-lite (MOBIDB_LITE); IPR042376 (PANTHER); IPR017923 (PROSITE_PROFILES); IPR035441 (SUPERFAMILY)	C:GO:0005634; P:GO:0006357; C:GO:0016592	C:nucleus; P:regulation of transcription by RNA polymerase II; C:mediator complex
Hho_007550-T1	transcription factor TFIIIB component B'' homolog	578	1.40827e-46	55.39	1	F:GO:0003677	F:DNA binding		IPR039467 (PFAM); mobidb-lite (MOBIDB_LITE); mobidb-lite (MOBIDB_LITE); mobidb-lite (MOBIDB_LITE); mobidb-lite (MOBIDB_LITE); mobidb-lite (MOBIDB_LITE); mobidb-lite (MOBIDB_LITE); mobidb-lite (MOBIDB_LITE); mobidb-lite (MOBIDB_LITE); mobidb-lite (MOBIDB_LITE); mobidb-lite (MOBIDB_LITE); PTHR22929 (PANTHER); IPR001005 (CDD); IPR009057 (SUPERFAMILY)	F:GO:0003677	F:DNA binding
Hho_007586-T1	galectin-4 isoform X1	478	3.10261e-68	48.89	1	F:GO:0030246	F:carbohydrate binding		IPR001079 (SMART); IPR001079 (SMART); IPR001079 (PFAM); G3DSA:2.60.120.200 (GENE3D); G3DSA:2.60.120.200 (GENE3D); PTHR11346:SF160 (PANTHER); PTHR11346:SF160 (PANTHER); PTHR11346 (PANTHER); PTHR11346 (PANTHER); PTHR11346:SF160 (PANTHER); IPR001079 (PROSITE_PROFILES); IPR001079 (PROSITE_PROFILES); IPR001079 (PROSITE_PROFILES); IPR001079 (CDD); IPR001079 (CDD); IPR001079 (CDD); IPR013320 (SUPERFAMIL…	F:GO:0030246	F:carbohydrate binding
Hho_009292-T1	CUGBP Elav-like family member 4 isoform X1	406	0	83.26	1	F:GO:0003676	F:nucleic acid binding		IPR000504 (SMART); IPR012677 (G3DSA:3.30.70.GENE3D); IPR012677 (G3DSA:3.30.70.GENE3D); IPR000504 (PFAM); IPR012677 (G3DSA:3.30.70.GENE3D); PTHR24012 (PANTHER); PTHR24012:SF716 (PANTHER); IPR000504 (PROSITE_PROFILES); IPR000504 (PROSITE_PROFILES); cd12635 (CDD); cd12639 (CDD); IPR035979 (SUPERFAMILY); IPR035979 (SUPERFAMILY)	F:GO:0003676	F:nucleic acid binding
Hho_009292-T2	CUGBP Elav-like family member 4 isoform X1	377	0	84.31	1	F:GO:0003676	F:nucleic acid binding		IPR000504 (SMART); IPR012677 (G3DSA:3.30.70.GENE3D); IPR000504 (PFAM); IPR012677 (G3DSA:3.30.70.GENE3D); PTHR24012:SF716 (PANTHER); PTHR24012 (PANTHER); IPR000504 (PROSITE_PROFILES); IPR000504 (PROSITE_PROFILES); cd12639 (CDD); cd12635 (CDD); IPR035979 (SUPERFAMILY)	F:GO:0003676	F:nucleic acid binding
Hho_009292-T3	CUGBP Elav-like family member 4 isoform X2	407	0	81.02	1	F:GO:0003676	F:nucleic acid binding		IPR000504 (SMART); IPR012677 (G3DSA:3.30.70.GENE3D); IPR012677 (G3DSA:3.30.70.GENE3D); IPR000504 (PFAM); IPR012677 (G3DSA:3.30.70.GENE3D); PTHR24012:SF716 (PANTHER); PTHR24012 (PANTHER); IPR000504 (PROSITE_PROFILES); IPR000504 (PROSITE_PROFILES); cd12639 (CDD); cd12635 (CDD); IPR035979 (SUPERFAMILY); IPR035979 (SUPERFAMILY)	F:GO:0003676	F:nucleic acid binding
Hho_009330-T1	cyclin-T isoform X4	1228	3.74998e-127	78.44	1	P:GO:0006351	P:transcription, DNA-templated		IPR013763 (SMART); G3DSA:1.10.472.10 (GENE3D); G3DSA:1.10.472.10 (GENE3D); IPR006671 (PFAM); mobidb-lite (MOBIDB_LITE); mobidb-lite (MOBIDB_LITE); mobidb-lite (MOBIDB_LITE); mobidb-lite (MOBIDB_LITE); mobidb-lite (MOBIDB_LITE); mobidb-lite (MOBIDB_LITE); mobidb-lite (MOBIDB_LITE); mobidb-lite (MOBIDB_LITE); mobidb-lite (MOBIDB_LITE); mobidb-lite (MOBIDB_LITE); mobidb-lite (MOBIDB_LITE); mobidb-li…	P:GO:0006351	P:transcription, DNA-templated
Hho_009368-T1	unconventional myosin-Va isoform X4	1827	0	74.22	4	F:GO:0003774; F:GO:0005524; C:GO:0016459; F:GO:0051015	F:motor activity; F:ATP binding; C:myosin complex; F:actin filament binding	EC:3.6.1.15	IPR001609 (PRINTS); IPR000048 (SMART); IPR001609 (SMART); IPR002710 (SMART); G3DSA:1.20.120.720 (GENE3D); IPR001609 (PFAM); G3DSA:1.20.5.190 (GENE3D); IPR000048 (PFAM); IPR036961 (G3DSA:3.40.850.GENE3D); IPR004009 (PFAM); G3DSA:3.30.70.3240 (GENE3D); G3DSA:1.20.58.530 (GENE3D); IPR002710 (PFAM); IPR008989 (G3DSA:2.30.30.GENE3D); PTHR13140:SF356 (PANTHER); PTHR13140:SF356 (PANTHER); PTHR13140 (PAN…	F:GO:0003774; F:GO:0005515; F:GO:0005524; C:GO:0016459; F:GO:0051015	F:motor activity; F:protein binding; F:ATP binding; C:myosin complex; F:actin filament binding	Nucleoside-triphosphate phosphatase
Hho_009408-T1	MICOS complex subunit MIC13 homolog QIL1	114	9.22795e-11	50.95	3	C:GO:0005739; C:GO:0005743; C:GO:0061617	C:mitochondrion; C:mitochondrial inner membrane; C:MICOS complex		IPR026769 (PFAM); IPR026769 (PANTHER)	no GO terms	no GO terms
Hho_009572-T1	metabotropic glutamate receptor 2-like isoform X2	825	0	81.25	4	F:GO:0004930; C:GO:0005886; P:GO:0007186; C:GO:0016021	F:G protein-coupled receptor activity; C:plasma membrane; P:G protein-coupled receptor signaling pathway; C:integral component of membrane		IPR000337 (PRINTS); IPR000162 (PRINTS); G3DSA:3.40.50.2300 (GENE3D); IPR001828 (PFAM); IPR011500 (PFAM); IPR038550 (G3DSA:2.10.50.GENE3D); IPR017978 (PFAM); G3DSA:3.40.50.2300 (GENE3D); mobidb-lite (MOBIDB_LITE); PTHR24060 (PANTHER); PTHR24060:SF155 (PANTHER); IPR017978 (PROSITE_PROFILES); cd06362 (CDD); cd15045 (CDD); IPR028082 (SUPERFAMILY)	F:GO:0004930; P:GO:0007186; C:GO:0016021	F:G protein-coupled receptor activity; P:G protein-coupled receptor signaling pathway; C:integral component of membrane
Hho_009722-T1	Protein melted	939	0	66.47					IPR001849 (SMART); IPR001849 (PFAM); IPR011993 (G3DSA:2.30.29.GENE3D); mobidb-lite (MOBIDB_LITE); mobidb-lite (MOBIDB_LITE); IPR039888 (PANTHER); IPR001849 (PROSITE_PROFILES); cd01264 (CDD); SSF50729 (SUPERFAMILY); IPR016024 (SUPERFAMILY)	no GO terms	no GO terms
Hho_009772-T1	DNA (cytosine-5)-methyltransferase 3B-like isoform X1	946	0	64.66	1	F:GO:0008168	F:methyltransferase activity		IPR001965 (SMART); IPR000313 (SMART); IPR040552 (PFAM); IPR001525 (PFAM); G3DSA:3.40.50.150 (GENE3D); G3DSA:2.20.70.90 (GENE3D); IPR013083 (G3DSA:3.30.40.GENE3D); G3DSA:2.30.30.140 (GENE3D); IPR000313 (PFAM); mobidb-lite (MOBIDB_LITE); mobidb-lite (MOBIDB_LITE); mobidb-lite (MOBIDB_LITE); mobidb-lite (MOBIDB_LITE); mobidb-lite (MOBIDB_LITE); mobidb-lite (MOBIDB_LITE); PTHR23068 (PANTHER); PTHR230…	F:GO:0008168	F:methyltransferase activity
Hho_009776-T1	lariat debranching enzyme-like	506	0	68.55	2	P:GO:0006397; F:GO:0016788	P:mRNA processing; F:hydrolase activity, acting on ester bonds		IPR007708 (SMART); IPR004843 (PFAM); IPR029052 (G3DSA:3.60.21.GENE3D); IPR007708 (PFAM); PTHR12849 (PANTHER); IPR041816 (CDD); SSF56300 (SUPERFAMILY)	P:GO:0006397; F:GO:0016787; F:GO:0016788	P:mRNA processing; F:hydrolase activity; F:hydrolase activity, acting on ester bonds
Hho_009792-T1	disks large 1 tumor suppressor protein isoform X8	895	0	74.99	1	F:GO:0005515	F:protein binding		IPR001452 (SMART); IPR001478 (SMART); IPR008145 (SMART); IPR001478 (PFAM); G3DSA:2.30.42.10 (GENE3D); IPR008145 (PFAM); G3DSA:2.30.42.10 (GENE3D); G3DSA:2.30.42.10 (GENE3D); IPR001452 (PFAM); IPR016313 (PIRSF); mobidb-lite (MOBIDB_LITE); mobidb-lite (MOBIDB_LITE); mobidb-lite (MOBIDB_LITE); mobidb-lite (MOBIDB_LITE); mobidb-lite (MOBIDB_LITE); PTHR23119 (PANTHER); PTHR23119:SF5 (PANTHER); IPR0081…	F:GO:0005515	F:protein binding
Hho_009792-T2	disks large 1 tumor suppressor protein isoform X7	758	0	80.41	1	F:GO:0005515	F:protein binding		IPR001478 (SMART); IPR008145 (SMART); IPR001452 (SMART); IPR008145 (PFAM); G3DSA:2.30.42.10 (GENE3D); IPR016313 (PIRSF); G3DSA:2.30.42.10 (GENE3D); IPR001478 (PFAM); IPR001452 (PFAM); G3DSA:2.30.42.10 (GENE3D); mobidb-lite (MOBIDB_LITE); mobidb-lite (MOBIDB_LITE); mobidb-lite (MOBIDB_LITE); mobidb-lite (MOBIDB_LITE); mobidb-lite (MOBIDB_LITE); PTHR23119:SF5 (PANTHER); PTHR23119 (PANTHER); IPR0081…	F:GO:0005515	F:protein binding
Hho_009792-T3	disks large 1 tumor suppressor protein isoform X4	881	0	77.76	1	F:GO:0005515	F:protein binding		IPR008145 (SMART); IPR001478 (SMART); IPR001452 (SMART); G3DSA:2.30.42.10 (GENE3D); IPR016313 (PIRSF); IPR001452 (PFAM); IPR008145 (PFAM); IPR001478 (PFAM); G3DSA:2.30.42.10 (GENE3D); G3DSA:2.30.42.10 (GENE3D); mobidb-lite (MOBIDB_LITE); mobidb-lite (MOBIDB_LITE); mobidb-lite (MOBIDB_LITE); mobidb-lite (MOBIDB_LITE); mobidb-lite (MOBIDB_LITE); mobidb-lite (MOBIDB_LITE); mobidb-lite (MOBIDB_LITE);…	F:GO:0005515	F:protein binding
Hho_009826-T1	vacuolar protein sorting-associated protein 18 homolog isoform X2	996	0	65.51	2	P:GO:0006886; P:GO:0016192	P:intracellular protein transport; P:vesicle-mediated transport		IPR000547 (PFAM); IPR007810 (PFAM); IPR019453 (PFAM); PTHR23323 (PANTHER); PTHR23323:SF26 (PANTHER); IPR000547 (PROSITE_PROFILES); cd16462 (CDD); IPR016024 (SUPERFAMILY)	P:GO:0006886; P:GO:0016192	P:intracellular protein transport; P:vesicle-mediated transport
Hho_009872-T2	pseudouridine-metabolizing bifunctional protein C1861.05	229	1.87645e-51	63.32	1	F:GO:0016798	F:hydrolase activity, acting on glycosyl bonds		IPR022830 (G3DSA:3.40.1790.GENE3D); IPR007342 (PFAM); IPR007342 (PANTHER); IPR022830 (SUPERFAMILY)	F:GO:0016798	F:hydrolase activity, acting on glycosyl bonds
Hho_010253-T1	signal transducer and activator of transcription 5B isoform X1	753	0	76.73	5	F:GO:0003677; F:GO:0003700; C:GO:0005634; P:GO:0006355; P:GO:0007165	F:DNA binding; F:DNA-binding transcription factor activity; C:nucleus; P:regulation of transcription, DNA-templated; P:signal transduction		IPR013799 (SMART); G3DSA:1.20.1050.20 (GENE3D); G3DSA:1.10.238.10 (GENE3D); IPR036535 (G3DSA:1.10.532.GENE3D); IPR000980 (PFAM); IPR013801 (PFAM); IPR013799 (PFAM); IPR036860 (G3DSA:3.30.505.GENE3D); IPR012345 (G3DSA:2.60.40.GENE3D); IPR013800 (PFAM); mobidb-lite (MOBIDB_LITE); PTHR11801:SF39 (PANTHER); IPR001217 (PANTHER); IPR000980 (PROSITE_PROFILES); cd16849 (CDD); cd16855 (CDD); cd09919 (CDD)…	F:GO:0003677; F:GO:0003700; C:GO:0005634; P:GO:0006355; P:GO:0007165	F:DNA binding; F:DNA-binding transcription factor activity; C:nucleus; P:regulation of transcription, DNA-templated; P:signal transduction
Hho_010254-T3	mitochondrial putative 39S ribosomal protein L45	229	2.10562e-89	73.5	1	C:GO:0005840	C:ribosome		IPR007379 (SMART); G3DSA:3.10.450.240 (GENE3D); IPR007379 (PFAM); PTHR28554 (PANTHER); IPR032710 (SUPERFAMILY)	no GO terms	no GO terms
Hho_010316-T2	origin recognition complex subunit 2-like	416	2.56934e-78	59.28	4	C:GO:0000808; C:GO:0005634; P:GO:0006260; P:GO:0016043	C:origin recognition complex; C:nucleus; P:DNA replication; P:cellular component organization		IPR007220 (PFAM); mobidb-lite (MOBIDB_LITE); mobidb-lite (MOBIDB_LITE); mobidb-lite (MOBIDB_LITE); IPR007220 (PANTHER)	C:GO:0000808; C:GO:0005634; P:GO:0006260	C:origin recognition complex; C:nucleus; P:DNA replication
Hho_010316-T3	origin recognition complex subunit 2	371	8.74573e-81	60.4	8	F:GO:0003682; F:GO:0005515; C:GO:0005664; C:GO:0005723; P:GO:0006270; P:GO:0007052; P:GO:0007076; P:GO:0007307	F:chromatin binding; F:protein binding; C:nuclear origin of replication recognition complex; C:alpha-heterochromatin; P:DNA replication initiation; P:mitotic spindle organization; P:mitotic chromosome condensation; P:eggshell chorion gene amplification		IPR007220 (PFAM); mobidb-lite (MOBIDB_LITE); mobidb-lite (MOBIDB_LITE); IPR007220 (PANTHER)	C:GO:0000808; C:GO:0005634; P:GO:0006260	C:origin recognition complex; C:nucleus; P:DNA replication
Hho_010354-T1	serine/threonine-protein kinase MARK2-like isoform X1	550	3.79073e-124	73.87	6	F:GO:0004674; F:GO:0005524; C:GO:0005634; C:GO:0005737; P:GO:0006468; P:GO:0035556	F:protein serine/threonine kinase activity; F:ATP binding; C:nucleus; C:cytoplasm; P:protein phosphorylation; P:intracellular signal transduction		IPR000719 (SMART); IPR000719 (PFAM); G3DSA:1.10.510.10 (GENE3D); PTHR24343:SF304 (PANTHER); PTHR24343 (PANTHER); IPR000719 (PROSITE_PROFILES); IPR011009 (SUPERFAMILY)	F:GO:0004672; F:GO:0005524; P:GO:0006468	F:protein kinase activity; F:ATP binding; P:protein phosphorylation
Hho_010374-T1	nuclear factor interleukin-3-regulated protein isoform X2	763	5.06228e-41	66.39	2	F:GO:0003700; P:GO:0006355	F:DNA-binding transcription factor activity; P:regulation of transcription, DNA-templated		IPR004827 (SMART); IPR004827 (PFAM); G3DSA:1.20.5.170 (GENE3D); mobidb-lite (MOBIDB_LITE); mobidb-lite (MOBIDB_LITE); mobidb-lite (MOBIDB_LITE); mobidb-lite (MOBIDB_LITE); mobidb-lite (MOBIDB_LITE); mobidb-lite (MOBIDB_LITE); mobidb-lite (MOBIDB_LITE); mobidb-lite (MOBIDB_LITE); mobidb-lite (MOBIDB_LITE); mobidb-lite (MOBIDB_LITE); mobidb-lite (MOBIDB_LITE); mobidb-lite (MOBIDB_LITE); mobidb-lite…	F:GO:0003700; P:GO:0006355	F:DNA-binding transcription factor activity; P:regulation of transcription, DNA-templated
Hho_010402-T1	protein gooseberry-like	564	0	78.17	4	C:GO:0005634; P:GO:0006355; P:GO:0007275; F:GO:0043565	C:nucleus; P:regulation of transcription, DNA-templated; P:multicellular organism development; F:sequence-specific DNA binding		IPR001523 (PRINTS); IPR001356 (SMART); IPR001523 (SMART); IPR036388 (G3DSA:1.10.10.GENE3D); IPR036388 (G3DSA:1.10.10.GENE3D); IPR001356 (PFAM); IPR001523 (PFAM); G3DSA:1.10.10.60 (GENE3D); mobidb-lite (MOBIDB_LITE); mobidb-lite (MOBIDB_LITE); mobidb-lite (MOBIDB_LITE); mobidb-lite (MOBIDB_LITE); mobidb-lite (MOBIDB_LITE); mobidb-lite (MOBIDB_LITE); mobidb-lite (MOBIDB_LITE); mobidb-lite (MOBIDB_L…	F:GO:0003677; P:GO:0006355	F:DNA binding; P:regulation of transcription, DNA-templated
Hho_010461-T1	NFX1-type zinc finger-containing protein 1-like	2027	0	48.62	4	F:GO:0003700; C:GO:0005634; P:GO:0006355; F:GO:0008270	F:DNA-binding transcription factor activity; C:nucleus; P:regulation of transcription, DNA-templated; F:zinc ion binding		IPR000967 (SMART); G3DSA:3.40.50.300 (GENE3D); IPR041679 (PFAM); G3DSA:3.40.50.300 (GENE3D); IPR041677 (PFAM); mobidb-lite (MOBIDB_LITE); mobidb-lite (MOBIDB_LITE); mobidb-lite (MOBIDB_LITE); mobidb-lite (MOBIDB_LITE); mobidb-lite (MOBIDB_LITE); mobidb-lite (MOBIDB_LITE); PTHR10887 (PANTHER); PTHR10887:SF341 (PANTHER); cd18808 (CDD); cd17936 (CDD); cd17936 (CDD); IPR027417 (SUPERFAMILY)	F:GO:0003700; C:GO:0005634; P:GO:0006355; F:GO:0008270	F:DNA-binding transcription factor activity; C:nucleus; P:regulation of transcription, DNA-templated; F:zinc ion binding
Hho_010686-T1	Protein FRA10AC1	314	6.75275e-96	69.3					IPR019129 (PFAM); mobidb-lite (MOBIDB_LITE); mobidb-lite (MOBIDB_LITE); mobidb-lite (MOBIDB_LITE); mobidb-lite (MOBIDB_LITE); mobidb-lite (MOBIDB_LITE); PTHR11567 (PANTHER); PTHR11567:SF25 (PANTHER)	no GO terms	no GO terms
Hho_011475-T1	probable glutamate receptor	409	1.19095e-28	46.32	2	F:GO:0015276; C:GO:0016020	F:ligand-gated ion channel activity; C:membrane		G3DSA:1.10.287.70 (GENE3D); IPR001320 (PFAM); G3DSA:3.40.190.10 (GENE3D); G3DSA:3.40.190.10 (GENE3D); PTHR42643:SF13 (PANTHER); PTHR42643 (PANTHER); SSF53850 (SUPERFAMILY)	F:GO:0015276; C:GO:0016020	F:ligand-gated ion channel activity; C:membrane
Hho_011576-T1	DNA polymerase theta-like	1926	0	67.27	4	F:GO:0003677; F:GO:0003887; F:GO:0005524; P:GO:0006261	F:DNA binding; F:DNA-directed DNA polymerase activity; F:ATP binding; P:DNA-dependent DNA replication	EC:2.7.7.7	IPR002298 (PRINTS); IPR001098 (SMART); IPR014001 (SMART); IPR001650 (SMART); IPR011545 (PFAM); G3DSA:3.40.50.300 (GENE3D); G3DSA:3.40.50.300 (GENE3D); G3DSA:3.30.70.370 (GENE3D); G3DSA:1.10.150.20 (GENE3D); G3DSA:1.10.3380.20 (GENE3D); IPR036397 (G3DSA:3.30.420.GENE3D); G3DSA:1.20.1060.10 (GENE3D); IPR001098 (PFAM); IPR001650 (PFAM); mobidb-lite (MOBIDB_LITE); mobidb-lite (MOBIDB_LITE); PTHR10133…	F:GO:0003676; F:GO:0003677; F:GO:0003887; F:GO:0005524; P:GO:0006260; P:GO:0006261	F:nucleic acid binding; F:DNA binding; F:DNA-directed DNA polymerase activity; F:ATP binding; P:DNA replication; P:DNA-dependent DNA replication	DNA-directed DNA polymerase
Hho_011651-T1	---NA---	139							mobidb-lite (MOBIDB_LITE)	no GO terms	no GO terms
Hho_011651-T2	---NA---	140							mobidb-lite (MOBIDB_LITE)	no GO terms	no GO terms
Hho_011652-T1	---NA---	152							mobidb-lite (MOBIDB_LITE)	no GO terms	no GO terms
Hho_011809-T1	rho GTPase-activating protein 100F isoform X5	1130	0	59.76	2	F:GO:0005515; P:GO:0007165	F:protein binding; P:signal transduction		IPR000008 (SMART); IPR000198 (SMART); IPR001478 (SMART); G3DSA:2.30.42.10 (GENE3D); IPR008936 (G3DSA:1.10.555.GENE3D); IPR001478 (PFAM); IPR035892 (G3DSA:2.60.40.GENE3D); IPR000198 (PFAM); mobidb-lite (MOBIDB_LITE); mobidb-lite (MOBIDB_LITE); mobidb-lite (MOBIDB_LITE); PTHR46150:SF3 (PANTHER); PTHR46150 (PANTHER); IPR001478 (PROSITE_PROFILES); IPR000198 (PROSITE_PROFILES); cd00992 (CDD); cd00030 …	F:GO:0005515; P:GO:0007165	F:protein binding; P:signal transduction
Hho_011859-T1	PREDICTED: uncharacterized protein LOC657682 isoform X5	905	0	67.25	2	F:GO:0005515; P:GO:0035556	F:protein binding; P:intracellular signal transduction		IPR001452 (PRINTS); IPR002219 (SMART); IPR001452 (SMART); IPR001452 (PFAM); G3DSA:3.30.60.20 (GENE3D); G3DSA:2.30.30.40 (GENE3D); IPR001060 (PFAM); IPR002219 (PFAM); IPR027267 (G3DSA:1.20.1270.GENE3D); mobidb-lite (MOBIDB_LITE); mobidb-lite (MOBIDB_LITE); mobidb-lite (MOBIDB_LITE); mobidb-lite (MOBIDB_LITE); mobidb-lite (MOBIDB_LITE); mobidb-lite (MOBIDB_LITE); mobidb-lite (MOBIDB_LITE); mobidb-l…	F:GO:0005515; P:GO:0035556	F:protein binding; P:intracellular signal transduction
Hho_011862-T1	sushi, von Willebrand factor type A, EGF and pentraxin domain-containing protein 1	482	1.43076e-10	36.41					IPR000436 (SMART); IPR000436 (PFAM); G3DSA:2.10.70.10 (GENE3D); G3DSA:2.10.70.10 (GENE3D); PTHR19325 (PANTHER); PTHR19325:SF501 (PANTHER); IPR000436 (PROSITE_PROFILES); IPR000436 (PROSITE_PROFILES); IPR000436 (CDD); IPR000436 (CDD); IPR035976 (SUPERFAMILY); IPR035976 (SUPERFAMILY)	no GO terms	no GO terms
Hho_011904-T1	cytokine receptor isoform X1	1385	2.43538e-102	46.3	1	F:GO:0005515	F:protein binding		IPR003961 (SMART); IPR013783 (G3DSA:2.60.40.GENE3D); IPR013783 (G3DSA:2.60.40.GENE3D); IPR013783 (G3DSA:2.60.40.GENE3D); IPR003961 (PFAM); IPR013783 (G3DSA:2.60.40.GENE3D); IPR013783 (G3DSA:2.60.40.GENE3D); IPR013783 (G3DSA:2.60.40.GENE3D); mobidb-lite (MOBIDB_LITE); mobidb-lite (MOBIDB_LITE); mobidb-lite (MOBIDB_LITE); mobidb-lite (MOBIDB_LITE); mobidb-lite (MOBIDB_LITE); mobidb-lite (MOBIDB_LIT…	F:GO:0005515	F:protein binding
Hho_012116-T1	---NA---	76							no IPS match	no IPS match	no IPS match
Hho_012132-T1	DNA excision repair protein haywire	797	0	86.07	13	C:GO:0000112; F:GO:0003677; F:GO:0005524; C:GO:0005675; P:GO:0006367; P:GO:0006468; F:GO:0008134; F:GO:0008353; P:GO:0009411; P:GO:0032508; P:GO:0033683; F:GO:0043138; C:GO:0097550	C:nucleotide-excision repair factor 3 complex; F:DNA binding; F:ATP binding; C:transcription factor TFIIH holo complex; P:transcription initiation from RNA polymerase II promoter; P:protein phosphorylation; F:transcription factor binding; F:RNA polymerase II CTD heptapeptide repeat kinase activity; P:response to UV; P:DNA duplex unwinding; P:nucleotide-excision repair, DNA incision; F:3'-5' DNA h…	EC:2.7.11.23; EC:3.6.1.3; EC:3.6.4.12; EC:3.6.1.15	PR00851 (PRINTS); IPR001650 (SMART); IPR014001 (SMART); G3DSA:3.40.50.300 (GENE3D); IPR032830 (PFAM); IPR032438 (PFAM); G3DSA:3.40.50.300 (GENE3D); IPR006935 (PFAM); IPR001161 (TIGRFAM); mobidb-lite (MOBIDB_LITE); mobidb-lite (MOBIDB_LITE); mobidb-lite (MOBIDB_LITE); mobidb-lite (MOBIDB_LITE); PTHR11274 (PANTHER); PTHR11274:SF0 (PANTHER); IPR014001 (PROSITE_PROFILES); IPR001650 (PROSITE_PROFILES)…	F:GO:0003677; F:GO:0003678; F:GO:0005524; P:GO:0006289; P:GO:0006367; F:GO:0016787	F:DNA binding; F:DNA helicase activity; F:ATP binding; P:nucleotide-excision repair; P:transcription initiation from RNA polymerase II promoter; F:hydrolase activity	[RNA-polymerase]-subunit kinase; Adenosinetriphosphatase; DNA helicase; Nucleoside-triphosphate phosphatase
Hho_012168-T1	ras-related protein Rab-23	237	6.40471e-107	77.67	7	P:GO:0000045; F:GO:0003924; F:GO:0005525; C:GO:0005776; P:GO:0006886; C:GO:0010008; P:GO:0032482	P:autophagosome assembly; F:GTPase activity; F:GTP binding; C:autophagosome; P:intracellular protein transport; C:endosome membrane; P:Rab protein signal transduction	EC:3.6.1.15	PR00449 (PRINTS); SM00174 (SMART); SM00176 (SMART); SM00173 (SMART); SM00175 (SMART); IPR005225 (TIGRFAM); G3DSA:3.40.50.300 (GENE3D); IPR001806 (PFAM); mobidb-lite (MOBIDB_LITE); PTHR24073:SF209 (PANTHER); PTHR24073 (PANTHER); PS51419 (PROSITE_PROFILES); IPR034114 (CDD); IPR027417 (SUPERFAMILY)	F:GO:0003924; F:GO:0005525	F:GTPase activity; F:GTP binding	Nucleoside-triphosphate phosphatase
Hho_012208-T1	ebna2 binding protein P100	904	0	76.54	4	F:GO:0004518; C:GO:0016442; P:GO:0031047; P:GO:0090305	F:nuclease activity; C:RISC complex; P:gene silencing by RNA; P:nucleic acid phosphodiester bond hydrolysis		IPR002999 (SMART); IPR016071 (SMART); IPR035437 (G3DSA:2.40.50.GENE3D); IPR035437 (G3DSA:2.40.50.GENE3D); IPR016071 (PFAM); IPR035437 (G3DSA:2.40.50.GENE3D); IPR035437 (G3DSA:2.40.50.GENE3D); G3DSA:2.30.30.140 (GENE3D); IPR002999 (PFAM); IPR016685 (PIRSF); mobidb-lite (MOBIDB_LITE); PTHR12302:SF13 (PANTHER); PTHR12302 (PANTHER); IPR016071 (PROSITE_PROFILES); IPR016071 (PROSITE_PROFILES); IPR01607…	C:GO:0016442; P:GO:0031047	C:RISC complex; P:gene silencing by RNA
Hho_012366-T1	pre-mRNA-processing factor 40 homolog A	774	0	71.02	2	F:GO:0005515; P:GO:0045292	F:protein binding; P:mRNA cis splicing, via spliceosome		IPR002713 (SMART); IPR001202 (SMART); IPR036517 (G3DSA:1.10.10.GENE3D); IPR001202 (PFAM); G3DSA:2.20.70.10 (GENE3D); G3DSA:2.20.70.10 (GENE3D); IPR002713 (PFAM); IPR036517 (G3DSA:1.10.10.GENE3D); IPR036517 (G3DSA:1.10.10.GENE3D); IPR036517 (G3DSA:1.10.10.GENE3D); mobidb-lite (MOBIDB_LITE); mobidb-lite (MOBIDB_LITE); mobidb-lite (MOBIDB_LITE); mobidb-lite (MOBIDB_LITE); mobidb-lite (MOBIDB_LITE); …	F:GO:0005515; P:GO:0045292	F:protein binding; P:mRNA cis splicing, via spliceosome
Hho_012419-T1	uncharacterized protein LOC106654252 isoform X1	881	7.66607e-98	52.04	2	P:GO:0006508; F:GO:0008234	P:proteolysis; F:cysteine-type peptidase activity		IPR003653 (PFAM); G3DSA:1.10.418.20 (GENE3D); G3DSA:3.30.310.130 (GENE3D); mobidb-lite (MOBIDB_LITE); mobidb-lite (MOBIDB_LITE); mobidb-lite (MOBIDB_LITE); PTHR46896 (PANTHER); IPR003653 (PROSITE_PROFILES); IPR038765 (SUPERFAMILY)	P:GO:0006508; F:GO:0008234	P:proteolysis; F:cysteine-type peptidase activity
Hho_012457-T1	Organic cation transporter protein	423	2.02636e-99	57.74	3	C:GO:0016021; F:GO:0022857; P:GO:0055085	C:integral component of membrane; F:transmembrane transporter activity; P:transmembrane transport		G3DSA:1.20.1250.20 (GENE3D); IPR005828 (PFAM); PTHR24064 (PANTHER); PTHR24064:SF411 (PANTHER); IPR020846 (PROSITE_PROFILES); cd17317 (CDD); IPR036259 (SUPERFAMILY)	C:GO:0016021; F:GO:0022857; P:GO:0055085	C:integral component of membrane; F:transmembrane transporter activity; P:transmembrane transport
Hho_012457-T2	Organic cation transporter protein	310	9.76447e-74	60.25	3	C:GO:0016021; F:GO:0022857; P:GO:0055085	C:integral component of membrane; F:transmembrane transporter activity; P:transmembrane transport		G3DSA:1.20.1250.20 (GENE3D); IPR005828 (PFAM); PTHR24064 (PANTHER); PTHR24064:SF411 (PANTHER); IPR020846 (PROSITE_PROFILES); cd17317 (CDD); IPR036259 (SUPERFAMILY)	C:GO:0016021; F:GO:0022857; P:GO:0055085	C:integral component of membrane; F:transmembrane transporter activity; P:transmembrane transport
Hho_012503-T1	Rho GTPase-activating protein 20	1305	0	60.62	1	P:GO:0007165	P:signal transduction		IPR000198 (SMART); IPR000198 (PFAM); IPR011993 (G3DSA:2.30.29.GENE3D); IPR008936 (G3DSA:1.10.555.GENE3D); mobidb-lite (MOBIDB_LITE); mobidb-lite (MOBIDB_LITE); mobidb-lite (MOBIDB_LITE); mobidb-lite (MOBIDB_LITE); mobidb-lite (MOBIDB_LITE); mobidb-lite (MOBIDB_LITE); mobidb-lite (MOBIDB_LITE); mobidb-lite (MOBIDB_LITE); mobidb-lite (MOBIDB_LITE); mobidb-lite (MOBIDB_LITE); PTHR23179 (PANTHER); PT…	P:GO:0007165	P:signal transduction
Hho_012503-T2	Rho GTPase-activating protein 20	1124	1.36555e-123	60.57	1	P:GO:0007165	P:signal transduction		IPR000198 (SMART); IPR000198 (PFAM); IPR008936 (G3DSA:1.10.555.GENE3D); IPR000159 (PFAM); mobidb-lite (MOBIDB_LITE); mobidb-lite (MOBIDB_LITE); mobidb-lite (MOBIDB_LITE); mobidb-lite (MOBIDB_LITE); mobidb-lite (MOBIDB_LITE); mobidb-lite (MOBIDB_LITE); mobidb-lite (MOBIDB_LITE); mobidb-lite (MOBIDB_LITE); PTHR23179:SF28 (PANTHER); PTHR23179 (PANTHER); IPR000198 (PROSITE_PROFILES); cd17115 (CDD); c…	P:GO:0007165	P:signal transduction
Hho_012548-T1	E3 ubiquitin-protein ligase UBR3 isoform X3	1875	0	65.46	3	F:GO:0008270; F:GO:0061630; P:GO:0071596	F:zinc ion binding; F:ubiquitin protein ligase activity; P:ubiquitin-dependent protein catabolic process via the N-end rule pathway		IPR003126 (SMART); G3DSA:2.10.110.30 (GENE3D); IPR003126 (PFAM); mobidb-lite (MOBIDB_LITE); mobidb-lite (MOBIDB_LITE); IPR039164 (PANTHER); IPR003126 (PROSITE_PROFILES); cd16483 (CDD)	F:GO:0008270; F:GO:0061630; P:GO:0071596	F:zinc ion binding; F:ubiquitin protein ligase activity; P:ubiquitin-dependent protein catabolic process via the N-end rule pathway
Hho_012560-T1	PWWP domain-containing protein 2A-like isoform X2	600	5.91701e-73	61.65					IPR000313 (SMART); IPR000313 (PFAM); G3DSA:2.30.30.140 (GENE3D); mobidb-lite (MOBIDB_LITE); mobidb-lite (MOBIDB_LITE); mobidb-lite (MOBIDB_LITE); mobidb-lite (MOBIDB_LITE); mobidb-lite (MOBIDB_LITE); mobidb-lite (MOBIDB_LITE); mobidb-lite (MOBIDB_LITE); mobidb-lite (MOBIDB_LITE); mobidb-lite (MOBIDB_LITE); PTHR23068:SF30 (PANTHER); PTHR23068 (PANTHER); IPR000313 (PROSITE_PROFILES); cd05835 (CDD);…	no GO terms	no GO terms
Hho_012576-T1	delta-1-pyrroline-5-carboxylate dehydrogenase, mitochondrial	642	0	77.53	4	F:GO:0003842; P:GO:0010133; F:GO:0016620; P:GO:0055114	F:1-pyrroline-5-carboxylate dehydrogenase activity; P:proline catabolic process to glutamate; F:oxidoreductase activity, acting on the aldehyde or oxo group of donors, NAD or NADP as acceptor; P:oxidation-reduction process	EC:1.5.1.12	IPR016162 (G3DSA:3.40.605.GENE3D); IPR016163 (G3DSA:3.40.309.GENE3D); IPR005931 (TIGRFAM); IPR015590 (PFAM); PTHR14516:SF6 (PANTHER); PTHR14516 (PANTHER); IPR005931 (CDD); IPR016161 (SUPERFAMILY)	F:GO:0003842; P:GO:0010133; F:GO:0016491; F:GO:0016620; P:GO:0055114	F:1-pyrroline-5-carboxylate dehydrogenase activity; P:proline catabolic process to glutamate; F:oxidoreductase activity; F:oxidoreductase activity, acting on the aldehyde or oxo group of donors, NAD or NADP as acceptor; P:oxidation-reduction process	Acting on the CH-NH group of donors
Hho_012831-T1	Zinc finger and BTB domain-containing protein 17	349	8.47584e-23	48.83	2	F:GO:0003676; F:GO:0005515	F:nucleic acid binding; F:protein binding		IPR013087 (SMART); IPR000210 (SMART); G3DSA:3.30.160.60 (GENE3D); IPR000210 (PFAM); G3DSA:3.30.710.10 (GENE3D); mobidb-lite (MOBIDB_LITE); PTHR24392:SF31 (PANTHER); PTHR24392 (PANTHER); IPR000210 (PROSITE_PROFILES); IPR013087 (PROSITE_PROFILES); IPR013087 (PROSITE_PROFILES); cd18315 (CDD); IPR011333 (SUPERFAMILY); IPR036236 (SUPERFAMILY)	F:GO:0003676; F:GO:0005515	F:nucleic acid binding; F:protein binding
Hho_012905-T1	dehydrogenase/reductase SDR family member 4	261	7.26425e-91	68.06	2	F:GO:0016491; P:GO:0055114	F:oxidoreductase activity; P:oxidation-reduction process		IPR002347 (PRINTS); IPR002347 (PRINTS); PF13561 (PFAM); G3DSA:3.40.50.720 (GENE3D); PTHR43943 (PANTHER); IPR036291 (SUPERFAMILY)	no GO terms	no GO terms
Hho_012959-T1	G-protein coupled receptor Mth2-like	621	2.55643e-50	50.49	4	F:GO:0004930; P:GO:0007166; P:GO:0007186; C:GO:0016021	F:G protein-coupled receptor activity; P:cell surface receptor signaling pathway; P:G protein-coupled receptor signaling pathway; C:integral component of membrane		G3DSA:1.20.1070.10 (GENE3D); IPR000832 (PFAM); PTHR46953 (PANTHER); PTHR46953:SF1 (PANTHER); IPR017981 (PROSITE_PROFILES); cd15039 (CDD)	F:GO:0004888; F:GO:0004930; P:GO:0007166; P:GO:0007186; C:GO:0016021	F:transmembrane signaling receptor activity; F:G protein-coupled receptor activity; P:cell surface receptor signaling pathway; P:G protein-coupled receptor signaling pathway; C:integral component of membrane
Hho_013007-T1	---NA---	206							no IPS match	no IPS match	no IPS match
Hho_013043-T1	KDEL motif-containing protein 1	504	0	71.58	2	F:GO:0005515; C:GO:0016020	F:protein binding; C:membrane		IPR001298 (SMART); IPR006598 (SMART); IPR013783 (G3DSA:2.60.40.GENE3D); IPR006598 (PFAM); IPR017868 (PFAM); mobidb-lite (MOBIDB_LITE); PTHR12203 (PANTHER); PTHR12203:SF55 (PANTHER); IPR017868 (PROSITE_PROFILES); IPR014756 (SUPERFAMILY)	F:GO:0005515	F:protein binding
Hho_013706-T1	SAX, putative	515	0	75.82	9	F:GO:0005025; F:GO:0005524; C:GO:0005886; P:GO:0006468; P:GO:0009953; C:GO:0016021; P:GO:0030509; C:GO:0043235; F:GO:0046332	F:transforming growth factor beta receptor activity, type I; F:ATP binding; C:plasma membrane; P:protein phosphorylation; P:dorsal/ventral pattern formation; C:integral component of membrane; P:BMP signaling pathway; C:receptor complex; F:SMAD binding	EC:2.7.11.30	IPR000333 (PRINTS); IPR003605 (SMART); IPR000719 (SMART); IPR003605 (PFAM); IPR001245 (PFAM); IPR000472 (PFAM); G3DSA:2.10.60.10 (GENE3D); G3DSA:3.30.200.20 (GENE3D); G3DSA:1.10.510.10 (GENE3D); PTHR23255:SF62 (PANTHER); IPR000333 (PANTHER); IPR000719 (PROSITE_PROFILES); IPR003605 (PROSITE_PROFILES); IPR011009 (SUPERFAMILY); SSF57302 (SUPERFAMILY)	F:GO:0004672; F:GO:0004675; F:GO:0005524; P:GO:0006468; P:GO:0007178; C:GO:0016020	F:protein kinase activity; F:transmembrane receptor protein serine/threonine kinase activity; F:ATP binding; P:protein phosphorylation; P:transmembrane receptor protein serine/threonine kinase signaling pathway; C:membrane	Receptor protein serine/threonine kinase
Hho_013771-T1	F-box only protein 9	452	8.89989e-140	65.03	1	F:GO:0005515	F:protein binding		IPR001810 (PFAM); G3DSA:1.20.1280.50 (GENE3D); mobidb-lite (MOBIDB_LITE); mobidb-lite (MOBIDB_LITE); PTHR12874 (PANTHER); PTHR12874:SF9 (PANTHER); IPR001810 (PROSITE_PROFILES); IPR019734 (PROSITE_PROFILES); IPR036047 (SUPERFAMILY)	F:GO:0005515	F:protein binding
Hho_013782-T1	Dual specificity tyrosine-phosphorylation-regulated kinase 2	656	0	85.8	3	F:GO:0004672; F:GO:0005524; P:GO:0006468	F:protein kinase activity; F:ATP binding; P:protein phosphorylation		IPR000719 (SMART); G3DSA:1.10.510.10 (GENE3D); IPR000719 (PFAM); IPR042521 (G3DSA:1.10.8.GENE3D); G3DSA:3.30.200.20 (GENE3D); mobidb-lite (MOBIDB_LITE); PTHR24058 (PANTHER); PTHR24058:SF112 (PANTHER); IPR000719 (PROSITE_PROFILES); cd14225 (CDD); IPR011009 (SUPERFAMILY)	F:GO:0004672; F:GO:0005524; P:GO:0006468	F:protein kinase activity; F:ATP binding; P:protein phosphorylation
Hho_013782-T2	Dual specificity tyrosine-phosphorylation-regulated kinase 2	907	0	86.33	3	F:GO:0004672; F:GO:0005524; P:GO:0006468	F:protein kinase activity; F:ATP binding; P:protein phosphorylation		IPR000719 (SMART); IPR042521 (G3DSA:1.10.8.GENE3D); G3DSA:1.10.510.10 (GENE3D); IPR000719 (PFAM); G3DSA:3.30.200.20 (GENE3D); mobidb-lite (MOBIDB_LITE); mobidb-lite (MOBIDB_LITE); PTHR24058 (PANTHER); PTHR24058:SF112 (PANTHER); IPR000719 (PROSITE_PROFILES); cd14225 (CDD); IPR011009 (SUPERFAMILY)	F:GO:0004672; F:GO:0005524; P:GO:0006468	F:protein kinase activity; F:ATP binding; P:protein phosphorylation
Hho_013782-T3	Dual specificity tyrosine-phosphorylation-regulated kinase 2	707	0	86.95	3	F:GO:0004672; F:GO:0005524; P:GO:0006468	F:protein kinase activity; F:ATP binding; P:protein phosphorylation		IPR000719 (SMART); IPR042521 (G3DSA:1.10.8.GENE3D); G3DSA:3.30.200.20 (GENE3D); G3DSA:1.10.510.10 (GENE3D); IPR000719 (PFAM); mobidb-lite (MOBIDB_LITE); PTHR24058:SF112 (PANTHER); PTHR24058 (PANTHER); IPR000719 (PROSITE_PROFILES); cd14225 (CDD); IPR011009 (SUPERFAMILY)	F:GO:0004672; F:GO:0005524; P:GO:0006468	F:protein kinase activity; F:ATP binding; P:protein phosphorylation
Hho_013782-T4	probable serine/threonine-protein kinase dyrk2	931	0	75.09	3	F:GO:0004672; F:GO:0005524; P:GO:0006468	F:protein kinase activity; F:ATP binding; P:protein phosphorylation		IPR000719 (SMART); IPR042521 (G3DSA:1.10.8.GENE3D); G3DSA:1.10.510.10 (GENE3D); G3DSA:3.30.200.20 (GENE3D); IPR000719 (PFAM); mobidb-lite (MOBIDB_LITE); mobidb-lite (MOBIDB_LITE); PTHR24058 (PANTHER); PTHR24058:SF112 (PANTHER); IPR000719 (PROSITE_PROFILES); cd14225 (CDD); IPR011009 (SUPERFAMILY)	F:GO:0004672; F:GO:0005524; P:GO:0006468	F:protein kinase activity; F:ATP binding; P:protein phosphorylation
Hho_013782-T5	Dual specificity tyrosine-phosphorylation-regulated kinase 2	707	0	84.88	3	F:GO:0004672; F:GO:0005524; P:GO:0006468	F:protein kinase activity; F:ATP binding; P:protein phosphorylation		IPR000719 (SMART); IPR042521 (G3DSA:1.10.8.GENE3D); G3DSA:3.30.200.20 (GENE3D); G3DSA:1.10.510.10 (GENE3D); IPR000719 (PFAM); mobidb-lite (MOBIDB_LITE); PTHR24058:SF112 (PANTHER); PTHR24058 (PANTHER); IPR000719 (PROSITE_PROFILES); cd14225 (CDD); IPR011009 (SUPERFAMILY)	F:GO:0004672; F:GO:0005524; P:GO:0006468	F:protein kinase activity; F:ATP binding; P:protein phosphorylation
Hho_013783-T1	elongation factor-like GTPase 1	1072	0	71.43	2	F:GO:0003924; F:GO:0005525	F:GTPase activity; F:GTP binding	EC:3.6.1.15	IPR000795 (PRINTS); IPR000640 (SMART); IPR005225 (TIGRFAM); IPR000640 (PFAM); IPR004161 (PFAM); G3DSA:3.30.70.240 (GENE3D); G3DSA:3.30.70.870 (GENE3D); IPR000795 (PFAM); PTHR42908:SF3 (PANTHER); PTHR42908 (PANTHER); IPR000795 (PROSITE_PROFILES); cd01885 (CDD); cd16261 (CDD); cd01681 (CDD); cd04096 (CDD); cd16268 (CDD); IPR020568 (SUPERFAMILY); IPR035647 (SUPERFAMILY); IPR009000 (SUPERFAMILY); IPR…	F:GO:0003924; F:GO:0005525	F:GTPase activity; F:GTP binding	Nucleoside-triphosphate phosphatase
Hho_013815-T1	histone acetyltransferase KAT7	718	0	66.78	6	F:GO:0003700; F:GO:0004402; C:GO:0005634; P:GO:0006355; F:GO:0008270; P:GO:0016573	F:DNA-binding transcription factor activity; F:histone acetyltransferase activity; C:nucleus; P:regulation of transcription, DNA-templated; F:zinc ion binding; P:histone acetylation	EC:2.3.1.5; EC:2.3.1.48	IPR001965 (SMART); IPR002717 (PFAM); IPR002515 (PFAM); IPR013083 (G3DSA:3.30.40.GENE3D); IPR013083 (G3DSA:3.30.40.GENE3D); G3DSA:3.30.60.60 (GENE3D); G3DSA:3.40.630.30 (GENE3D); IPR019787 (PFAM); IPR040706 (PFAM); IPR036388 (G3DSA:1.10.10.GENE3D); mobidb-lite (MOBIDB_LITE); mobidb-lite (MOBIDB_LITE); mobidb-lite (MOBIDB_LITE); mobidb-lite (MOBIDB_LITE); mobidb-lite (MOBIDB_LITE); PTHR10615:SF102 …	F:GO:0003700; F:GO:0004402; C:GO:0005634; P:GO:0006355; F:GO:0008270; P:GO:0016573	F:DNA-binding transcription factor activity; F:histone acetyltransferase activity; C:nucleus; P:regulation of transcription, DNA-templated; F:zinc ion binding; P:histone acetylation	Arylamine N-acetyltransferase; Histone acetyltransferase
Hho_013856-T1	paired box protein Pax-5-like isoform X2	437	2.04269e-159	67.02	2	F:GO:0003677; P:GO:0006355	F:DNA binding; P:regulation of transcription, DNA-templated		IPR001523 (PRINTS); IPR001523 (SMART); IPR036388 (G3DSA:1.10.10.GENE3D); IPR001523 (PFAM); IPR036388 (G3DSA:1.10.10.GENE3D); mobidb-lite (MOBIDB_LITE); mobidb-lite (MOBIDB_LITE); mobidb-lite (MOBIDB_LITE); mobidb-lite (MOBIDB_LITE); mobidb-lite (MOBIDB_LITE); mobidb-lite (MOBIDB_LITE); PTHR45636:SF7 (PANTHER); PTHR45636 (PANTHER); IPR001523 (PROSITE_PROFILES); IPR001523 (CDD); IPR009057 (SUPERFAM…	F:GO:0003677; P:GO:0006355	F:DNA binding; P:regulation of transcription, DNA-templated
Hho_013974-T1	Zinc finger SWIM domain-containing protein 8	1921	0	70.02	1	F:GO:0008270	F:zinc ion binding		mobidb-lite (MOBIDB_LITE); mobidb-lite (MOBIDB_LITE); mobidb-lite (MOBIDB_LITE); mobidb-lite (MOBIDB_LITE); mobidb-lite (MOBIDB_LITE); mobidb-lite (MOBIDB_LITE); mobidb-lite (MOBIDB_LITE); mobidb-lite (MOBIDB_LITE); mobidb-lite (MOBIDB_LITE); PTHR22619:SF1 (PANTHER); PTHR22619 (PANTHER); IPR007527 (PROSITE_PROFILES)	F:GO:0008270	F:zinc ion binding
Hho_014045-T1	TNF receptor-associated factor 6-like	510	2.03301e-06	45.22	1	F:GO:0005515	F:protein binding		IPR008974 (G3DSA:2.60.210.GENE3D); mobidb-lite (MOBIDB_LITE); IPR008974 (SUPERFAMILY)	F:GO:0005515	F:protein binding
Hho_014048-T1	aromatic-L-amino-acid decarboxylase isoform X1	493	0	78.2	3	P:GO:0006520; F:GO:0016831; F:GO:0030170	P:cellular amino acid metabolic process; F:carboxy-lyase activity; F:pyridoxal phosphate binding		IPR010977 (PRINTS); IPR002129 (PFAM); G3DSA:1.20.1340.10 (GENE3D); IPR015421 (G3DSA:3.40.640.GENE3D); IPR015422 (G3DSA:3.90.1150.GENE3D); PTHR11999:SF144 (PANTHER); PTHR11999 (PANTHER); cd06450 (CDD); IPR015424 (SUPERFAMILY)	F:GO:0003824; P:GO:0006520; F:GO:0016831; P:GO:0019752; F:GO:0030170	F:catalytic activity; P:cellular amino acid metabolic process; F:carboxy-lyase activity; P:carboxylic acid metabolic process; F:pyridoxal phosphate binding
Hho_014243-T1	ATP-dependent RNA helicase DDX3X isoform X2	760	0	76.5	7	F:GO:0003723; F:GO:0003724; F:GO:0005524; C:GO:0005634; P:GO:0007276; P:GO:0030154; C:GO:0043186	F:RNA binding; F:RNA helicase activity; F:ATP binding; C:nucleus; P:gamete generation; P:cell differentiation; C:P granule	EC:3.6.1.3; EC:3.6.4.13; EC:3.6.1.15	IPR001650 (SMART); IPR014001 (SMART); IPR011545 (PFAM); IPR001650 (PFAM); G3DSA:3.40.50.300 (GENE3D); G3DSA:3.40.50.300 (GENE3D); mobidb-lite (MOBIDB_LITE); mobidb-lite (MOBIDB_LITE); mobidb-lite (MOBIDB_LITE); mobidb-lite (MOBIDB_LITE); mobidb-lite (MOBIDB_LITE); PTHR24031:SF584 (PANTHER); PTHR24031 (PANTHER); IPR014001 (PROSITE_PROFILES); IPR014014 (PROSITE_PROFILES); IPR001650 (PROSITE_PROFILE…	F:GO:0003676; F:GO:0005524	F:nucleic acid binding; F:ATP binding	Adenosinetriphosphatase; RNA helicase; Nucleoside-triphosphate phosphatase
Hho_014312-T1	ubiquitin conjugation factor E4 A	1054	0	57.64	4	C:GO:0000151; P:GO:0006511; P:GO:0016567; F:GO:0034450	C:ubiquitin ligase complex; P:ubiquitin-dependent protein catabolic process; P:protein ubiquitination; F:ubiquitin-ubiquitin ligase activity		IPR003613 (SMART); IPR019474 (PFAM); IPR013083 (G3DSA:3.30.40.GENE3D); IPR003613 (PFAM); mobidb-lite (MOBIDB_LITE); mobidb-lite (MOBIDB_LITE); PTHR13931 (PANTHER); PTHR13931:SF2 (PANTHER); IPR003613 (PROSITE_PROFILES); cd16657 (CDD); SSF57850 (SUPERFAMILY)	C:GO:0000151; F:GO:0004842; P:GO:0006511; P:GO:0016567; F:GO:0034450	C:ubiquitin ligase complex; F:ubiquitin-protein transferase activity; P:ubiquitin-dependent protein catabolic process; P:protein ubiquitination; F:ubiquitin-ubiquitin ligase activity
Hho_014337-T2	endophilin-A isoform X1	366	1.50835e-109	64.54	2	F:GO:0005515; C:GO:0005737	F:protein binding; C:cytoplasm		IPR001452 (PRINTS); IPR001452 (SMART); IPR004148 (SMART); IPR027267 (G3DSA:1.20.1270.GENE3D); IPR001452 (PFAM); G3DSA:2.30.30.40 (GENE3D); IPR004148 (PFAM); mobidb-lite (MOBIDB_LITE); mobidb-lite (MOBIDB_LITE); mobidb-lite (MOBIDB_LITE); PTHR14167 (PANTHER); IPR028501 (PTHR14167:PANTHER); IPR004148 (PROSITE_PROFILES); IPR001452 (PROSITE_PROFILES); IPR027267 (SUPERFAMILY); IPR036028 (SUPERFAMILY)	F:GO:0005515; C:GO:0005737	F:protein binding; C:cytoplasm
Hho_014338-T1	cytokine receptor isoform X1	1196	3.04296e-101	47.01	1	F:GO:0005515	F:protein binding		IPR003961 (SMART); IPR013783 (G3DSA:2.60.40.GENE3D); IPR013783 (G3DSA:2.60.40.GENE3D); IPR010457 (PFAM); IPR003961 (PFAM); IPR013783 (G3DSA:2.60.40.GENE3D); IPR013783 (G3DSA:2.60.40.GENE3D); IPR013783 (G3DSA:2.60.40.GENE3D); IPR013783 (G3DSA:2.60.40.GENE3D); IPR013783 (G3DSA:2.60.40.GENE3D); PTHR13817 (PANTHER); PTHR13817:SF108 (PANTHER); IPR003961 (PROSITE_PROFILES); IPR003961 (PROSITE_PROFILES)…	F:GO:0005515	F:protein binding
Hho_014354-T1	acetylcholine receptor subunit beta-like 2	521	0	72.63	6	F:GO:0004888; C:GO:0016021; F:GO:0022848; P:GO:0034220; C:GO:0045211; P:GO:0060078	F:transmembrane signaling receptor activity; C:integral component of membrane; F:acetylcholine-gated cation-selective channel activity; P:ion transmembrane transport; C:postsynaptic membrane; P:regulation of postsynaptic membrane potential		IPR002394 (PRINTS); IPR006201 (PRINTS); IPR006201 (TIGRFAM); IPR006202 (PFAM); IPR036734 (G3DSA:2.70.170.GENE3D); G3DSA:1.20.58.390 (GENE3D); IPR006029 (PFAM); G3DSA:1.20.58.390 (GENE3D); mobidb-lite (MOBIDB_LITE); PTHR18945:SF592 (PANTHER); IPR006201 (PANTHER); cd19031 (CDD); cd19064 (CDD); IPR036734 (SUPERFAMILY); IPR036719 (SUPERFAMILY)	F:GO:0004888; F:GO:0005216; F:GO:0005230; P:GO:0006811; C:GO:0016021; F:GO:0022848; P:GO:0034220; C:GO:0045211	F:transmembrane signaling receptor activity; F:ion channel activity; F:extracellular ligand-gated ion channel activity; P:ion transport; C:integral component of membrane; F:acetylcholine-gated cation-selective channel activity; P:ion transmembrane transport; C:postsynaptic membrane
Hho_014361-T1	60S ribosomal protein L36-like	106	2.04647e-62	85.65	4	P:GO:0002181; F:GO:0003735; C:GO:0016021; C:GO:0022625	P:cytoplasmic translation; F:structural constituent of ribosome; C:integral component of membrane; C:cytosolic large ribosomal subunit		IPR000509 (PFAM); IPR038097 (G3DSA:1.10.10.GENE3D); IPR000509 (PANTHER)	F:GO:0003735; C:GO:0005840; P:GO:0006412	F:structural constituent of ribosome; C:ribosome; P:translation
Hho_014367-T1	ADAMTS-like protein 1 isoform X2	1325	0	58.66	2	P:GO:0006508; F:GO:0008233	P:proteolysis; F:peptidase activity		IPR013273 (PRINTS); IPR000884 (SMART); IPR003598 (SMART); IPR003599 (SMART); IPR000884 (PFAM); IPR013783 (G3DSA:2.60.40.GENE3D); IPR013098 (PFAM); IPR036383 (G3DSA:2.20.100.GENE3D); IPR036383 (G3DSA:2.20.100.GENE3D); mobidb-lite (MOBIDB_LITE); mobidb-lite (MOBIDB_LITE); mobidb-lite (MOBIDB_LITE); mobidb-lite (MOBIDB_LITE); mobidb-lite (MOBIDB_LITE); PTHR13723:SF274 (PANTHER); PTHR13723 (PANTHER);…	no GO terms	no GO terms
Hho_014367-T2	ADAMTS-like protein 1 isoform X2	1362	0	58.68	2	P:GO:0006508; F:GO:0008233	P:proteolysis; F:peptidase activity		IPR013273 (PRINTS); IPR000884 (SMART); IPR003598 (SMART); IPR003599 (SMART); IPR013098 (PFAM); IPR000884 (PFAM); IPR036383 (G3DSA:2.20.100.GENE3D); IPR036383 (G3DSA:2.20.100.GENE3D); IPR013783 (G3DSA:2.60.40.GENE3D); mobidb-lite (MOBIDB_LITE); mobidb-lite (MOBIDB_LITE); mobidb-lite (MOBIDB_LITE); mobidb-lite (MOBIDB_LITE); mobidb-lite (MOBIDB_LITE); PTHR13723 (PANTHER); PTHR13723:SF274 (PANTHER);…	no GO terms	no GO terms
Hho_014415-T1	Fukutin-related protein	532	1.95204e-173	66.27	2	C:GO:0016020; C:GO:0016021	C:membrane; C:integral component of membrane		IPR007074 (PFAM); PTHR13627:SF31 (PANTHER); PTHR13627 (PANTHER)	no GO terms	no GO terms
Hho_014415-T2	Fukutin-related protein	535	2.61342e-173	66.27	2	C:GO:0016020; C:GO:0016021	C:membrane; C:integral component of membrane		IPR007074 (PFAM); PTHR13627:SF31 (PANTHER); PTHR13627 (PANTHER)	no GO terms	no GO terms
Hho_014488-T1	uncharacterized protein LOC106457881 isoform X1	2146	7.04156e-50	51.15					mobidb-lite (MOBIDB_LITE); mobidb-lite (MOBIDB_LITE); mobidb-lite (MOBIDB_LITE); mobidb-lite (MOBIDB_LITE); mobidb-lite (MOBIDB_LITE); mobidb-lite (MOBIDB_LITE); mobidb-lite (MOBIDB_LITE); mobidb-lite (MOBIDB_LITE); mobidb-lite (MOBIDB_LITE); mobidb-lite (MOBIDB_LITE); mobidb-lite (MOBIDB_LITE); mobidb-lite (MOBIDB_LITE); mobidb-lite (MOBIDB_LITE); mobidb-lite (MOBIDB_LITE); mobidb-lite (MOBIDB_L…	no GO terms	no GO terms
Hho_014502-T1	glycogen synthase kinase-3 beta isoform X3	445	0	92.04	3	F:GO:0004672; F:GO:0005524; P:GO:0006468	F:protein kinase activity; F:ATP binding; P:protein phosphorylation		IPR000719 (SMART); G3DSA:1.10.510.10 (GENE3D); G3DSA:3.30.200.20 (GENE3D); IPR000719 (PFAM); mobidb-lite (MOBIDB_LITE); mobidb-lite (MOBIDB_LITE); PTHR24057 (PANTHER); PTHR24057:SF14 (PANTHER); IPR000719 (PROSITE_PROFILES); IPR039192 (CDD); IPR011009 (SUPERFAMILY)	F:GO:0004672; F:GO:0005524; P:GO:0006468	F:protein kinase activity; F:ATP binding; P:protein phosphorylation
Hho_014539-T1	glypican-5-like isoform X2	609	3.30256e-132	56.19	5	P:GO:0030513; P:GO:0045880; C:GO:0046658; C:GO:0062023; P:GO:0090263	P:positive regulation of BMP signaling pathway; P:positive regulation of smoothened signaling pathway; C:anchored component of plasma membrane; C:collagen-containing extracellular matrix; P:positive regulation of canonical Wnt signaling pathway		IPR001863 (PFAM); mobidb-lite (MOBIDB_LITE); mobidb-lite (MOBIDB_LITE); mobidb-lite (MOBIDB_LITE); IPR001863 (PANTHER); IPR031187 (PTHR10822:PANTHER)	P:GO:0009966; P:GO:0030513; P:GO:0045880; C:GO:0046658; C:GO:0062023; P:GO:0090263	P:regulation of signal transduction; P:positive regulation of BMP signaling pathway; P:positive regulation of smoothened signaling pathway; C:anchored component of plasma membrane; C:collagen-containing extracellular matrix; P:positive regulation of canonical Wnt signaling pathway
Hho_014551-T1	protein tramtrack, beta isoform-like isoform X5	468	2.30858e-67	87.78	1	F:GO:0005515	F:protein binding		IPR018379 (SMART); IPR000210 (SMART); IPR000210 (PFAM); G3DSA:1.10.10.2590 (GENE3D); IPR018379 (PFAM); G3DSA:3.30.710.10 (GENE3D); mobidb-lite (MOBIDB_LITE); mobidb-lite (MOBIDB_LITE); mobidb-lite (MOBIDB_LITE); mobidb-lite (MOBIDB_LITE); mobidb-lite (MOBIDB_LITE); mobidb-lite (MOBIDB_LITE); PTHR23110 (PANTHER); IPR018379 (PROSITE_PROFILES); IPR000210 (PROSITE_PROFILES); cd18315 (CDD); IPR011333 …	F:GO:0005515	F:protein binding
Hho_014648-T1	---NA---	114							mobidb-lite (MOBIDB_LITE); mobidb-lite (MOBIDB_LITE)	no GO terms	no GO terms
Hho_014780-T1	probable glycosyltransferase STELLO2	765	3.31177e-172	54.46	2	C:GO:0016020; C:GO:0016021	C:membrane; C:integral component of membrane		IPR005049 (PFAM); PTHR31362 (PANTHER); PTHR31362:SF0 (PANTHER)	no GO terms	no GO terms
Hho_014806-T1	---NA---	275							cd17345 (CDD)	no GO terms	no GO terms
Hho_014876-T1	zinc transporter ZIP14-like	726	6.70523e-89	53.63	4	C:GO:0016020; P:GO:0030001; F:GO:0046873; P:GO:0055085	C:membrane; P:metal ion transport; F:metal ion transmembrane transporter activity; P:transmembrane transport		IPR003689 (PFAM); mobidb-lite (MOBIDB_LITE); PTHR12191 (PANTHER)	C:GO:0016020; P:GO:0030001; F:GO:0046873; P:GO:0055085	C:membrane; P:metal ion transport; F:metal ion transmembrane transporter activity; P:transmembrane transport
Hho_014876-T2	zinc transporter ZIP14-like	685	2.16849e-74	53.66	4	C:GO:0016020; P:GO:0030001; F:GO:0046873; P:GO:0055085	C:membrane; P:metal ion transport; F:metal ion transmembrane transporter activity; P:transmembrane transport		IPR003689 (PFAM); mobidb-lite (MOBIDB_LITE); PTHR12191 (PANTHER)	C:GO:0016020; P:GO:0030001; F:GO:0046873; P:GO:0055085	C:membrane; P:metal ion transport; F:metal ion transmembrane transporter activity; P:transmembrane transport
Hho_015169-T1	UV-stimulated scaffold protein A-like	676	1.17845e-129	54.53	1	P:GO:0009411	P:response to UV		IPR018610 (PFAM); mobidb-lite (MOBIDB_LITE); IPR018610 (PANTHER)	P:GO:0009411	P:response to UV
Hho_015235-T1	zinc finger protein basonuclin-2-like isoform X3	1452	1.45962e-131	56.25	1	F:GO:0003676	F:nucleic acid binding		IPR013087 (SMART); G3DSA:3.30.160.60 (GENE3D); mobidb-lite (MOBIDB_LITE); mobidb-lite (MOBIDB_LITE); mobidb-lite (MOBIDB_LITE); mobidb-lite (MOBIDB_LITE); mobidb-lite (MOBIDB_LITE); mobidb-lite (MOBIDB_LITE); mobidb-lite (MOBIDB_LITE); mobidb-lite (MOBIDB_LITE); mobidb-lite (MOBIDB_LITE); mobidb-lite (MOBIDB_LITE); mobidb-lite (MOBIDB_LITE); mobidb-lite (MOBIDB_LITE); mobidb-lite (MOBIDB_LITE); m…	F:GO:0003676	F:nucleic acid binding
Hho_015290-T1	heparan-alpha-glucosaminide N-acetyltransferase-like	573	1.29081e-179	64.5	1	C:GO:0016020	C:membrane		IPR032176 (PFAM); PTHR31061 (PANTHER); PTHR31061:SF25 (PANTHER)	no GO terms	no GO terms
Hho_015290-T2	heparan-alpha-glucosaminide N-acetyltransferase isoform X1	375	1.29724e-161	73.01	2	C:GO:0016020; F:GO:0016740	C:membrane; F:transferase activity		IPR032176 (PFAM); PTHR31061:SF25 (PANTHER); PTHR31061 (PANTHER)	no GO terms	no GO terms
Hho_015297-T1	diacylglycerol kinase eta-like isoform X3	1336	0	68.53	5	F:GO:0003951; F:GO:0004143; F:GO:0005515; P:GO:0007205; P:GO:0035556	F:NAD+ kinase activity; F:diacylglycerol kinase activity; F:protein binding; P:protein kinase C-activating G protein-coupled receptor signaling pathway; P:intracellular signal transduction	EC:2.7.1.23; EC:2.7.1.107	IPR000756 (SMART); IPR001849 (SMART); IPR002219 (SMART); IPR001206 (SMART); IPR001660 (SMART); IPR001849 (PFAM); G3DSA:3.30.60.20 (GENE3D); IPR001206 (PFAM); IPR017438 (G3DSA:3.40.50.GENE3D); IPR013761 (G3DSA:1.10.150.GENE3D); G3DSA:2.60.200.40 (GENE3D); IPR011993 (G3DSA:2.30.29.GENE3D); IPR000756 (PFAM); IPR001660 (PFAM); IPR002219 (PFAM); G3DSA:3.30.60.20 (GENE3D); mobidb-lite (MOBIDB_LITE); mo…	F:GO:0003951; F:GO:0004143; F:GO:0005515; P:GO:0007165; P:GO:0007205; F:GO:0016301; P:GO:0035556	F:NAD+ kinase activity; F:diacylglycerol kinase activity; F:protein binding; P:signal transduction; P:protein kinase C-activating G protein-coupled receptor signaling pathway; F:kinase activity; P:intracellular signal transduction	NAD(+) kinase; Diacylglycerol kinase (ATP)
Hho_015297-T2	diacylglycerol kinase eta-like isoform X3	1320	0	67.87	5	F:GO:0003951; F:GO:0004143; F:GO:0005515; P:GO:0007205; P:GO:0035556	F:NAD+ kinase activity; F:diacylglycerol kinase activity; F:protein binding; P:protein kinase C-activating G protein-coupled receptor signaling pathway; P:intracellular signal transduction	EC:2.7.1.23; EC:2.7.1.107	IPR001206 (SMART); IPR002219 (SMART); IPR001660 (SMART); IPR000756 (SMART); G3DSA:3.30.60.20 (GENE3D); IPR001206 (PFAM); G3DSA:2.60.200.40 (GENE3D); IPR013761 (G3DSA:1.10.150.GENE3D); IPR002219 (PFAM); IPR000756 (PFAM); IPR017438 (G3DSA:3.40.50.GENE3D); IPR001660 (PFAM); G3DSA:3.30.60.20 (GENE3D); IPR011993 (G3DSA:2.30.29.GENE3D); mobidb-lite (MOBIDB_LITE); mobidb-lite (MOBIDB_LITE); mobidb-lite …	F:GO:0003951; F:GO:0004143; F:GO:0005515; P:GO:0007165; P:GO:0007205; F:GO:0016301; P:GO:0035556	F:NAD+ kinase activity; F:diacylglycerol kinase activity; F:protein binding; P:signal transduction; P:protein kinase C-activating G protein-coupled receptor signaling pathway; F:kinase activity; P:intracellular signal transduction	NAD(+) kinase; Diacylglycerol kinase (ATP)
Hho_015297-T3	diacylglycerol kinase eta isoform X2	1240	0	66.79	5	F:GO:0003951; F:GO:0004143; F:GO:0005515; P:GO:0007205; P:GO:0035556	F:NAD+ kinase activity; F:diacylglycerol kinase activity; F:protein binding; P:protein kinase C-activating G protein-coupled receptor signaling pathway; P:intracellular signal transduction	EC:2.7.1.23; EC:2.7.1.107	IPR000756 (SMART); IPR001660 (SMART); IPR001206 (SMART); IPR002219 (SMART); G3DSA:3.30.60.20 (GENE3D); G3DSA:3.30.60.20 (GENE3D); G3DSA:2.60.200.40 (GENE3D); IPR013761 (G3DSA:1.10.150.GENE3D); IPR002219 (PFAM); IPR000756 (PFAM); IPR017438 (G3DSA:3.40.50.GENE3D); IPR001660 (PFAM); IPR001206 (PFAM); mobidb-lite (MOBIDB_LITE); mobidb-lite (MOBIDB_LITE); PTHR11255:SF37 (PANTHER); IPR037607 (PANTHER);…	F:GO:0003951; F:GO:0004143; F:GO:0005515; P:GO:0007165; P:GO:0007205; F:GO:0016301; P:GO:0035556	F:NAD+ kinase activity; F:diacylglycerol kinase activity; F:protein binding; P:signal transduction; P:protein kinase C-activating G protein-coupled receptor signaling pathway; F:kinase activity; P:intracellular signal transduction	NAD(+) kinase; Diacylglycerol kinase (ATP)
Hho_015438-T1	uncharacterized protein LOC107439177	387	3.84665e-29	64.82	2	C:GO:0016020; C:GO:0016021	C:membrane; C:integral component of membrane		no IPS match	no IPS match	no IPS match
Hho_015950-T1	Signal peptide, CUB and EGF-like domain-containing protein 2	995	4.19798e-121	49.46	1	F:GO:0005509	F:calcium ion binding		IPR001881 (SMART); IPR000742 (SMART); IPR000436 (SMART); PF14670 (PFAM); G3DSA:2.10.25.10 (GENE3D); G3DSA:2.10.25.10 (GENE3D); G3DSA:2.10.70.10 (GENE3D); IPR001881 (PFAM); G3DSA:2.10.70.10 (GENE3D); G3DSA:2.10.25.10 (GENE3D); G3DSA:2.10.70.10 (GENE3D); G3DSA:2.10.25.10 (GENE3D); IPR000436 (PFAM); G3DSA:2.10.70.10 (GENE3D); IPR003410 (PFAM); G3DSA:2.10.25.10 (GENE3D); mobidb-lite (MOBIDB_LITE); mo…	F:GO:0005509	F:calcium ion binding
Hho_015950-T2	Signal peptide, CUB and EGF-like domain-containing protein 2	956	3.2188e-121	49.93	1	F:GO:0005509	F:calcium ion binding		IPR000436 (SMART); IPR001881 (SMART); IPR000742 (SMART); G3DSA:2.10.70.10 (GENE3D); G3DSA:2.10.25.10 (GENE3D); G3DSA:2.10.70.10 (GENE3D); G3DSA:2.10.70.10 (GENE3D); IPR003410 (PFAM); G3DSA:2.10.25.10 (GENE3D); IPR001881 (PFAM); PF14670 (PFAM); IPR000436 (PFAM); G3DSA:2.10.25.10 (GENE3D); G3DSA:2.10.70.10 (GENE3D); G3DSA:2.10.25.10 (GENE3D); G3DSA:2.10.25.10 (GENE3D); G3DSA:2.10.25.10 (GENE3D); mo…	F:GO:0005509	F:calcium ion binding
Hho_015950-T3	Signal peptide, CUB and EGF-like domain-containing protein 2	845	1.35467e-120	52.51	1	F:GO:0005509	F:calcium ion binding		IPR000742 (SMART); IPR001881 (SMART); IPR000436 (SMART); G3DSA:2.10.25.10 (GENE3D); G3DSA:2.10.25.10 (GENE3D); G3DSA:2.10.70.10 (GENE3D); G3DSA:2.10.25.10 (GENE3D); PF14670 (PFAM); G3DSA:2.10.25.10 (GENE3D); G3DSA:2.10.25.10 (GENE3D); IPR001881 (PFAM); G3DSA:2.10.25.10 (GENE3D); G3DSA:2.10.70.10 (GENE3D); IPR003410 (PFAM); G3DSA:2.10.70.10 (GENE3D); IPR000436 (PFAM); PTHR24035 (PANTHER); PTHR2403…	F:GO:0005509	F:calcium ion binding
Hho_015999-T1	sequestosome-1 isoform X2	394	7.65056e-45	46.13	2	F:GO:0005515; F:GO:0008270	F:protein binding; F:zinc ion binding		IPR000270 (SMART); IPR000433 (SMART); IPR000270 (PFAM); IPR000433 (PFAM); G3DSA:3.30.60.90 (GENE3D); G3DSA:3.10.20.90 (GENE3D); G3DSA:1.10.8.10 (GENE3D); mobidb-lite (MOBIDB_LITE); mobidb-lite (MOBIDB_LITE); PTHR15090 (PANTHER); IPR000433 (PROSITE_PROFILES); IPR000270 (PROSITE_PROFILES); IPR033741 (CDD); cd02340 (CDD); IPR009060 (SUPERFAMILY); SSF54277 (SUPERFAMILY); SSF57850 (SUPERFAMILY)	F:GO:0005515; F:GO:0008270	F:protein binding; F:zinc ion binding
Hho_016035-T1	LIRP isoform X5	147	3.69833e-16	48.09	2	F:GO:0005179; C:GO:0005576	F:hormone activity; C:extracellular region		IPR022352 (PRINTS); IPR016179 (SMART); IPR016179 (PFAM); IPR040228 (PANTHER); IPR036438 (SUPERFAMILY)	F:GO:0005179; C:GO:0005576	F:hormone activity; C:extracellular region
Hho_016127-T1	TGF-beta-activated kinase 1 and MAP3K7-binding protein 1	469	3.46494e-159	69.03	2	F:GO:0004722; P:GO:0006470	F:protein serine/threonine phosphatase activity; P:protein dephosphorylation	EC:3.1.3.16	IPR001932 (SMART); IPR036457 (G3DSA:3.60.40.GENE3D); IPR001932 (PFAM); mobidb-lite (MOBIDB_LITE); mobidb-lite (MOBIDB_LITE); IPR015655 (PANTHER); PTHR13832:SF533 (PANTHER); IPR001932 (PROSITE_PROFILES); IPR001932 (CDD); IPR036457 (SUPERFAMILY)	F:GO:0003824; F:GO:0004722; P:GO:0006470	F:catalytic activity; F:protein serine/threonine phosphatase activity; P:protein dephosphorylation	Protein-serine/threonine phosphatase
Hho_016208-T1	forkhead box protein F1-like	521	2.69961e-67	86.85	4	F:GO:0003700; C:GO:0005634; P:GO:0006355; F:GO:0043565	F:DNA-binding transcription factor activity; C:nucleus; P:regulation of transcription, DNA-templated; F:sequence-specific DNA binding		IPR001766 (PRINTS); IPR001766 (SMART); IPR001766 (PFAM); IPR036388 (G3DSA:1.10.10.GENE3D); mobidb-lite (MOBIDB_LITE); mobidb-lite (MOBIDB_LITE); mobidb-lite (MOBIDB_LITE); mobidb-lite (MOBIDB_LITE); mobidb-lite (MOBIDB_LITE); PTHR46262 (PANTHER); PTHR46262:SF2 (PANTHER); IPR001766 (PROSITE_PROFILES); IPR001766 (CDD); IPR036390 (SUPERFAMILY)	F:GO:0003700; P:GO:0006355; F:GO:0043565	F:DNA-binding transcription factor activity; P:regulation of transcription, DNA-templated; F:sequence-specific DNA binding
Hho_016221-T1	PR domain zinc finger protein 4	1559	0	74.27	1	F:GO:0003676	F:nucleic acid binding		IPR013087 (SMART); G3DSA:2.170.270.10 (GENE3D); G3DSA:3.30.160.60 (GENE3D); G3DSA:3.30.160.60 (GENE3D); IPR013087 (PFAM); G3DSA:3.30.160.60 (GENE3D); mobidb-lite (MOBIDB_LITE); mobidb-lite (MOBIDB_LITE); mobidb-lite (MOBIDB_LITE); mobidb-lite (MOBIDB_LITE); mobidb-lite (MOBIDB_LITE); mobidb-lite (MOBIDB_LITE); mobidb-lite (MOBIDB_LITE); mobidb-lite (MOBIDB_LITE); mobidb-lite (MOBIDB_LITE); mobidb…	F:GO:0003676	F:nucleic acid binding
Hho_016313-T1	membrane-bound transcription factor site-2 protease	482	2.94727e-93	56.36	4	F:GO:0004222; F:GO:0005515; P:GO:0006508; C:GO:0016020	F:metalloendopeptidase activity; F:protein binding; P:proteolysis; C:membrane	EC:3.4.24	IPR001193 (PRINTS); IPR008915 (PFAM); PTHR13325:SF3 (PANTHER); IPR001193 (PANTHER); IPR036034 (SUPERFAMILY)	F:GO:0004222; F:GO:0005515; P:GO:0006508; C:GO:0016020	F:metalloendopeptidase activity; F:protein binding; P:proteolysis; C:membrane	Acting on peptide bonds (peptidases)
Hho_016420-T1	angiotensin-converting enzyme-like isoform X1	668	0	60.11	4	P:GO:0006508; F:GO:0008237; F:GO:0008241; C:GO:0016020	P:proteolysis; F:metallopeptidase activity; F:peptidyl-dipeptidase activity; C:membrane	EC:3.4.15	IPR001548 (PRINTS); IPR001548 (PFAM); IPR001548 (PANTHER); IPR001548 (CDD); SSF55486 (SUPERFAMILY)	P:GO:0006508; F:GO:0008237; F:GO:0008241; C:GO:0016020	P:proteolysis; F:metallopeptidase activity; F:peptidyl-dipeptidase activity; C:membrane	Acting on peptide bonds (peptidases)
Hho_016428-T1	4-aminobutyrate aminotransferase, mitochondrial	485	0	69.16	4	F:GO:0003867; C:GO:0005739; P:GO:0009450; F:GO:0030170	F:4-aminobutyrate transaminase activity; C:mitochondrion; P:gamma-aminobutyric acid catabolic process; F:pyridoxal phosphate binding		IPR005814 (PIRSF); IPR005814 (PFAM); IPR004631 (TIGRFAM); IPR015421 (G3DSA:3.40.640.GENE3D); IPR015422 (G3DSA:3.90.1150.GENE3D); PTHR43206:SF1 (PANTHER); PTHR43206 (PANTHER); IPR005814 (CDD); IPR015424 (SUPERFAMILY)	F:GO:0003824; F:GO:0003867; F:GO:0008483; P:GO:0009448; F:GO:0030170	F:catalytic activity; F:4-aminobutyrate transaminase activity; F:transaminase activity; P:gamma-aminobutyric acid metabolic process; F:pyridoxal phosphate binding
Hho_016428-T2	4-aminobutyrate aminotransferase	490	0	68.88	4	F:GO:0003867; C:GO:0005739; P:GO:0009450; F:GO:0030170	F:4-aminobutyrate transaminase activity; C:mitochondrion; P:gamma-aminobutyric acid catabolic process; F:pyridoxal phosphate binding		IPR015422 (G3DSA:3.90.1150.GENE3D); IPR005814 (PFAM); IPR015421 (G3DSA:3.40.640.GENE3D); IPR004631 (TIGRFAM); IPR005814 (PIRSF); PTHR43206:SF1 (PANTHER); PTHR43206 (PANTHER); IPR005814 (CDD); IPR015424 (SUPERFAMILY)	F:GO:0003824; F:GO:0003867; F:GO:0008483; P:GO:0009448; F:GO:0030170	F:catalytic activity; F:4-aminobutyrate transaminase activity; F:transaminase activity; P:gamma-aminobutyric acid metabolic process; F:pyridoxal phosphate binding
Hho_016432-T1	fatty acid synthase	2433	0	64.53	5	F:GO:0004312; P:GO:0009058; F:GO:0016491; F:GO:0016788; F:GO:0031177	F:fatty acid synthase activity; P:biosynthetic process; F:oxidoreductase activity; F:hydrolase activity, acting on ester bonds; F:phosphopantetheine binding	EC:2.3.1.85	IPR020806 (SMART); IPR020841 (SMART); SM00822 (SMART); IPR020801 (SMART); IPR020843 (SMART); IPR014031 (PFAM); IPR009081 (PFAM); IPR001227 (G3DSA:3.40.366.GENE3D); IPR036736 (G3DSA:1.10.1200.GENE3D); IPR032821 (PFAM); G3DSA:3.40.50.150 (GENE3D); IPR023102 (G3DSA:1.10.1470.GENE3D); IPR016039 (G3DSA:3.40.47.GENE3D); IPR020807 (PFAM); IPR014030 (PFAM); IPR001031 (PFAM); G3DSA:3.30.70.3290 (GENE3D); …	F:GO:0003824; F:GO:0004312; P:GO:0009058; F:GO:0016491; F:GO:0016740; F:GO:0016788; F:GO:0031177	F:catalytic activity; F:fatty acid synthase activity; P:biosynthetic process; F:oxidoreductase activity; F:transferase activity; F:hydrolase activity, acting on ester bonds; F:phosphopantetheine binding	Fatty-acid synthase
Hho_016457-T1	cholesterol 7-desaturase-like isoform X2	429	7.52843e-139	62.78	3	F:GO:0016491; F:GO:0051537; P:GO:0055114	F:oxidoreductase activity; F:2 iron, 2 sulfur cluster binding; P:oxidation-reduction process		G3DSA:3.30.530.90 (GENE3D); IPR036922 (G3DSA:2.102.10.GENE3D); IPR017941 (PFAM); PTHR21266 (PANTHER); PTHR21266:SF32 (PANTHER); IPR017941 (PROSITE_PROFILES); IPR036922 (SUPERFAMILY); SSF55961 (SUPERFAMILY)	F:GO:0016491; F:GO:0051537; P:GO:0055114	F:oxidoreductase activity; F:2 iron, 2 sulfur cluster binding; P:oxidation-reduction process
Hho_016457-T2	cholesterol 7-desaturase	426	7.42844e-140	65.23	3	F:GO:0016491; F:GO:0051537; P:GO:0055114	F:oxidoreductase activity; F:2 iron, 2 sulfur cluster binding; P:oxidation-reduction process		G3DSA:3.30.530.90 (GENE3D); IPR036922 (G3DSA:2.102.10.GENE3D); IPR017941 (PFAM); PTHR21266 (PANTHER); PTHR21266:SF32 (PANTHER); IPR017941 (PROSITE_PROFILES); IPR036922 (SUPERFAMILY); SSF55961 (SUPERFAMILY)	F:GO:0016491; F:GO:0051537; P:GO:0055114	F:oxidoreductase activity; F:2 iron, 2 sulfur cluster binding; P:oxidation-reduction process
Hho_016462-T1	tachykinin-like peptides receptor 86C	558	2.15492e-18	45.31	3	F:GO:0004930; P:GO:0007186; C:GO:0016021	F:G protein-coupled receptor activity; P:G protein-coupled receptor signaling pathway; C:integral component of membrane		IPR000276 (PRINTS); G3DSA:1.20.1070.10 (GENE3D); IPR000276 (PFAM); mobidb-lite (MOBIDB_LITE); mobidb-lite (MOBIDB_LITE); mobidb-lite (MOBIDB_LITE); mobidb-lite (MOBIDB_LITE); PTHR11866:SF16 (PANTHER); IPR008365 (PANTHER); IPR017452 (PROSITE_PROFILES); cd00637 (CDD); SSF81321 (SUPERFAMILY)	F:GO:0004930; P:GO:0007186; C:GO:0016021	F:G protein-coupled receptor activity; P:G protein-coupled receptor signaling pathway; C:integral component of membrane
Hho_016477-T1	platelet-activating factor acetylhydrolase IB subunit beta homolog	215	8.06068e-84	72.86	1	F:GO:0016787	F:hydrolase activity		IPR036514 (G3DSA:3.40.50.GENE3D); IPR013830 (PFAM); PTHR11852:SF1 (PANTHER); PTHR11852 (PANTHER); cd01820 (CDD); SSF52266 (SUPERFAMILY)	no GO terms	no GO terms
Hho_016506-T1	monocarboxylate transporter 10-like	772	0	68.11	1	P:GO:0055085	P:transmembrane transport		IPR011701 (PFAM); G3DSA:1.20.1250.20 (GENE3D); G3DSA:1.20.1250.20 (GENE3D); mobidb-lite (MOBIDB_LITE); mobidb-lite (MOBIDB_LITE); mobidb-lite (MOBIDB_LITE); mobidb-lite (MOBIDB_LITE); mobidb-lite (MOBIDB_LITE); mobidb-lite (MOBIDB_LITE); PTHR11360 (PANTHER); PTHR11360:SF260 (PANTHER); IPR020846 (PROSITE_PROFILES); cd17428 (CDD); cd17352 (CDD); IPR036259 (SUPERFAMILY)	P:GO:0055085	P:transmembrane transport
Hho_016516-T1	DNA topoisomerase 3-beta-1	859	0	79.95	4	F:GO:0003677; F:GO:0003917; C:GO:0005634; P:GO:0006265	F:DNA binding; F:DNA topoisomerase type I (single strand cut, ATP-independent) activity; C:nucleus; P:DNA topological change	EC:5.6.2.1	IPR013497 (PRINTS); IPR006171 (SMART); IPR003601 (SMART); IPR003602 (SMART); IPR006171 (PFAM); IPR013497 (PFAM); G3DSA:3.40.50.140 (GENE3D); IPR013825 (G3DSA:2.70.20.GENE3D); IPR013826 (G3DSA:1.10.290.GENE3D); IPR013824 (G3DSA:1.10.460.GENE3D); mobidb-lite (MOBIDB_LITE); IPR000380 (PANTHER); PTHR11390:SF20 (PANTHER); IPR006171 (PROSITE_PROFILES); IPR013497 (CDD); IPR034144 (CDD); IPR023405 (SUPER…	F:GO:0003677; F:GO:0003916; F:GO:0003917; P:GO:0006265	F:DNA binding; F:DNA topoisomerase activity; F:DNA topoisomerase type I (single strand cut, ATP-independent) activity; P:DNA topological change	n/a
Hho_016545-T1	Transforming growth factor-beta-induced protein ig-h3	226	2.02705e-48	56.81					IPR000782 (SMART); IPR036378 (G3DSA:2.30.180.GENE3D); IPR000782 (PFAM); PTHR10900 (PANTHER); IPR000782 (PROSITE_PROFILES); IPR000782 (PROSITE_PROFILES); IPR036378 (SUPERFAMILY); IPR036378 (SUPERFAMILY)	no GO terms	no GO terms
Hho_016561-T1	NAD-dependent protein deacetylase sirtuin-7	478	1.36994e-156	68.12	6	P:GO:0000122; F:GO:0003714; C:GO:0005724; F:GO:0070403; P:GO:0070932; F:GO:0097372	P:negative regulation of transcription by RNA polymerase II; F:transcription corepressor activity; C:nuclear telomeric heterochromatin; F:NAD+ binding; P:histone H3 deacetylation; F:NAD-dependent histone deacetylase activity (H3-K18 specific)	EC:3.5.1.98	G3DSA:2.20.28.200 (GENE3D); IPR003000 (PFAM); G3DSA:3.40.50.1220 (GENE3D); mobidb-lite (MOBIDB_LITE); mobidb-lite (MOBIDB_LITE); mobidb-lite (MOBIDB_LITE); mobidb-lite (MOBIDB_LITE); PTHR45853 (PANTHER); PTHR45853:SF4 (PANTHER); IPR026590 (PROSITE_PROFILES); IPR029035 (SUPERFAMILY)	F:GO:0070403	F:NAD+ binding	Histone deacetylase
Hho_016615-T1	TPA_exp: histone 1	265	8.3587e-36	72.23	10	C:GO:0000786; F:GO:0003690; C:GO:0005634; P:GO:0006334; P:GO:0016584; P:GO:0030261; F:GO:0031492; P:GO:0031936; C:GO:0042025; P:GO:0045910	C:nucleosome; F:double-stranded DNA binding; C:nucleus; P:nucleosome assembly; P:nucleosome positioning; P:chromosome condensation; F:nucleosomal DNA binding; P:negative regulation of chromatin silencing; C:host cell nucleus; P:negative regulation of DNA recombination		IPR005819 (PRINTS); IPR005818 (SMART); IPR036388 (G3DSA:1.10.10.GENE3D); IPR005818 (PFAM); mobidb-lite (MOBIDB_LITE); mobidb-lite (MOBIDB_LITE); mobidb-lite (MOBIDB_LITE); mobidb-lite (MOBIDB_LITE); mobidb-lite (MOBIDB_LITE); mobidb-lite (MOBIDB_LITE); PTHR11467:SF112 (PANTHER); PTHR11467 (PANTHER); IPR005818 (PROSITE_PROFILES); IPR005818 (CDD); IPR036390 (SUPERFAMILY)	C:GO:0000786; F:GO:0003677; P:GO:0006334; C:GO:0042025	C:nucleosome; F:DNA binding; P:nucleosome assembly; C:host cell nucleus
Hho_016641-T1	transmembrane protein 8A-like isoform X1	815	0	54.63	1	C:GO:0016021	C:integral component of membrane		IPR021910 (PFAM); IPR021910 (PANTHER); IPR000742 (PROSITE_PROFILES)	C:GO:0016021	C:integral component of membrane
Hho_016642-T1	cytochrome P450 4c3	506	0	72.82	6	F:GO:0004497; F:GO:0005506; C:GO:0016021; F:GO:0016705; F:GO:0020037; P:GO:0055114	F:monooxygenase activity; F:iron ion binding; C:integral component of membrane; F:oxidoreductase activity, acting on paired donors, with incorporation or reduction of molecular oxygen; F:heme binding; P:oxidation-reduction process		IPR001128 (PRINTS); IPR002401 (PRINTS); IPR001128 (PFAM); IPR036396 (G3DSA:1.10.630.GENE3D); PTHR24291 (PANTHER); PTHR24291:SF56 (PANTHER); IPR036396 (SUPERFAMILY)	F:GO:0005506; F:GO:0016705; F:GO:0020037; P:GO:0055114	F:iron ion binding; F:oxidoreductase activity, acting on paired donors, with incorporation or reduction of molecular oxygen; F:heme binding; P:oxidation-reduction process
Hho_016644-T1	zinc finger SWIM domain-containing protein 4-like	1150	0	78.21	1	F:GO:0008270	F:zinc ion binding		mobidb-lite (MOBIDB_LITE); mobidb-lite (MOBIDB_LITE); PTHR22619:SF2 (PANTHER); PTHR22619:SF2 (PANTHER); PTHR22619 (PANTHER); PTHR22619 (PANTHER); IPR007527 (PROSITE_PROFILES)	F:GO:0008270	F:zinc ion binding
Hho_016690-T2	apolipoprotein D-like	185	9.83952e-06	42.07	1	F:GO:0031409	F:pigment binding		IPR012674 (G3DSA:2.40.128.GENE3D); IPR000566 (PFAM); IPR012674 (SUPERFAMILY)	no GO terms	no GO terms
Hho_016790-T1	intraflagellar transport protein 88 homolog	793	0	65.36	1	F:GO:0005515	F:protein binding		IPR019734 (SMART); IPR011990 (G3DSA:1.25.40.GENE3D); PF13429 (PFAM); IPR011990 (G3DSA:1.25.40.GENE3D); IPR019734 (PFAM); IPR019734 (PFAM); IPR011990 (G3DSA:1.25.40.GENE3D); mobidb-lite (MOBIDB_LITE); mobidb-lite (MOBIDB_LITE); PTHR44117 (PANTHER); IPR019734 (PROSITE_PROFILES); IPR013026 (PROSITE_PROFILES); IPR019734 (PROSITE_PROFILES); IPR019734 (PROSITE_PROFILES); IPR019734 (PROSITE_PROFILES); I…	F:GO:0005515	F:protein binding
Hho_017015-T1	zinc finger protein-like protein	632	2.01693e-119	64.31	1	F:GO:0003676	F:nucleic acid binding		IPR013087 (SMART); G3DSA:3.30.160.60 (GENE3D); IPR013087 (PFAM); G3DSA:3.30.160.60 (GENE3D); G3DSA:3.30.160.60 (GENE3D); G3DSA:3.30.160.60 (GENE3D); G3DSA:3.30.160.60 (GENE3D); G3DSA:3.30.160.60 (GENE3D); mobidb-lite (MOBIDB_LITE); mobidb-lite (MOBIDB_LITE); PTHR46179:SF12 (PANTHER); PTHR46179 (PANTHER); IPR013087 (PROSITE_PROFILES); IPR013087 (PROSITE_PROFILES); IPR013087 (PROSITE_PROFILES); IPR…	F:GO:0003676	F:nucleic acid binding
Hho_017040-T1	centrosomal protein of 97 kDa isoform X1	819	7.84845e-99	53.68	1	F:GO:0005515	F:protein binding		SM00365 (SMART); IPR003591 (SMART); IPR000048 (SMART); PF14580 (PFAM); IPR032675 (G3DSA:3.80.10.GENE3D); IPR000048 (PFAM); IPR032675 (G3DSA:3.80.10.GENE3D); mobidb-lite (MOBIDB_LITE); mobidb-lite (MOBIDB_LITE); mobidb-lite (MOBIDB_LITE); mobidb-lite (MOBIDB_LITE); mobidb-lite (MOBIDB_LITE); mobidb-lite (MOBIDB_LITE); mobidb-lite (MOBIDB_LITE); mobidb-lite (MOBIDB_LITE); mobidb-lite (MOBIDB_LITE);…	F:GO:0005515	F:protein binding
Hho_017397-T1	homeobox protein Meis1-like	200	1.28951e-89	80.98	3	F:GO:0003677; C:GO:0005634; P:GO:0006355	F:DNA binding; C:nucleus; P:regulation of transcription, DNA-templated		IPR001356 (SMART); IPR008422 (PFAM); G3DSA:1.10.10.60 (GENE3D); mobidb-lite (MOBIDB_LITE); mobidb-lite (MOBIDB_LITE); PTHR11850 (PANTHER); PTHR11850:SF266 (PANTHER); IPR001356 (PROSITE_PROFILES); IPR001356 (CDD); IPR009057 (SUPERFAMILY)	F:GO:0003677; P:GO:0006355	F:DNA binding; P:regulation of transcription, DNA-templated
Hho_017406-T1	Major facilitator superfamily domain-containing protein 4A	564	2.8231e-173	61.47	1	P:GO:0055085	P:transmembrane transport		G3DSA:1.20.1250.20 (GENE3D); G3DSA:1.20.1250.20 (GENE3D); IPR011701 (PFAM); PTHR23121:SF10 (PANTHER); PTHR23121 (PANTHER); cd17453 (CDD); IPR036259 (SUPERFAMILY)	P:GO:0055085	P:transmembrane transport
Hho_017700-T1	WD repeat-containing protein 44	922	0	67.15	1	F:GO:0005515	F:protein binding		IPR001680 (SMART); IPR001680 (PFAM); mobidb-lite (MOBIDB_LITE); mobidb-lite (MOBIDB_LITE); mobidb-lite (MOBIDB_LITE); mobidb-lite (MOBIDB_LITE); mobidb-lite (MOBIDB_LITE); mobidb-lite (MOBIDB_LITE); PTHR14221:SF0 (PANTHER); IPR040324 (PANTHER); IPR001680 (PROSITE_PROFILES); IPR017986 (PROSITE_PROFILES); IPR017986 (PROSITE_PROFILES); IPR001680 (PROSITE_PROFILES); IPR001680 (PROSITE_PROFILES); IPR0…	F:GO:0005515	F:protein binding
Hho_017716-T1	leucine-rich repeat and calponin homology domain-containing protein 3 isoform X2	875	8.58115e-163	59.69	1	F:GO:0005515	F:protein binding		IPR001715 (SMART); SM00364 (SMART); IPR003591 (SMART); IPR036872 (G3DSA:1.10.418.GENE3D); IPR001611 (PFAM); IPR032675 (G3DSA:3.80.10.GENE3D); IPR001715 (PFAM); mobidb-lite (MOBIDB_LITE); mobidb-lite (MOBIDB_LITE); mobidb-lite (MOBIDB_LITE); mobidb-lite (MOBIDB_LITE); mobidb-lite (MOBIDB_LITE); mobidb-lite (MOBIDB_LITE); mobidb-lite (MOBIDB_LITE); mobidb-lite (MOBIDB_LITE); mobidb-lite (MOBIDB_LIT…	F:GO:0005515	F:protein binding
Hho_017753-T1	integrin alpha-PS2-like	1161	0	65.63	2	P:GO:0007155; C:GO:0008305	P:cell adhesion; C:integrin complex		IPR000413 (PRINTS); IPR013519 (SMART); G3DSA:2.60.40.1510 (GENE3D); G3DSA:2.60.40.1460 (GENE3D); IPR013649 (PFAM); IPR028994 (G3DSA:2.130.10.GENE3D); G3DSA:1.20.5.930 (GENE3D); IPR013517 (PFAM); G3DSA:2.60.40.1530 (GENE3D); PTHR23220 (PANTHER); PTHR23220:SF83 (PANTHER); IPR013519 (PROSITE_PROFILES); IPR013519 (PROSITE_PROFILES); IPR013519 (PROSITE_PROFILES); IPR013519 (PROSITE_PROFILES); IPR01351…	P:GO:0007155; C:GO:0008305	P:cell adhesion; C:integrin complex
Hho_017759-T1	multidrug resistance protein 1-like isoform X1	1296	0	55.42	5	F:GO:0005524; C:GO:0016021; F:GO:0016887; F:GO:0042626; P:GO:0055085	F:ATP binding; C:integral component of membrane; F:ATPase activity; F:ATPase-coupled transmembrane transporter activity; P:transmembrane transport	EC:3.6.1.3; EC:3.6.1.15	IPR003593 (SMART); G3DSA:3.40.50.300 (GENE3D); IPR003439 (PFAM); IPR003439 (PFAM); G3DSA:3.40.50.300 (GENE3D); IPR011527 (PFAM); IPR036640 (G3DSA:1.20.1560.GENE3D); PTHR24222 (PANTHER); IPR011527 (PROSITE_PROFILES); IPR011527 (PROSITE_PROFILES); IPR003439 (PROSITE_PROFILES); IPR003439 (PROSITE_PROFILES); cd03249 (CDD); cd18578 (CDD); cd18577 (CDD); IPR036640 (SUPERFAMILY); IPR036640 (SUPERFAMILY)…	F:GO:0005524; C:GO:0016021; F:GO:0016887; F:GO:0042626; P:GO:0055085	F:ATP binding; C:integral component of membrane; F:ATPase activity; F:ATPase-coupled transmembrane transporter activity; P:transmembrane transport	Adenosinetriphosphatase; Nucleoside-triphosphate phosphatase
Hho_017855-T1	AT-rich interactive domain-containing protein 4B	1809	2.15613e-173	71.09	1	F:GO:0003677	F:DNA binding		IPR001606 (SMART); SM01014 (SMART); IPR002999 (SMART); IPR025995 (PFAM); G3DSA:2.30.30.140 (GENE3D); G3DSA:2.30.30.1170 (GENE3D); IPR036431 (G3DSA:1.10.150.GENE3D); IPR001606 (PFAM); G3DSA:2.30.30.140 (GENE3D); IPR012603 (PFAM); mobidb-lite (MOBIDB_LITE); mobidb-lite (MOBIDB_LITE); mobidb-lite (MOBIDB_LITE); mobidb-lite (MOBIDB_LITE); mobidb-lite (MOBIDB_LITE); mobidb-lite (MOBIDB_LITE); mobidb-l…	F:GO:0003677	F:DNA binding
Hho_017855-T2	AT-rich interactive domain-containing protein 4B	1795	2.35816e-173	71.12	1	F:GO:0003677	F:DNA binding		IPR001606 (SMART); SM01014 (SMART); IPR002999 (SMART); IPR025995 (PFAM); IPR012603 (PFAM); IPR036431 (G3DSA:1.10.150.GENE3D); G3DSA:2.30.30.140 (GENE3D); IPR001606 (PFAM); G3DSA:2.30.30.1170 (GENE3D); G3DSA:2.30.30.140 (GENE3D); mobidb-lite (MOBIDB_LITE); mobidb-lite (MOBIDB_LITE); mobidb-lite (MOBIDB_LITE); mobidb-lite (MOBIDB_LITE); mobidb-lite (MOBIDB_LITE); mobidb-lite (MOBIDB_LITE); mobidb-l…	F:GO:0003677	F:DNA binding
Hho_017872-T1	tachykinin-like peptides receptor 86C	478	1.89771e-130	66.79	5	P:GO:0002121; F:GO:0004995; C:GO:0005887; P:GO:0007217; P:GO:0007218	P:inter-male aggressive behavior; F:tachykinin receptor activity; C:integral component of plasma membrane; P:tachykinin receptor signaling pathway; P:neuropeptide signaling pathway		IPR000276 (PRINTS); IPR001681 (PRINTS); IPR000276 (SMART); IPR000276 (PFAM); G3DSA:1.20.1070.10 (GENE3D); PTHR24238 (PANTHER); PTHR24238:SF50 (PANTHER); IPR017452 (PROSITE_PROFILES); cd15390 (CDD); SSF81321 (SUPERFAMILY)	F:GO:0004930; F:GO:0004995; C:GO:0005886; P:GO:0007186; C:GO:0016021	F:G protein-coupled receptor activity; F:tachykinin receptor activity; C:plasma membrane; P:G protein-coupled receptor signaling pathway; C:integral component of membrane
Hho_017899-T2	girdin-like isoform X2	1619	0	59.05	1	P:GO:0016055	P:Wnt signaling pathway		IPR008636 (PFAM); IPR036872 (G3DSA:1.10.418.GENE3D); mobidb-lite (MOBIDB_LITE); mobidb-lite (MOBIDB_LITE); mobidb-lite (MOBIDB_LITE); mobidb-lite (MOBIDB_LITE); mobidb-lite (MOBIDB_LITE); PTHR18947 (PANTHER); IPR027719 (PTHR18947:PANTHER); SSF116907 (SUPERFAMILY)	P:GO:0016055	P:Wnt signaling pathway
Hho_017967-T1	heat shock 70 kDa protein 14	499	3.05827e-80	57.52	3	F:GO:0003824; F:GO:0005515; P:GO:0009987	F:catalytic activity; F:protein binding; P:cellular process		PR00301 (PRINTS); G3DSA:3.30.420.40 (GENE3D); G3DSA:3.90.640.10 (GENE3D); G3DSA:3.30.30.30 (GENE3D); IPR013126 (PFAM); G3DSA:3.30.420.40 (GENE3D); PTHR19375:SF352 (PANTHER); IPR013126 (PANTHER); SSF53067 (SUPERFAMILY); SSF53067 (SUPERFAMILY)	no GO terms	no GO terms
Hho_018058-T1	Coatomer subunit gamma	877	0	81.35	5	C:GO:0000139; F:GO:0005198; P:GO:0006886; P:GO:0016192; C:GO:0030126	C:Golgi membrane; F:structural molecule activity; P:intracellular protein transport; P:vesicle-mediated transport; C:COPI vesicle coat		IPR017106 (PIRSF); IPR013040 (PFAM); IPR012295 (G3DSA:3.30.310.GENE3D); IPR037067 (G3DSA:2.60.40.GENE3D); IPR011989 (G3DSA:1.25.10.GENE3D); IPR011989 (G3DSA:1.25.10.GENE3D); IPR002553 (PFAM); IPR032154 (PFAM); mobidb-lite (MOBIDB_LITE); mobidb-lite (MOBIDB_LITE); IPR017106 (PANTHER); PTHR10261:SF4 (PANTHER); IPR013041 (SUPERFAMILY); IPR009028 (SUPERFAMILY); IPR016024 (SUPERFAMILY)	F:GO:0005198; P:GO:0006886; P:GO:0016192; C:GO:0030117; C:GO:0030126	F:structural molecule activity; P:intracellular protein transport; P:vesicle-mediated transport; C:membrane coat; C:COPI vesicle coat
Hho_018078-T1	TATA-box-binding protein	303	4.33313e-140	80.82	2	F:GO:0003677; P:GO:0006352	F:DNA binding; P:DNA-templated transcription, initiation		IPR000814 (PRINTS); IPR000814 (PFAM); IPR012295 (G3DSA:3.30.310.GENE3D); IPR012295 (G3DSA:3.30.310.GENE3D); mobidb-lite (MOBIDB_LITE); mobidb-lite (MOBIDB_LITE); PTHR10126:SF6 (PANTHER); IPR000814 (PANTHER); IPR000814 (HAMAP); IPR033710 (CDD); SSF55945 (SUPERFAMILY); SSF55945 (SUPERFAMILY)	F:GO:0003677; P:GO:0006352	F:DNA binding; P:DNA-templated transcription, initiation
Hho_018096-T1	transmembrane protein 94 isoform X1	1369	0	61.26	3	F:GO:0000166; C:GO:0016020; C:GO:0016021	F:nucleotide binding; C:membrane; C:integral component of membrane		G3DSA:1.20.1110.10 (GENE3D); mobidb-lite (MOBIDB_LITE); IPR039720 (PANTHER); IPR023298 (SUPERFAMILY)	no GO terms	no GO terms
Hho_018164-T1	GPI inositol-deacylase-like	922	6.56736e-102	50.19	1	F:GO:0016788	F:hydrolase activity, acting on ester bonds		IPR029058 (G3DSA:3.40.50.GENE3D); IPR012908 (PFAM); IPR039529 (PANTHER); IPR029058 (SUPERFAMILY)	F:GO:0016788	F:hydrolase activity, acting on ester bonds
Hho_018239-T1	uncharacterized protein LOC110846351	364	2.96768e-62	50.14					IPR005079 (PFAM); G3DSA:1.10.10.2120 (GENE3D); G3DSA:3.60.60.10 (GENE3D); PTHR34180 (PANTHER)	no GO terms	no GO terms
Hho_018326-T1	Ufm1-specific protease 2	586	5.04141e-120	58.26	2	P:GO:0006508; F:GO:0008233	P:proteolysis; F:peptidase activity		IPR012462 (PFAM); G3DSA:3.90.70.130 (GENE3D); IPR038765 (SUPERFAMILY)	no GO terms	no GO terms
Hho_018390-T1	nose resistant to fluoxetine protein 6	756	1.05929e-48	45.36	1	F:GO:0016747	F:transferase activity, transferring acyl groups other than amino-acyl groups		IPR006621 (SMART); IPR002656 (PFAM); PTHR11161 (PANTHER)	F:GO:0016747	F:transferase activity, transferring acyl groups other than amino-acyl groups
Hho_018398-T1	brain tumor protein-like	873	0	66.59	2	F:GO:0005515; F:GO:0008270	F:protein binding; F:zinc ion binding		IPR000315 (SMART); IPR001841 (SMART); IPR011042 (G3DSA:2.120.10.GENE3D); IPR013083 (G3DSA:3.30.40.GENE3D); IPR001258 (PFAM); IPR018957 (PFAM); IPR000315 (PFAM); G3DSA:3.30.40.200 (GENE3D); mobidb-lite (MOBIDB_LITE); mobidb-lite (MOBIDB_LITE); PTHR25462:SF276 (PANTHER); PTHR25462 (PANTHER); IPR000315 (PROSITE_PROFILES); IPR013017 (PROSITE_PROFILES); IPR013017 (PROSITE_PROFILES); IPR013017 (PROSITE…	F:GO:0005515; F:GO:0008270; F:GO:0046872	F:protein binding; F:zinc ion binding; F:metal ion binding
Hho_018406-T1	piezo-type mechanosensitive ion channel component isoform X4	2527	0	57.97	2	F:GO:0008381; C:GO:0016021	F:mechanosensitive ion channel activity; C:integral component of membrane		IPR031334 (PFAM); IPR031805 (PFAM); mobidb-lite (MOBIDB_LITE); mobidb-lite (MOBIDB_LITE); mobidb-lite (MOBIDB_LITE); mobidb-lite (MOBIDB_LITE); IPR027272 (PANTHER)	F:GO:0008381; C:GO:0016021	F:mechanosensitive ion channel activity; C:integral component of membrane
Hho_018406-T2	piezo-type mechanosensitive ion channel component isoform X4	2671	0	57.6	2	F:GO:0008381; C:GO:0016021	F:mechanosensitive ion channel activity; C:integral component of membrane		IPR031805 (PFAM); IPR031334 (PFAM); mobidb-lite (MOBIDB_LITE); mobidb-lite (MOBIDB_LITE); mobidb-lite (MOBIDB_LITE); mobidb-lite (MOBIDB_LITE); mobidb-lite (MOBIDB_LITE); mobidb-lite (MOBIDB_LITE); mobidb-lite (MOBIDB_LITE); IPR027272 (PANTHER)	F:GO:0008381; C:GO:0016021	F:mechanosensitive ion channel activity; C:integral component of membrane
Hho_018546-T1	liprin-alpha-1 isoform X2	1139	0	74.88	3	F:GO:0005515; C:GO:0045202; P:GO:0050808	F:protein binding; C:synapse; P:synapse organization		IPR001660 (SMART); IPR013761 (G3DSA:1.10.150.GENE3D); IPR013761 (G3DSA:1.10.150.GENE3D); IPR013761 (G3DSA:1.10.150.GENE3D); IPR001660 (PFAM); IPR001660 (PFAM); mobidb-lite (MOBIDB_LITE); mobidb-lite (MOBIDB_LITE); IPR029515 (PANTHER); IPR030442 (PTHR12587:PANTHER); IPR001660 (PROSITE_PROFILES); IPR001660 (PROSITE_PROFILES); IPR001660 (PROSITE_PROFILES); IPR037620 (CDD); IPR037622 (CDD); IPR037621…	F:GO:0005515; C:GO:0045202; P:GO:0050808	F:protein binding; C:synapse; P:synapse organization
Hho_018570-T1	Actin-related protein 3	419	0	90.88	16	P:GO:0000902; F:GO:0005524; C:GO:0005885; P:GO:0006886; P:GO:0007413; P:GO:0007520; P:GO:0010592; P:GO:0022416; C:GO:0030027; P:GO:0030037; P:GO:0030589; P:GO:0034314; P:GO:0045887; P:GO:0051491; P:GO:0072553; P:GO:0097320	P:cell morphogenesis; F:ATP binding; C:Arp2/3 protein complex; P:intracellular protein transport; P:axonal fasciculation; P:myoblast fusion; P:positive regulation of lamellipodium assembly; P:chaeta development; C:lamellipodium; P:actin filament reorganization involved in cell cycle; P:pseudocleavage involved in syncytial blastoderm formation; P:Arp2/3 complex-mediated actin nucleation; P:positiv…		IPR004000 (SMART); IPR004000 (PFAM); G3DSA:3.30.420.40 (GENE3D); G3DSA:3.30.420.40 (GENE3D); G3DSA:3.90.640.10 (GENE3D); IPR004000 (PANTHER); IPR015623 (PTHR11937:PANTHER); cd00012 (CDD); SSF53067 (SUPERFAMILY); SSF53067 (SUPERFAMILY)	F:GO:0005524; C:GO:0005885; P:GO:0007015; P:GO:0034314	F:ATP binding; C:Arp2/3 protein complex; P:actin filament organization; P:Arp2/3 complex-mediated actin nucleation
Hho_018659-T1	disks large-associated protein 5-like isoform X1	568	3.31615e-50	47.64	1	P:GO:0023052	P:signaling		IPR005026 (PFAM); mobidb-lite (MOBIDB_LITE); mobidb-lite (MOBIDB_LITE); mobidb-lite (MOBIDB_LITE); mobidb-lite (MOBIDB_LITE); mobidb-lite (MOBIDB_LITE); mobidb-lite (MOBIDB_LITE); IPR005026 (PANTHER); PTHR12353:SF31 (PANTHER)	P:GO:0023052	P:signaling
Hho_018880-T2	---NA---	61							no IPS match	no IPS match	no IPS match
Hho_018891-T1	tetratricopeptide repeat protein 39B-like	593	1.06429e-72	53.16	1	F:GO:0005515	F:protein binding		IPR019734 (SMART); IPR011990 (G3DSA:1.25.40.GENE3D); IPR019412 (PFAM); IPR011990 (G3DSA:1.25.40.GENE3D); IPR019412 (PANTHER); PTHR31859:SF9 (PANTHER); IPR013026 (PROSITE_PROFILES); IPR019734 (PROSITE_PROFILES); IPR011990 (SUPERFAMILY)	F:GO:0005515	F:protein binding
Hho_019031-T1	protein peste-like	522	3.74593e-97	55.09	1	C:GO:0016020	C:membrane		IPR005428 (PRINTS); IPR002159 (PRINTS); IPR002159 (PFAM); mobidb-lite (MOBIDB_LITE); mobidb-lite (MOBIDB_LITE); IPR002159 (PANTHER)	C:GO:0016020	C:membrane
Hho_019108-T1	transcription initiation factor TFIID subunit 4-like isoform X2	1111	0	58.74	5	F:GO:0003700; C:GO:0005669; P:GO:0006352; P:GO:0006355; F:GO:0046982	F:DNA-binding transcription factor activity; C:transcription factor TFIID complex; P:DNA-templated transcription, initiation; P:regulation of transcription, DNA-templated; F:protein heterodimerization activity		IPR003894 (SMART); IPR003894 (PFAM); IPR037249 (G3DSA:1.20.120.GENE3D); IPR009072 (G3DSA:1.10.20.GENE3D); IPR007900 (PFAM); mobidb-lite (MOBIDB_LITE); mobidb-lite (MOBIDB_LITE); mobidb-lite (MOBIDB_LITE); mobidb-lite (MOBIDB_LITE); mobidb-lite (MOBIDB_LITE); PTHR15138 (PANTHER); IPR003894 (PROSITE_PROFILES); IPR007900 (CDD); IPR009072 (SUPERFAMILY); IPR037249 (SUPERFAMILY)	F:GO:0003700; C:GO:0005669; P:GO:0006352; P:GO:0006355; F:GO:0046982	F:DNA-binding transcription factor activity; C:transcription factor TFIID complex; P:DNA-templated transcription, initiation; P:regulation of transcription, DNA-templated; F:protein heterodimerization activity
Hho_019163-T2	cullin-3 isoform X2	732	0	90.13	3	P:GO:0006511; C:GO:0031461; F:GO:0031625	P:ubiquitin-dependent protein catabolic process; C:cullin-RING ubiquitin ligase complex; F:ubiquitin protein ligase binding		IPR016158 (SMART); G3DSA:1.20.1310.10 (GENE3D); G3DSA:1.20.1310.10 (GENE3D); G3DSA:1.20.1310.10 (GENE3D); G3DSA:1.20.1310.10 (GENE3D); IPR001373 (PFAM); mobidb-lite (MOBIDB_LITE); mobidb-lite (MOBIDB_LITE); PTHR11932 (PANTHER); PTHR11932:SF126 (PANTHER); IPR016158 (PROSITE_PROFILES); IPR016159 (SUPERFAMILY); IPR036317 (SUPERFAMILY)	P:GO:0006511; F:GO:0031625	P:ubiquitin-dependent protein catabolic process; F:ubiquitin protein ligase binding
Hho_019363-T1	uncharacterized protein LOC106459281	560	4.23722e-76	64.56					mobidb-lite (MOBIDB_LITE); mobidb-lite (MOBIDB_LITE); mobidb-lite (MOBIDB_LITE); mobidb-lite (MOBIDB_LITE); mobidb-lite (MOBIDB_LITE); mobidb-lite (MOBIDB_LITE); mobidb-lite (MOBIDB_LITE); mobidb-lite (MOBIDB_LITE); PTHR22198 (PANTHER)	no GO terms	no GO terms
Hho_019489-T1	insulin-degrading enzyme isoform X1	1040	0	73.44	2	F:GO:0003824; F:GO:0046872	F:catalytic activity; F:metal ion binding		IPR011765 (PFAM); IPR007863 (PFAM); G3DSA:3.30.830.10 (GENE3D); G3DSA:3.30.830.10 (GENE3D); G3DSA:3.30.830.10 (GENE3D); G3DSA:3.30.830.10 (GENE3D); IPR032632 (PFAM); PTHR43690 (PANTHER); PTHR43690:SF2 (PANTHER); IPR011249 (SUPERFAMILY); IPR011249 (SUPERFAMILY); IPR011249 (SUPERFAMILY); IPR011249 (SUPERFAMILY)	F:GO:0003824; F:GO:0046872	F:catalytic activity; F:metal ion binding
Hho_019504-T1	FMRFamide receptor	530	3.79571e-118	71.43	3	P:GO:0007186; F:GO:0008528; C:GO:0016021	P:G protein-coupled receptor signaling pathway; F:G protein-coupled peptide receptor activity; C:integral component of membrane		IPR000276 (PRINTS); G3DSA:1.20.1070.10 (GENE3D); IPR019427 (PFAM); mobidb-lite (MOBIDB_LITE); mobidb-lite (MOBIDB_LITE); mobidb-lite (MOBIDB_LITE); PTHR46641 (PANTHER); IPR017452 (PROSITE_PROFILES); cd14978 (CDD); SSF81321 (SUPERFAMILY)	F:GO:0004930; P:GO:0007186; F:GO:0008528; C:GO:0016021	F:G protein-coupled receptor activity; P:G protein-coupled receptor signaling pathway; F:G protein-coupled peptide receptor activity; C:integral component of membrane
Hho_019567-T1	zinc finger protein 85-like isoform X2	846	8.98339e-90	80.83	2	F:GO:0000977; C:GO:0005634	F:RNA polymerase II regulatory region sequence-specific DNA binding; C:nucleus		IPR013087 (SMART); G3DSA:3.30.160.60 (GENE3D); G3DSA:3.30.160.60 (GENE3D); PF12874 (PFAM); IPR013087 (PFAM); G3DSA:3.30.160.60 (GENE3D); mobidb-lite (MOBIDB_LITE); mobidb-lite (MOBIDB_LITE); mobidb-lite (MOBIDB_LITE); mobidb-lite (MOBIDB_LITE); mobidb-lite (MOBIDB_LITE); mobidb-lite (MOBIDB_LITE); PTHR24393 (PANTHER); IPR013087 (PROSITE_PROFILES); IPR013087 (PROSITE_PROFILES); IPR013087 (PROSITE_…	F:GO:0003676	F:nucleic acid binding
Hho_019576-T1	CCAAT/enhancer-binding protein zeta	1053	0	58.56	1	P:GO:0042254	P:ribosome biogenesis		IPR005612 (PFAM); mobidb-lite (MOBIDB_LITE); mobidb-lite (MOBIDB_LITE); mobidb-lite (MOBIDB_LITE); mobidb-lite (MOBIDB_LITE); mobidb-lite (MOBIDB_LITE); mobidb-lite (MOBIDB_LITE); mobidb-lite (MOBIDB_LITE); mobidb-lite (MOBIDB_LITE); mobidb-lite (MOBIDB_LITE); mobidb-lite (MOBIDB_LITE); mobidb-lite (MOBIDB_LITE); IPR040155 (PANTHER); IPR016024 (SUPERFAMILY)	P:GO:0042254	P:ribosome biogenesis
Hho_019577-T1	serine/threonine-protein phosphatase 4 regulatory subunit 4-like isoform X6	810	0	65.69	1	F:GO:0005515	F:protein binding		IPR011989 (G3DSA:1.25.10.GENE3D); IPR000357 (PFAM); mobidb-lite (MOBIDB_LITE); mobidb-lite (MOBIDB_LITE); IPR039918 (PANTHER); IPR021133 (PROSITE_PROFILES); IPR021133 (PROSITE_PROFILES); IPR016024 (SUPERFAMILY)	F:GO:0005515	F:protein binding
Hho_019577-T2	serine/threonine-protein phosphatase 4 regulatory subunit 4-like isoform X6	1189	0	66.01	1	F:GO:0005515	F:protein binding		IPR011989 (G3DSA:1.25.10.GENE3D); IPR000357 (PFAM); mobidb-lite (MOBIDB_LITE); mobidb-lite (MOBIDB_LITE); mobidb-lite (MOBIDB_LITE); mobidb-lite (MOBIDB_LITE); mobidb-lite (MOBIDB_LITE); mobidb-lite (MOBIDB_LITE); mobidb-lite (MOBIDB_LITE); IPR039918 (PANTHER); IPR021133 (PROSITE_PROFILES); IPR021133 (PROSITE_PROFILES); IPR016024 (SUPERFAMILY)	F:GO:0005515	F:protein binding
Hho_019658-T1	Nuclear hormone receptor HR96	498	2.14324e-149	61.16	6	F:GO:0003700; F:GO:0003707; P:GO:0006355; F:GO:0008270; C:GO:0042025; F:GO:0043565	F:DNA-binding transcription factor activity; F:steroid hormone receptor activity; P:regulation of transcription, DNA-templated; F:zinc ion binding; C:host cell nucleus; F:sequence-specific DNA binding		IPR001628 (PRINTS); IPR001723 (PRINTS); IPR000536 (SMART); IPR001628 (SMART); IPR001628 (PFAM); IPR000536 (PFAM); IPR013088 (G3DSA:3.30.50.GENE3D); IPR035500 (G3DSA:1.10.565.GENE3D); mobidb-lite (MOBIDB_LITE); mobidb-lite (MOBIDB_LITE); PTHR24082 (PANTHER); PTHR24082:SF283 (PANTHER); PTHR24082 (PANTHER); PTHR24082:SF283 (PANTHER); IPR000536 (PROSITE_PROFILES); IPR001628 (PROSITE_PROFILES); cd0692…	F:GO:0003677; F:GO:0003700; F:GO:0003707; P:GO:0006355; F:GO:0008270; C:GO:0042025; F:GO:0043565	F:DNA binding; F:DNA-binding transcription factor activity; F:steroid hormone receptor activity; P:regulation of transcription, DNA-templated; F:zinc ion binding; C:host cell nucleus; F:sequence-specific DNA binding
Hho_019693-T3	death domain-associated protein 6-like	601	2.39031e-24	49.3					G3DSA:1.20.58.2170 (GENE3D); mobidb-lite (MOBIDB_LITE); mobidb-lite (MOBIDB_LITE); mobidb-lite (MOBIDB_LITE); mobidb-lite (MOBIDB_LITE); mobidb-lite (MOBIDB_LITE); mobidb-lite (MOBIDB_LITE); PTHR12766 (PANTHER); IPR005012 (PTHR12766:PANTHER)	no GO terms	no GO terms
Hho_019765-T1	transcriptional regulator ATRX-like isoform X2	1100	0	64.4	1	F:GO:0005524	F:ATP binding		IPR014001 (SMART); IPR001650 (SMART); IPR000330 (PFAM); IPR001650 (PFAM); IPR038718 (G3DSA:3.40.50.GENE3D); mobidb-lite (MOBIDB_LITE); mobidb-lite (MOBIDB_LITE); mobidb-lite (MOBIDB_LITE); mobidb-lite (MOBIDB_LITE); mobidb-lite (MOBIDB_LITE); mobidb-lite (MOBIDB_LITE); mobidb-lite (MOBIDB_LITE); mobidb-lite (MOBIDB_LITE); PTHR45797:SF1 (PANTHER); PTHR45797 (PANTHER); IPR001650 (PROSITE_PROFILES);…	F:GO:0005524	F:ATP binding
Hho_019767-T1	H(+)/Cl(-) exchange transporter 5 isoform X1	833	0	81.99	3	F:GO:0005247; C:GO:0016021; P:GO:1902476	F:voltage-gated chloride channel activity; C:integral component of membrane; P:chloride transmembrane transport		IPR001807 (PRINTS); IPR000644 (SMART); IPR001807 (PFAM); G3DSA:3.10.580.20 (GENE3D); IPR014743 (G3DSA:1.10.3080.GENE3D); IPR000644 (PFAM); G3DSA:3.90.1280.20 (GENE3D); mobidb-lite (MOBIDB_LITE); mobidb-lite (MOBIDB_LITE); PTHR45711 (PANTHER); PTHR45711:SF7 (PANTHER); IPR000644 (PROSITE_PROFILES); IPR000644 (PROSITE_PROFILES); cd04591 (CDD); cd03684 (CDD); SSF54631 (SUPERFAMILY); IPR014743 (SUPERF…	F:GO:0005247; P:GO:0006821; C:GO:0016020; P:GO:0055085	F:voltage-gated chloride channel activity; P:chloride transport; C:membrane; P:transmembrane transport
Hho_019776-T1	lysophospholipid acyltransferase 2	510	5.20652e-167	65.93	2	C:GO:0016020; C:GO:0016021	C:membrane; C:integral component of membrane		IPR004299 (PFAM); PTHR13906 (PANTHER); PTHR13906:SF4 (PANTHER)	no GO terms	no GO terms
Hho_019937-T2	putative inorganic phosphate cotransporter	470	1.69281e-114	57.87	1	P:GO:0055085	P:transmembrane transport		G3DSA:1.20.1250.20 (GENE3D); IPR011701 (PFAM); G3DSA:1.20.1250.20 (GENE3D); PTHR11662:SF427 (PANTHER); PTHR11662 (PANTHER); IPR020846 (PROSITE_PROFILES); cd17318 (CDD); IPR036259 (SUPERFAMILY)	P:GO:0055085	P:transmembrane transport
Hho_020106-T1	feline leukemia virus subgroup C receptor-related protein 2-like	525	7.71059e-53	49.06	1	P:GO:0055085	P:transmembrane transport		G3DSA:1.20.1250.20 (GENE3D); G3DSA:1.20.1250.20 (GENE3D); IPR011701 (PFAM); PTHR10924 (PANTHER); PTHR10924:SF6 (PANTHER); cd17399 (CDD); IPR036259 (SUPERFAMILY)	P:GO:0055085	P:transmembrane transport
Hho_020171-T1	uncharacterized protein LOC8027947	588	0	68.57	1	F:GO:0008270	F:zinc ion binding		IPR011016 (SMART); IPR011016 (PFAM); IPR008979 (G3DSA:2.60.120.GENE3D); IPR013083 (G3DSA:3.30.40.GENE3D); PTHR20893 (PANTHER); IPR011016 (PROSITE_PROFILES); cd16495 (CDD); SSF57850 (SUPERFAMILY)	F:GO:0008270	F:zinc ion binding
Hho_020174-T1	forkhead box protein N3-like	487	5.07816e-75	51	3	F:GO:0003700; P:GO:0006355; F:GO:0043565	F:DNA-binding transcription factor activity; P:regulation of transcription, DNA-templated; F:sequence-specific DNA binding		IPR001766 (PRINTS); IPR001766 (SMART); IPR001766 (PFAM); IPR036388 (G3DSA:1.10.10.GENE3D); mobidb-lite (MOBIDB_LITE); mobidb-lite (MOBIDB_LITE); mobidb-lite (MOBIDB_LITE); mobidb-lite (MOBIDB_LITE); mobidb-lite (MOBIDB_LITE); mobidb-lite (MOBIDB_LITE); mobidb-lite (MOBIDB_LITE); mobidb-lite (MOBIDB_LITE); PTHR13962 (PANTHER); PTHR13962:SF22 (PANTHER); IPR001766 (PROSITE_PROFILES); IPR001766 (CDD)…	F:GO:0003700; P:GO:0006355; F:GO:0043565	F:DNA-binding transcription factor activity; P:regulation of transcription, DNA-templated; F:sequence-specific DNA binding
Hho_020301-T1	homeobox protein HMX3-like	751	1.67498e-39	87.37	5	F:GO:0000978; F:GO:0003700; C:GO:0005634; P:GO:0030154; P:GO:0045944	F:RNA polymerase II cis-regulatory region sequence-specific DNA binding; F:DNA-binding transcription factor activity; C:nucleus; P:cell differentiation; P:positive regulation of transcription by RNA polymerase II		IPR020479 (PRINTS); IPR001356 (SMART); IPR001356 (PFAM); G3DSA:1.10.10.60 (GENE3D); mobidb-lite (MOBIDB_LITE); mobidb-lite (MOBIDB_LITE); mobidb-lite (MOBIDB_LITE); mobidb-lite (MOBIDB_LITE); mobidb-lite (MOBIDB_LITE); mobidb-lite (MOBIDB_LITE); mobidb-lite (MOBIDB_LITE); mobidb-lite (MOBIDB_LITE); mobidb-lite (MOBIDB_LITE); mobidb-lite (MOBIDB_LITE); mobidb-lite (MOBIDB_LITE); mobidb-lite (MOBID…	F:GO:0003677	F:DNA binding
Hho_020464-T2	Esterase FE4	409	1.97759e-87	58.3	3	C:GO:0016020; C:GO:0016021; F:GO:0016787	C:membrane; C:integral component of membrane; F:hydrolase activity		IPR029058 (G3DSA:3.40.50.GENE3D); IPR002018 (PFAM); PTHR43142 (PANTHER); PTHR43142:SF1 (PANTHER); IPR029058 (SUPERFAMILY)	no GO terms	no GO terms
Hho_020501-T1	extensin-like isoform X1	445	2.75809e-15	47.26					mobidb-lite (MOBIDB_LITE); mobidb-lite (MOBIDB_LITE); mobidb-lite (MOBIDB_LITE); mobidb-lite (MOBIDB_LITE); mobidb-lite (MOBIDB_LITE); mobidb-lite (MOBIDB_LITE); mobidb-lite (MOBIDB_LITE); PS51257 (PROSITE_PROFILES)	no GO terms	no GO terms
Hho_020522-T1	calcitonin gene-related peptide type 1 receptor-like isoform X2	485	1.5929e-145	62.35	4	F:GO:0004930; P:GO:0007166; P:GO:0007186; C:GO:0016021	F:G protein-coupled receptor activity; P:cell surface receptor signaling pathway; P:G protein-coupled receptor signaling pathway; C:integral component of membrane		IPR000832 (PRINTS); IPR001879 (SMART); IPR000832 (PFAM); IPR036445 (G3DSA:4.10.1240.GENE3D); IPR001879 (PFAM); G3DSA:1.20.1070.10 (GENE3D); PTHR45620:SF20 (PANTHER); PTHR45620 (PANTHER); IPR017981 (PROSITE_PROFILES); IPR001879 (PROSITE_PROFILES); cd15041 (CDD); IPR036445 (SUPERFAMILY)	F:GO:0004888; F:GO:0004930; P:GO:0007166; P:GO:0007186; C:GO:0016020; C:GO:0016021	F:transmembrane signaling receptor activity; F:G protein-coupled receptor activity; P:cell surface receptor signaling pathway; P:G protein-coupled receptor signaling pathway; C:membrane; C:integral component of membrane
Hho_020522-T2	calcitonin gene-related peptide type 1 receptor-like isoform X2	351	5.70754e-121	67.49	4	F:GO:0004930; P:GO:0007166; P:GO:0007186; C:GO:0016021	F:G protein-coupled receptor activity; P:cell surface receptor signaling pathway; P:G protein-coupled receptor signaling pathway; C:integral component of membrane		IPR000832 (PRINTS); IPR000832 (PFAM); G3DSA:1.20.1070.10 (GENE3D); PTHR45620 (PANTHER); PTHR45620:SF20 (PANTHER); IPR017981 (PROSITE_PROFILES); cd15041 (CDD); IPR036445 (SUPERFAMILY)	F:GO:0004888; F:GO:0004930; P:GO:0007166; P:GO:0007186; C:GO:0016020; C:GO:0016021	F:transmembrane signaling receptor activity; F:G protein-coupled receptor activity; P:cell surface receptor signaling pathway; P:G protein-coupled receptor signaling pathway; C:membrane; C:integral component of membrane
Hho_020541-T1	alpha-tocopherol transfer protein	263	8.22151e-25	48.82					PR00180 (PRINTS); IPR001251 (SMART); IPR001251 (PFAM); IPR036865 (G3DSA:3.40.525.GENE3D); G3DSA:1.20.5.1200 (GENE3D); PTHR10174 (PANTHER); IPR001251 (PROSITE_PROFILES); IPR001251 (CDD); IPR036865 (SUPERFAMILY); IPR036273 (SUPERFAMILY)	no GO terms	no GO terms
Hho_020541-T2	alpha-tocopherol transfer protein-like	263	1.48699e-27	48.77					PR00180 (PRINTS); IPR001251 (SMART); IPR036865 (G3DSA:3.40.525.GENE3D); IPR001251 (PFAM); G3DSA:1.20.5.1200 (GENE3D); PTHR10174 (PANTHER); IPR001251 (PROSITE_PROFILES); IPR001251 (CDD); IPR036865 (SUPERFAMILY); IPR036273 (SUPERFAMILY)	no GO terms	no GO terms
Hho_020546-T1	zinc finger protein ush isoform X3	1248	2.9624e-95	41.55	3	F:GO:0001085; F:GO:0003676; P:GO:0006357	F:RNA polymerase II transcription factor binding; F:nucleic acid binding; P:regulation of transcription by RNA polymerase II		IPR013087 (SMART); PF12874 (PFAM); mobidb-lite (MOBIDB_LITE); mobidb-lite (MOBIDB_LITE); mobidb-lite (MOBIDB_LITE); mobidb-lite (MOBIDB_LITE); mobidb-lite (MOBIDB_LITE); mobidb-lite (MOBIDB_LITE); mobidb-lite (MOBIDB_LITE); mobidb-lite (MOBIDB_LITE); mobidb-lite (MOBIDB_LITE); mobidb-lite (MOBIDB_LITE); mobidb-lite (MOBIDB_LITE); mobidb-lite (MOBIDB_LITE); mobidb-lite (MOBIDB_LITE); mobidb-lite (…	F:GO:0001085; F:GO:0003676; P:GO:0006357	F:RNA polymerase II transcription factor binding; F:nucleic acid binding; P:regulation of transcription by RNA polymerase II
Hho_020652-T1	apoptotic protease-activating factor 1-like isoform X1	1285	0	47.72	3	F:GO:0005515; P:GO:0042981; F:GO:0043531	F:protein binding; P:regulation of apoptotic process; F:ADP binding		PR00364 (PRINTS); IPR020472 (PRINTS); IPR001680 (SMART); IPR041452 (PFAM); IPR015943 (G3DSA:2.130.10.GENE3D); IPR036388 (G3DSA:1.10.10.GENE3D); IPR001680 (PFAM); G3DSA:1.25.40.370 (GENE3D); IPR001315 (PFAM); G3DSA:3.40.50.300 (GENE3D); G3DSA:1.10.533.10 (GENE3D); IPR015943 (G3DSA:2.130.10.GENE3D); IPR002182 (PFAM); G3DSA:1.10.8.430 (GENE3D); PTHR22845 (PANTHER); PTHR22845:SF6 (PANTHER); IPR001680…	F:GO:0005515; P:GO:0042981; F:GO:0043531	F:protein binding; P:regulation of apoptotic process; F:ADP binding
Hho_020752-T1	---NA---	78							no IPS match	no IPS match	no IPS match
Hho_020781-T1	2-hydroxyacylsphingosine 1-beta-galactosyltransferase	520	7.78143e-66	49.58	1	F:GO:0016758	F:transferase activity, transferring hexosyl groups		IPR002213 (PFAM); G3DSA:3.40.50.2000 (GENE3D); PS51257 (PROSITE_PROFILES); cd03784 (CDD); SSF53756 (SUPERFAMILY)	F:GO:0016758	F:transferase activity, transferring hexosyl groups
Hho_020897-T1	venom allergen 3-like	288	2.88392e-74	60.25	3	C:GO:0005576; C:GO:0016020; C:GO:0016021	C:extracellular region; C:membrane; C:integral component of membrane		IPR001283 (PRINTS); IPR002413 (PRINTS); IPR014044 (SMART); IPR014044 (PFAM); IPR035940 (G3DSA:3.40.33.GENE3D); IPR001283 (PANTHER); PTHR10334:SF344 (PANTHER); cd05380 (CDD); cd01780 (CDD); IPR035940 (SUPERFAMILY)	no GO terms	no GO terms
Hho_020930-T1	pupal cuticle protein Edg-78E	293	0.000565856	52.7	1	F:GO:0042302	F:structural constituent of cuticle		IPR000618 (PFAM); IPR000618 (PROSITE_PROFILES)	F:GO:0042302	F:structural constituent of cuticle
Hho_020997-T1	geranylgeranyl pyrophosphate synthase	303	5.77487e-137	80.12	2	P:GO:0008299; F:GO:0016740	P:isoprenoid biosynthetic process; F:transferase activity		IPR008949 (G3DSA:1.10.600.GENE3D); IPR000092 (PFAM); PTHR12001:SF44 (PANTHER); PTHR12001 (PANTHER); cd00685 (CDD); IPR008949 (SUPERFAMILY)	P:GO:0008299	P:isoprenoid biosynthetic process
Hho_021840-T1	cathepsin L1	348	5.97273e-72	54.46	2	P:GO:0006508; F:GO:0008234	P:proteolysis; F:cysteine-type peptidase activity		IPR000668 (PRINTS); IPR013201 (SMART); IPR000668 (SMART); G3DSA:3.90.70.10 (GENE3D); IPR000668 (PFAM); IPR013201 (PFAM); mobidb-lite (MOBIDB_LITE); PTHR12411 (PANTHER); PTHR12411:SF525 (PANTHER); IPR039417 (CDD); IPR038765 (SUPERFAMILY)	P:GO:0006508; F:GO:0008234	P:proteolysis; F:cysteine-type peptidase activity
Hho_021959-T1	alpha-tocopherol transfer protein-like	273	1.15226e-31	49.14					PR00180 (PRINTS); G3DSA:1.10.8.20 (GENE3D); IPR036865 (G3DSA:3.40.525.GENE3D); IPR001251 (PFAM); PTHR10174:SF216 (PANTHER); PTHR10174 (PANTHER); IPR001251 (PROSITE_PROFILES); IPR001251 (CDD); IPR036865 (SUPERFAMILY); IPR036273 (SUPERFAMILY)	no GO terms	no GO terms
Hho_022172-T1	esterase E4-like	565	9.74771e-88	52.68	3	C:GO:0016020; C:GO:0016021; F:GO:0016787	C:membrane; C:integral component of membrane; F:hydrolase activity		IPR002018 (PFAM); IPR029058 (G3DSA:3.40.50.GENE3D); PTHR11559 (PANTHER); IPR029058 (SUPERFAMILY)	no GO terms	no GO terms
Hho_022172-T2	esterase FE4-like	554	6.51568e-88	52.76	3	C:GO:0016020; C:GO:0016021; F:GO:0016787	C:membrane; C:integral component of membrane; F:hydrolase activity		IPR002018 (PFAM); IPR029058 (G3DSA:3.40.50.GENE3D); PTHR11559 (PANTHER); IPR029058 (SUPERFAMILY)	no GO terms	no GO terms
Hho_022864-T1	endoplasmic reticulum-Golgi intermediate compartment protein 3	388	2.35018e-169	70.96	1	C:GO:0016020	C:membrane		IPR012936 (PFAM); IPR039542 (PFAM); PTHR10984:SF25 (PANTHER); PTHR10984 (PANTHER)	no GO terms	no GO terms
Hho_022881-T1	coiled-coil domain-containing protein 174	277	1.78762e-39	49.69					IPR025066 (PFAM); mobidb-lite (MOBIDB_LITE); mobidb-lite (MOBIDB_LITE); mobidb-lite (MOBIDB_LITE); PTHR15885 (PANTHER)	no GO terms	no GO terms
Hho_023023-T1	nose resistant to fluoxetine protein 6-like	700	4.69481e-48	43.05	1	F:GO:0016747	F:transferase activity, transferring acyl groups other than amino-acyl groups		IPR006621 (SMART); IPR002656 (PFAM); PTHR11161 (PANTHER)	F:GO:0016747	F:transferase activity, transferring acyl groups other than amino-acyl groups
Hho_023023-T2	nose resistant to fluoxetine protein 6-like	740	1.62503e-47	42.79	1	F:GO:0016747	F:transferase activity, transferring acyl groups other than amino-acyl groups		IPR006621 (SMART); IPR002656 (PFAM); PTHR11161 (PANTHER)	F:GO:0016747	F:transferase activity, transferring acyl groups other than amino-acyl groups
Hho_023028-T2	glutamate receptor ionotropic, kainate 1 isoform X3	286	9.49225e-146	85.07	3	F:GO:0004970; P:GO:0006811; C:GO:0016020	F:ionotropic glutamate receptor activity; P:ion transport; C:membrane		IPR001508 (PRINTS); IPR019594 (SMART); IPR001320 (SMART); G3DSA:1.10.287.70 (GENE3D); IPR001320 (PFAM); IPR019594 (PFAM); G3DSA:3.40.190.10 (GENE3D); PTHR18966:SF370 (PANTHER); PTHR18966 (PANTHER); SSF53850 (SUPERFAMILY)	F:GO:0004970; F:GO:0005216; P:GO:0006811; F:GO:0015276; C:GO:0016020; F:GO:0038023	F:ionotropic glutamate receptor activity; F:ion channel activity; P:ion transport; F:ligand-gated ion channel activity; C:membrane; F:signaling receptor activity
Hho_023059-T1	cell wall protein DAN4	306	7.9525e-71	65.49					no IPS match	no IPS match	no IPS match
3p targets	Description	Length	e-Value	sim mean	#GO	GO IDs	GO Names	Enzyme Codes	InterPro IDs	InterPro GO IDs	InterPro GO Names	Enzyme Names
Hho_000097-T1	uncharacterized peptidase C1-like protein F26E4.3	109	3.93515e-30	68.67	4	C:GO:0005615; C:GO:0005764; P:GO:0006508; F:GO:0008234	C:extracellular space; C:lysosome; P:proteolysis; F:cysteine-type peptidase activity		IPR000668 (PFAM); G3DSA:3.90.70.10 (GENE3D); PTHR12411 (PANTHER); IPR033164 (PTHR12411:PANTHER); IPR038765 (SUPERFAMILY)	P:GO:0006508; F:GO:0008234	P:proteolysis; F:cysteine-type peptidase activity
Hho_000387-T1	EF-hand domain-containing protein D2 homolog	103	4.17772e-37	87.2	1	F:GO:0005509	F:calcium ion binding		G3DSA:1.10.238.10 (GENE3D); IPR040365 (PANTHER); IPR002048 (PROSITE_PROFILES); IPR011992 (SUPERFAMILY)	F:GO:0005509	F:calcium ion binding
Hho_002187-T1	mediator of RNA polymerase II transcription subunit 15	715	1.58313e-132	53.81	3	F:GO:0003712; P:GO:0006357; C:GO:0016592	F:transcription coregulator activity; P:regulation of transcription by RNA polymerase II; C:mediator complex		IPR019087 (PFAM); IPR036529 (G3DSA:1.10.246.GENE3D); PTHR31804 (PANTHER); PTHR31804:SF2 (PANTHER)	F:GO:0003712; P:GO:0006355; P:GO:0006357; C:GO:0016592	F:transcription coregulator activity; P:regulation of transcription, DNA-templated; P:regulation of transcription by RNA polymerase II; C:mediator complex
Hho_002187-T2	mediator of RNA polymerase II transcription subunit 15	708	4.5675e-125	55.8	31	F:GO:0003712; C:GO:0005768; C:GO:0005887; P:GO:0006357; P:GO:0007156; P:GO:0007186; P:GO:0007298; P:GO:0007367; P:GO:0007435; P:GO:0007464; P:GO:0007494; P:GO:0008356; P:GO:0008587; P:GO:0016318; P:GO:0016360; C:GO:0016592; F:GO:0017147; P:GO:0032231; P:GO:0035159; P:GO:0035206; P:GO:0035293; P:GO:0035320; P:GO:0042685; F:GO:0042813; P:GO:0045198; P:GO:0045773; P:GO:0048665; P:GO:0060070; P:GO:00…	F:transcription coregulator activity; C:endosome; C:integral component of plasma membrane; P:regulation of transcription by RNA polymerase II; P:homophilic cell adhesion via plasma membrane adhesion molecules; P:G protein-coupled receptor signaling pathway; P:border follicle cell migration; P:segment polarity determination; P:salivary gland morphogenesis; P:R3/R4 cell fate commitment; P:midgut de…		IPR019087 (PFAM); IPR036529 (G3DSA:1.10.246.GENE3D); PTHR31804:SF2 (PANTHER); PTHR31804 (PANTHER)	F:GO:0003712; P:GO:0006355; P:GO:0006357; C:GO:0016592	F:transcription coregulator activity; P:regulation of transcription, DNA-templated; P:regulation of transcription by RNA polymerase II; C:mediator complex
Hho_002274-T1	Down syndrome cell adhesion molecule isoform X12	1848	0	56.25	1	F:GO:0005515	F:protein binding		PR00014 (PRINTS); IPR003599 (SMART); IPR003598 (SMART); IPR003961 (SMART); IPR013783 (G3DSA:2.60.40.GENE3D); IPR013098 (PFAM); IPR013783 (G3DSA:2.60.40.GENE3D); PF13927 (PFAM); IPR013783 (G3DSA:2.60.40.GENE3D); IPR013783 (G3DSA:2.60.40.GENE3D); IPR013783 (G3DSA:2.60.40.GENE3D); IPR013783 (G3DSA:2.60.40.GENE3D); IPR013783 (G3DSA:2.60.40.GENE3D); IPR013783 (G3DSA:2.60.40.GENE3D); IPR013783 (G3DSA:2…	F:GO:0005515	F:protein binding
Hho_002388-T1	hepatocyte growth factor receptor-like	1364	0	55.31	4	F:GO:0004713; F:GO:0005515; F:GO:0005524; P:GO:0006468	F:protein tyrosine kinase activity; F:protein binding; F:ATP binding; P:protein phosphorylation	EC:2.7.10	IPR001245 (PRINTS); IPR016201 (SMART); IPR020635 (SMART); IPR001627 (SMART); IPR002909 (SMART); IPR000719 (SMART); IPR001627 (PFAM); G3DSA:1.10.510.10 (GENE3D); G3DSA:3.30.200.20 (GENE3D); IPR013783 (G3DSA:2.60.40.GENE3D); IPR001245 (PFAM); IPR013783 (G3DSA:2.60.40.GENE3D); IPR015943 (G3DSA:2.130.10.GENE3D); IPR002165 (PFAM); G3DSA:3.30.1680.10 (GENE3D); IPR002909 (PFAM); PTHR24416:SF113 (PANTHER…	F:GO:0004672; F:GO:0004713; F:GO:0005515; F:GO:0005524; P:GO:0006468	F:protein kinase activity; F:protein tyrosine kinase activity; F:protein binding; F:ATP binding; P:protein phosphorylation	Transferring phosphorus-containing groups
Hho_002401-T1	Tyrosine-protein phosphatase non-receptor type 12	1265	3.46945e-120	69.06	2	F:GO:0004725; P:GO:0006470	F:protein tyrosine phosphatase activity; P:protein dephosphorylation	EC:3.1.3.16; EC:3.1.3.48	IPR000242 (PRINTS); IPR003595 (SMART); IPR000242 (SMART); IPR000242 (PFAM); IPR029021 (G3DSA:3.90.190.GENE3D); PTHR45983 (PANTHER); IPR000387 (PROSITE_PROFILES); IPR000242 (PROSITE_PROFILES); cd14603 (CDD); IPR029021 (SUPERFAMILY)	F:GO:0004725; P:GO:0006470; P:GO:0016311; F:GO:0016791	F:protein tyrosine phosphatase activity; P:protein dephosphorylation; P:dephosphorylation; F:phosphatase activity	Protein-serine/threonine phosphatase; Protein-tyrosine-phosphatase
Hho_002428-T1	cuticular protein 1-B1	680	8.23065e-32	64.58	3	C:GO:0005576; P:GO:0006030; F:GO:0008061	C:extracellular region; P:chitin metabolic process; F:chitin binding		IPR002557 (SMART); IPR002557 (PFAM); G3DSA:2.170.140.10 (GENE3D); PTHR22933 (PANTHER); PTHR22933:SF35 (PANTHER); IPR002557 (PROSITE_PROFILES); IPR036508 (SUPERFAMILY)	C:GO:0005576; P:GO:0006030; F:GO:0008061	C:extracellular region; P:chitin metabolic process; F:chitin binding
Hho_002443-T1	zinc finger Y-chromosomal protein 1-like	671	3.77426e-22	41.13	1	F:GO:0003676	F:nucleic acid binding		IPR013087 (SMART); G3DSA:3.30.160.60 (GENE3D); G3DSA:3.30.710.10 (GENE3D); G3DSA:3.30.160.60 (GENE3D); G3DSA:3.30.160.60 (GENE3D); IPR013087 (PFAM); PTHR24388 (PANTHER); IPR013087 (PROSITE_PROFILES); IPR013087 (PROSITE_PROFILES); IPR013087 (PROSITE_PROFILES); cd18256 (CDD); IPR011333 (SUPERFAMILY); IPR036236 (SUPERFAMILY); IPR036236 (SUPERFAMILY); IPR036236 (SUPERFAMILY)	F:GO:0003676	F:nucleic acid binding
Hho_002443-T2	zinc finger Y-chromosomal protein 1-like	696	2.15454e-22	41.13	1	F:GO:0003676	F:nucleic acid binding		IPR013087 (SMART); G3DSA:3.30.160.60 (GENE3D); G3DSA:3.30.710.10 (GENE3D); G3DSA:3.30.160.60 (GENE3D); IPR013087 (PFAM); G3DSA:3.30.160.60 (GENE3D); PTHR24388 (PANTHER); IPR013087 (PROSITE_PROFILES); IPR013087 (PROSITE_PROFILES); IPR013087 (PROSITE_PROFILES); IPR036236 (SUPERFAMILY); IPR036236 (SUPERFAMILY); IPR036236 (SUPERFAMILY)	F:GO:0003676	F:nucleic acid binding
Hho_002483-T1	stromal membrane-associated protein 1	384	1.16575e-99	59.72	1	F:GO:0005096	F:GTPase activator activity		IPR001164 (PRINTS); IPR001164 (SMART); IPR001164 (PFAM); IPR038508 (G3DSA:3.30.40.GENE3D); PTHR45705 (PANTHER); IPR001164 (PROSITE_PROFILES); cd08839 (CDD); IPR037278 (SUPERFAMILY)	F:GO:0005096	F:GTPase activator activity
Hho_002483-T2	stromal membrane-associated protein 1	389	5.24041e-97	63.11	1	F:GO:0005096	F:GTPase activator activity		IPR001164 (PRINTS); IPR001164 (SMART); IPR038508 (G3DSA:3.30.40.GENE3D); IPR001164 (PFAM); PTHR45705 (PANTHER); IPR001164 (PROSITE_PROFILES); cd08839 (CDD); IPR037278 (SUPERFAMILY)	F:GO:0005096	F:GTPase activator activity
Hho_002716-T1	PAX-interacting protein	1869	0						IPR006636 (SMART); IPR001357 (SMART); IPR036420 (G3DSA:3.40.50.GENE3D); IPR001357 (PFAM); IPR036420 (G3DSA:3.40.50.GENE3D); IPR036420 (G3DSA:3.40.50.GENE3D); IPR001357 (PFAM); IPR001357 (PFAM); IPR036420 (G3DSA:3.40.50.GENE3D); G3DSA:1.20.120.20 (GENE3D); IPR036420 (G3DSA:3.40.50.GENE3D); G3DSA:1.20.5.1230 (GENE3D); PTHR23196:SF1 (PANTHER); PTHR23196 (PANTHER); PTHR23196:SF1 (PANTHER); IPR001357 …	no GO terms	no GO terms
Hho_002739-T1	dynein heavy chain 10, axonemal	918	9.91502e-66	46.45					IPR013594 (PFAM); PTHR45703 (PANTHER); PTHR45703:SF3 (PANTHER)	no GO terms	no GO terms
Hho_003004-T1	Small G protein signaling modulator 1	1044	0	70.74	1	F:GO:0005096	F:GTPase activator activity		IPR004012 (SMART); IPR000195 (SMART); G3DSA:1.10.8.270 (GENE3D); G3DSA:1.20.58.900 (GENE3D); IPR021935 (PFAM); G3DSA:1.10.472.80 (GENE3D); IPR004012 (PFAM); IPR000195 (PFAM); G3DSA:2.30.29.230 (GENE3D); PTHR22957 (PANTHER); PTHR22957:SF355 (PANTHER); IPR000195 (PROSITE_PROFILES); IPR004012 (PROSITE_PROFILES); IPR037745 (CDD); IPR035969 (SUPERFAMILY); IPR035969 (SUPERFAMILY); IPR037213 (SUPERFAMIL…	F:GO:0005096	F:GTPase activator activity
Hho_003125-T1	bcr-associated protein	248	1.05073e-94	73.91	6	C:GO:0005783; C:GO:0005789; C:GO:0005887; P:GO:0006886; P:GO:0006888; P:GO:0070973	C:endoplasmic reticulum; C:endoplasmic reticulum membrane; C:integral component of plasma membrane; P:intracellular protein transport; P:endoplasmic reticulum to Golgi vesicle-mediated transport; P:protein localization to endoplasmic reticulum exit site		G3DSA:1.20.5.110 (GENE3D); IPR041672 (PFAM); IPR040463 (PFAM); IPR008417 (PANTHER); PTHR12701:SF15 (PANTHER)	C:GO:0005783; P:GO:0006886; C:GO:0016021	C:endoplasmic reticulum; P:intracellular protein transport; C:integral component of membrane
Hho_003125-T2	B-cell receptor-associated protein 31-like	241	1.62243e-94	73.6	6	C:GO:0005783; C:GO:0005789; C:GO:0005887; P:GO:0006886; P:GO:0006888; P:GO:0070973	C:endoplasmic reticulum; C:endoplasmic reticulum membrane; C:integral component of plasma membrane; P:intracellular protein transport; P:endoplasmic reticulum to Golgi vesicle-mediated transport; P:protein localization to endoplasmic reticulum exit site		IPR040463 (PFAM); G3DSA:1.20.5.110 (GENE3D); IPR041672 (PFAM); PTHR12701:SF15 (PANTHER); IPR008417 (PANTHER)	C:GO:0005783; P:GO:0006886; C:GO:0016021	C:endoplasmic reticulum; P:intracellular protein transport; C:integral component of membrane
Hho_003184-T2	acylamino-acid-releasing enzyme-like	487	2.11259e-93	54.42	3	F:GO:0004252; P:GO:0006508; F:GO:0008236	F:serine-type endopeptidase activity; P:proteolysis; F:serine-type peptidase activity		IPR011042 (G3DSA:2.120.10.GENE3D); PTHR42776 (PANTHER); PTHR42776:SF4 (PANTHER); SSF82171 (SUPERFAMILY)	no GO terms	no GO terms
Hho_003279-T1	ras association domain-containing protein 8-like	643	2.46187e-63	71.15	5	C:GO:0005912; P:GO:0007165; P:GO:0033227; P:GO:0040015; P:GO:0048749	C:adherens junction; P:signal transduction; P:dsRNA transport; P:negative regulation of multicellular organism growth; P:compound eye development		IPR000159 (SMART); IPR000159 (PFAM); G3DSA:3.10.20.90 (GENE3D); IPR033593 (PANTHER); PTHR15286:SF6 (PANTHER); IPR000159 (PROSITE_PROFILES); cd16134 (CDD); IPR029071 (SUPERFAMILY)	P:GO:0007165	P:signal transduction
Hho_003515-T1	uncharacterized protein LOC105689444 isoform X1	1390	0	59.12	2	F:GO:0005515; P:GO:0007165	F:protein binding; P:signal transduction		IPR002110 (SMART); IPR003961 (SMART); IPR000159 (SMART); G3DSA:3.10.20.90 (GENE3D); IPR036770 (G3DSA:1.25.40.GENE3D); IPR003961 (PFAM); PF13637 (PFAM); IPR013783 (G3DSA:2.60.40.GENE3D); IPR039269 (PANTHER); IPR000159 (PROSITE_PROFILES); IPR002110 (PROSITE_PROFILES); IPR020683 (PROSITE_PROFILES); IPR003961 (PROSITE_PROFILES); cd17117 (CDD); IPR003961 (CDD); IPR036116 (SUPERFAMILY); SSF140860 (SUPE…	F:GO:0005515; P:GO:0007165	F:protein binding; P:signal transduction
Hho_003515-T2	uncharacterized protein LOC105689444 isoform X1	1292	0	61.28	2	F:GO:0005515; P:GO:0007165	F:protein binding; P:signal transduction		IPR002110 (SMART); IPR003961 (SMART); IPR000159 (SMART); IPR013783 (G3DSA:2.60.40.GENE3D); IPR003961 (PFAM); PF13637 (PFAM); G3DSA:3.10.20.90 (GENE3D); IPR036770 (G3DSA:1.25.40.GENE3D); IPR039269 (PANTHER); IPR000159 (PROSITE_PROFILES); IPR002110 (PROSITE_PROFILES); IPR003961 (PROSITE_PROFILES); IPR020683 (PROSITE_PROFILES); IPR003961 (CDD); cd17117 (CDD); SSF140860 (SUPERFAMILY); IPR036116 (SUPE…	F:GO:0005515; P:GO:0007165	F:protein binding; P:signal transduction
Hho_003515-T3	ankyrin repeat and fibronectin type-III domain-containing protein 1 isoform X4	1333	0	60.51	2	F:GO:0005515; P:GO:0007165	F:protein binding; P:signal transduction		IPR000159 (SMART); IPR003961 (SMART); IPR002110 (SMART); PF13637 (PFAM); G3DSA:3.10.20.90 (GENE3D); IPR013783 (G3DSA:2.60.40.GENE3D); IPR036770 (G3DSA:1.25.40.GENE3D); IPR003961 (PFAM); IPR039269 (PANTHER); IPR000159 (PROSITE_PROFILES); IPR020683 (PROSITE_PROFILES); IPR003961 (PROSITE_PROFILES); IPR002110 (PROSITE_PROFILES); cd17117 (CDD); IPR003961 (CDD); SSF140860 (SUPERFAMILY); IPR036116 (SUPE…	F:GO:0005515; P:GO:0007165	F:protein binding; P:signal transduction
Hho_003515-T4	ankyrin repeat and fibronectin type-III domain-containing protein 1 isoform X5	1046	0	60.09	2	F:GO:0005515; P:GO:0007165	F:protein binding; P:signal transduction		IPR000159 (SMART); IPR003961 (SMART); G3DSA:3.10.20.90 (GENE3D); IPR013783 (G3DSA:2.60.40.GENE3D); IPR003961 (PFAM); IPR039269 (PANTHER); IPR003961 (PROSITE_PROFILES); IPR020683 (PROSITE_PROFILES); IPR000159 (PROSITE_PROFILES); IPR002110 (PROSITE_PROFILES); cd17117 (CDD); IPR003961 (CDD); IPR036116 (SUPERFAMILY)	F:GO:0005515; P:GO:0007165	F:protein binding; P:signal transduction
Hho_003519-T1	speckle targeted PIP5K1A-regulated poly(A) polymerase	935	3.90878e-78	52.06	4	F:GO:0003730; C:GO:0005634; P:GO:0006378; F:GO:0050265	F:mRNA 3'-UTR binding; C:nucleus; P:mRNA polyadenylation; F:RNA uridylyltransferase activity	EC:2.7.7.52	IPR000504 (SMART); IPR002058 (PFAM); IPR000504 (PFAM); IPR012677 (G3DSA:3.30.70.GENE3D); IPR034389 (PTHR12271:PANTHER); PTHR12271 (PANTHER); IPR000504 (PROSITE_PROFILES); cd05402 (CDD); SSF81631 (SUPERFAMILY); IPR035979 (SUPERFAMILY); SSF81301 (SUPERFAMILY)	F:GO:0003676; F:GO:0003730; C:GO:0005634; P:GO:0006378; F:GO:0050265	F:nucleic acid binding; F:mRNA 3'-UTR binding; C:nucleus; P:mRNA polyadenylation; F:RNA uridylyltransferase activity	RNA uridylyltransferase
Hho_003636-T1	FYVE, RhoGEF and PH domain-containing protein 6-like isoform X1	928	0	67.94	2	F:GO:0005085; F:GO:0046872	F:guanyl-nucleotide exchange factor activity; F:metal ion binding		IPR000219 (SMART); IPR001849 (SMART); IPR000306 (SMART); IPR001849 (PFAM); IPR011993 (G3DSA:2.30.29.GENE3D); IPR011993 (G3DSA:2.30.29.GENE3D); IPR013083 (G3DSA:3.30.40.GENE3D); IPR000306 (PFAM); IPR000219 (PFAM); IPR035899 (G3DSA:1.20.900.GENE3D); PTHR12673:SF12 (PANTHER); PTHR12673 (PANTHER); IPR000219 (PROSITE_PROFILES); IPR001849 (PROSITE_PROFILES); IPR001849 (PROSITE_PROFILES); IPR017455 (PRO…	F:GO:0005085; F:GO:0046872	F:guanyl-nucleotide exchange factor activity; F:metal ion binding
Hho_003840-T1	N-alpha-acetyltransferase 15, NatA auxiliary subunit	885	0	80.11	4	F:GO:0004596; F:GO:0005515; P:GO:0017196; C:GO:0031415	F:peptide alpha-N-acetyltransferase activity; F:protein binding; P:N-terminal peptidyl-methionine acetylation; C:NatA complex	EC:2.3.1.5	IPR019734 (SMART); IPR021183 (PIRSF); IPR019734 (PFAM); IPR021183 (PFAM); G3DSA:1.25.40.1040 (GENE3D); G3DSA:1.25.40.1010 (GENE3D); PTHR22767 (PANTHER); PTHR22767:SF6 (PANTHER); IPR019734 (PROSITE_PROFILES); IPR013026 (PROSITE_PROFILES); IPR019734 (PROSITE_PROFILES); IPR019734 (PROSITE_PROFILES); IPR013026 (PROSITE_PROFILES); IPR019734 (PROSITE_PROFILES); IPR019734 (PROSITE_PROFILES); IPR019734 (…	F:GO:0005515	F:protein binding	Arylamine N-acetyltransferase
Hho_004539-T1	steroid 5-alpha-reductase DET2-like	253	1.01687e-68	63.82	2	P:GO:0006629; F:GO:0016627	P:lipid metabolic process; F:oxidoreductase activity, acting on the CH-CH group of donors		IPR001104 (PFAM); IPR039357 (PANTHER); PTHR10556:SF43 (PANTHER); IPR001104 (PROSITE_PROFILES)	P:GO:0006629; F:GO:0016627	P:lipid metabolic process; F:oxidoreductase activity, acting on the CH-CH group of donors
Hho_004539-T2	steroid 5-alpha-reductase DET2-like	253	1.08216e-69	64.02	2	P:GO:0006629; F:GO:0016627	P:lipid metabolic process; F:oxidoreductase activity, acting on the CH-CH group of donors		IPR001104 (PFAM); PTHR10556:SF43 (PANTHER); IPR039357 (PANTHER); IPR001104 (PROSITE_PROFILES)	P:GO:0006629; F:GO:0016627	P:lipid metabolic process; F:oxidoreductase activity, acting on the CH-CH group of donors
Hho_004786-T1	serine/threonine-protein kinase RIO1-like	540	0	71.28	6	F:GO:0004674; F:GO:0005524; C:GO:0005829; P:GO:0016310; P:GO:0030490; C:GO:0030688	F:protein serine/threonine kinase activity; F:ATP binding; C:cytosol; P:phosphorylation; P:maturation of SSU-rRNA; C:preribosome, small subunit precursor		IPR000687 (SMART); PF01163 (PFAM); G3DSA:3.30.200.20 (GENE3D); IPR017407 (PIRSF); G3DSA:1.10.510.10 (GENE3D); PTHR45723:SF2 (PANTHER); PTHR45723 (PANTHER); cd05147 (CDD); IPR011009 (SUPERFAMILY)	F:GO:0004674; F:GO:0005524	F:protein serine/threonine kinase activity; F:ATP binding
Hho_006008-T2	band 4.1-like protein 4 isoform X1	805	0	69.73	1	C:GO:0005856	C:cytoskeleton		IPR019749 (PRINTS); IPR018980 (SMART); IPR019749 (SMART); IPR014352 (G3DSA:1.20.80.GENE3D); IPR018980 (PFAM); G3DSA:3.10.20.90 (GENE3D); IPR018979 (PFAM); IPR011993 (G3DSA:2.30.29.GENE3D); IPR019748 (PFAM); PTHR23280 (PANTHER); IPR030696 (PTHR23280:PANTHER); IPR000299 (PROSITE_PROFILES); IPR019748 (CDD); cd17107 (CDD); cd13186 (CDD); IPR029071 (SUPERFAMILY); SSF50729 (SUPERFAMILY); IPR035963 (SUP…	C:GO:0005856	C:cytoskeleton
Hho_006218-T1	drebrin-like protein	564	4.84738e-125	71.75	12	C:GO:0005884; C:GO:0014069; C:GO:0030027; C:GO:0030425; C:GO:0030427; P:GO:0030833; C:GO:0030864; C:GO:0045211; P:GO:0045773; F:GO:0051015; P:GO:0061003; P:GO:0098974	C:actin filament; C:postsynaptic density; C:lamellipodium; C:dendrite; C:site of polarized growth; P:regulation of actin filament polymerization; C:cortical actin cytoskeleton; C:postsynaptic membrane; P:positive regulation of axon extension; F:actin filament binding; P:positive regulation of dendritic spine morphogenesis; P:postsynaptic actin cytoskeleton organization		IPR001452 (PRINTS); IPR002108 (SMART); IPR001452 (SMART); IPR001452 (PFAM); G3DSA:2.30.30.40 (GENE3D); IPR002108 (PFAM); IPR029006 (G3DSA:3.40.20.GENE3D); PTHR10829 (PANTHER); PTHR10829:SF25 (PANTHER); IPR001452 (PROSITE_PROFILES); IPR002108 (PROSITE_PROFILES); IPR035717 (CDD); cd11281 (CDD); SSF55753 (SUPERFAMILY); IPR036028 (SUPERFAMILY)	F:GO:0003779; F:GO:0005515	F:actin binding; F:protein binding
Hho_006366-T1	solute carrier family 2, facilitated glucose transporter member 6	487	1.33018e-74	54.5	3	C:GO:0016021; F:GO:0022857; P:GO:0055085	C:integral component of membrane; F:transmembrane transporter activity; P:transmembrane transport		IPR003663 (PRINTS); IPR005828 (PFAM); G3DSA:1.20.1250.20 (GENE3D); PTHR23500:SF97 (PANTHER); PTHR23500 (PANTHER); IPR020846 (PROSITE_PROFILES); cd17358 (CDD); IPR036259 (SUPERFAMILY)	C:GO:0016020; C:GO:0016021; F:GO:0022857; P:GO:0055085	C:membrane; C:integral component of membrane; F:transmembrane transporter activity; P:transmembrane transport
Hho_006546-T1	Laminin subunit alpha	3694	0	64.89	4	F:GO:0005102; P:GO:0030155; P:GO:0030334; P:GO:0045995	F:signaling receptor binding; P:regulation of cell adhesion; P:regulation of cell migration; P:regulation of embryonic development		PR00011 (PRINTS); IPR008211 (SMART); IPR000742 (SMART); IPR001791 (SMART); IPR000034 (SMART); IPR002049 (SMART); IPR000034 (PFAM); G3DSA:2.60.120.200 (GENE3D); IPR010307 (PFAM); G3DSA:2.10.25.10 (GENE3D); IPR002049 (PFAM); IPR038684 (G3DSA:2.60.120.GENE3D); G3DSA:2.60.120.200 (GENE3D); G3DSA:2.60.120.200 (GENE3D); G3DSA:2.60.120.200 (GENE3D); G3DSA:2.10.25.10 (GENE3D); G3DSA:2.10.25.10 (GENE3D); …	F:GO:0005102; P:GO:0007155; P:GO:0030155; P:GO:0030334; P:GO:0045995	F:signaling receptor binding; P:cell adhesion; P:regulation of cell adhesion; P:regulation of cell migration; P:regulation of embryonic development
Hho_006790-T1	A disintegrin and metalloproteinase with thrombospondin motifs 18	954	3.25199e-167	56.34	2	F:GO:0004222; P:GO:0006508	F:metalloendopeptidase activity; P:proteolysis	EC:3.4.24	IPR013273 (PRINTS); PR01705 (PRINTS); IPR000884 (SMART); IPR002870 (PFAM); IPR041645 (PFAM); IPR036383 (G3DSA:2.20.100.GENE3D); IPR024079 (G3DSA:3.40.390.GENE3D); IPR000884 (PFAM); IPR001590 (PFAM); IPR036383 (G3DSA:2.20.100.GENE3D); PTHR13723 (PANTHER); PTHR13723:SF167 (PANTHER); PTHR13723:SF167 (PANTHER); PTHR13723 (PANTHER); IPR001590 (PROSITE_PROFILES); IPR000884 (PROSITE_PROFILES); IPR000884…	F:GO:0004222; P:GO:0006508; F:GO:0008237	F:metalloendopeptidase activity; P:proteolysis; F:metallopeptidase activity	Acting on peptide bonds (peptidases)
Hho_006790-T2	A disintegrin and metalloproteinase with thrombospondin motifs 18	723	2.65585e-159	63.52	2	F:GO:0004222; P:GO:0006508	F:metalloendopeptidase activity; P:proteolysis	EC:3.4.24	IPR013273 (PRINTS); PR01705 (PRINTS); IPR000884 (SMART); IPR036383 (G3DSA:2.20.100.GENE3D); IPR001590 (PFAM); IPR041645 (PFAM); IPR024079 (G3DSA:3.40.390.GENE3D); IPR000884 (PFAM); IPR036383 (G3DSA:2.20.100.GENE3D); PTHR13723:SF140 (PANTHER); PTHR13723 (PANTHER); PTHR13723 (PANTHER); PTHR13723:SF140 (PANTHER); IPR000884 (PROSITE_PROFILES); IPR000884 (PROSITE_PROFILES); IPR001590 (PROSITE_PROFILES…	F:GO:0004222; P:GO:0006508; F:GO:0008237	F:metalloendopeptidase activity; P:proteolysis; F:metallopeptidase activity	Acting on peptide bonds (peptidases)
Hho_007019-T1	nuclear receptor subfamily 2 group E member 1-like	445	2.48573e-27	61.49	7	F:GO:0003700; F:GO:0003707; C:GO:0005634; P:GO:0006355; F:GO:0008270; C:GO:0042025; F:GO:0043565	F:DNA-binding transcription factor activity; F:steroid hormone receptor activity; C:nucleus; P:regulation of transcription, DNA-templated; F:zinc ion binding; C:host cell nucleus; F:sequence-specific DNA binding		IPR001723 (PRINTS); IPR000536 (SMART); IPR001628 (SMART); IPR013088 (G3DSA:3.30.50.GENE3D); IPR000536 (PFAM); IPR001628 (PFAM); IPR035500 (G3DSA:1.10.565.GENE3D); PTHR24083:SF155 (PANTHER); PTHR24083 (PANTHER); IPR001628 (PROSITE_PROFILES); IPR000536 (PROSITE_PROFILES); SSF57716 (SUPERFAMILY); IPR035500 (SUPERFAMILY)	F:GO:0003677; F:GO:0003700; F:GO:0003707; P:GO:0006355; F:GO:0008270; C:GO:0042025; F:GO:0043565	F:DNA binding; F:DNA-binding transcription factor activity; F:steroid hormone receptor activity; P:regulation of transcription, DNA-templated; F:zinc ion binding; C:host cell nucleus; F:sequence-specific DNA binding
Hho_007221-T1	serine/threonine-protein phosphatase 6 catalytic subunit	305	0	94.17	2	F:GO:0004721; P:GO:0006470	F:phosphoprotein phosphatase activity; P:protein dephosphorylation	EC:3.1.3.16	IPR006186 (PRINTS); IPR006186 (SMART); IPR004843 (PFAM); IPR029052 (G3DSA:3.60.21.GENE3D); PTHR45619 (PANTHER); PTHR45619:SF10 (PANTHER); cd07415 (CDD); SSF56300 (SUPERFAMILY)	F:GO:0016787	F:hydrolase activity	Protein-serine/threonine phosphatase
Hho_007230-T1	protein ROP-like isoform X1	587	0	86.79	1	P:GO:0006904	P:vesicle docking involved in exocytosis		G3DSA:1.25.40.60 (GENE3D); IPR027482 (G3DSA:3.40.50.GENE3D); IPR001619 (PFAM); G3DSA:3.40.50.2060 (GENE3D); G3DSA:3.90.830.10 (GENE3D); IPR001619 (PIRSF); IPR001619 (PANTHER); PTHR11679:SF35 (PANTHER); IPR036045 (SUPERFAMILY)	P:GO:0006904; P:GO:0016192	P:vesicle docking involved in exocytosis; P:vesicle-mediated transport
Hho_007403-T2	Spectrin beta chain	2364	0	85.2	5	F:GO:0003779; F:GO:0005200; F:GO:0005543; C:GO:0008091; P:GO:0051693	F:actin binding; F:structural constituent of cytoskeleton; F:phospholipid binding; C:spectrin; P:actin filament capping		IPR001605 (PRINTS); IPR018159 (SMART); IPR001849 (SMART); IPR001715 (SMART); IPR036872 (G3DSA:1.10.418.GENE3D); IPR001715 (PFAM); G3DSA:1.20.58.60 (GENE3D); G3DSA:1.20.58.60 (GENE3D); IPR036872 (G3DSA:1.10.418.GENE3D); IPR041681 (PFAM); G3DSA:1.20.58.1940 (GENE3D); IPR011993 (G3DSA:2.30.29.GENE3D); G3DSA:1.20.58.60 (GENE3D); IPR002017 (PFAM); G3DSA:1.20.58.60 (GENE3D); G3DSA:1.20.58.1940 (GENE3D)…	F:GO:0003779; F:GO:0005200; F:GO:0005515; F:GO:0005543; C:GO:0008091	F:actin binding; F:structural constituent of cytoskeleton; F:protein binding; F:phospholipid binding; C:spectrin
Hho_007416-T1	E3 ubiquitin-protein ligase RNF8-like	547	2.68349e-56	47.62	3	F:GO:0003676; F:GO:0005515; F:GO:0008270	F:nucleic acid binding; F:protein binding; F:zinc ion binding		IPR001841 (SMART); IPR001878 (SMART); IPR000253 (SMART); IPR000253 (PFAM); G3DSA:2.60.200.20 (GENE3D); IPR013083 (G3DSA:3.30.40.GENE3D); PF13920 (PFAM); PTHR16079:SF4 (PANTHER); PTHR16079 (PANTHER); IPR000253 (PROSITE_PROFILES); IPR001878 (PROSITE_PROFILES); IPR001841 (PROSITE_PROFILES); cd16535 (CDD); IPR000253 (CDD); IPR008984 (SUPERFAMILY); IPR036875 (SUPERFAMILY); SSF57850 (SUPERFAMILY)	F:GO:0003676; F:GO:0005515; F:GO:0008270	F:nucleic acid binding; F:protein binding; F:zinc ion binding
Hho_007428-T1	TBC1 domain family member 16 isoform X1	761	0	59.92					IPR000195 (SMART); G3DSA:1.10.472.80 (GENE3D); IPR000195 (PFAM); IPR021935 (PFAM); G3DSA:1.10.8.270 (GENE3D); PTHR22957:SF502 (PANTHER); PTHR22957 (PANTHER); IPR000195 (PROSITE_PROFILES); IPR035969 (SUPERFAMILY); IPR035969 (SUPERFAMILY)	no GO terms	no GO terms
Hho_007499-T2	uncharacterized protein LOC105690351 isoform X1	1147	0	58.88					IPR005018 (SMART); IPR005018 (PFAM); IPR008979 (G3DSA:2.60.120.GENE3D); IPR004302 (PFAM); PTHR46901 (PANTHER); PTHR46901:SF2 (PANTHER); IPR005018 (PROSITE_PROFILES); IPR005018 (PROSITE_PROFILES); IPR000742 (PROSITE_PROFILES); cd09631 (CDD); cd09631 (CDD); cd00054 (CDD); SSF49344 (SUPERFAMILY)	no GO terms	no GO terms
Hho_009286-T1	heat shock protein 70	654	0	96.03	3	F:GO:0005524; C:GO:0005634; C:GO:0016021	F:ATP binding; C:nucleus; C:integral component of membrane		PR00301 (PRINTS); IPR013126 (PFAM); G3DSA:3.30.30.30 (GENE3D); G3DSA:3.30.420.40 (GENE3D); IPR029048 (G3DSA:1.20.1270.GENE3D); IPR029047 (G3DSA:2.60.34.GENE3D); G3DSA:3.90.640.10 (GENE3D); G3DSA:3.30.420.40 (GENE3D); PTHR19375:SF310 (PANTHER); IPR013126 (PANTHER); cd10233 (CDD); SSF53067 (SUPERFAMILY); IPR029048 (SUPERFAMILY); IPR029047 (SUPERFAMILY); SSF53067 (SUPERFAMILY)	no GO terms	no GO terms
Hho_009325-T2	STE20-related kinase adapter protein alpha	375	9.49115e-100	66.06	3	F:GO:0004672; F:GO:0005524; P:GO:0006468	F:protein kinase activity; F:ATP binding; P:protein phosphorylation		G3DSA:3.30.200.20 (GENE3D); IPR000719 (PFAM); PTHR45832 (PANTHER); PTHR45832:SF2 (PANTHER); IPR000719 (PROSITE_PROFILES); IPR011009 (SUPERFAMILY)	F:GO:0004672; F:GO:0005524; P:GO:0006468	F:protein kinase activity; F:ATP binding; P:protein phosphorylation
Hho_009325-T3	STE20-related kinase adapter protein alpha	353	1.06349e-100	66.57	3	F:GO:0004672; F:GO:0005524; P:GO:0006468	F:protein kinase activity; F:ATP binding; P:protein phosphorylation		G3DSA:3.30.200.20 (GENE3D); IPR000719 (PFAM); PTHR45832 (PANTHER); PTHR45832:SF2 (PANTHER); IPR000719 (PROSITE_PROFILES); IPR011009 (SUPERFAMILY)	F:GO:0004672; F:GO:0005524; P:GO:0006468	F:protein kinase activity; F:ATP binding; P:protein phosphorylation
Hho_009347-T1	Transmembrane protein 161B	491	0	71.12	1	C:GO:0016020	C:membrane		IPR019395 (PFAM); IPR019395 (PANTHER)	no GO terms	no GO terms
Hho_009482-T1	glucose dehydrogenase [FAD, quinone]	595	1.47281e-169	63.37	3	F:GO:0016614; F:GO:0050660; P:GO:0055114	F:oxidoreductase activity, acting on CH-OH group of donors; F:flavin adenine dinucleotide binding; P:oxidation-reduction process		G3DSA:3.30.560.10 (GENE3D); IPR007867 (PFAM); IPR012132 (PIRSF); IPR000172 (PFAM); IPR036188 (G3DSA:3.50.50.GENE3D); PTHR11552:SF198 (PANTHER); PTHR11552 (PANTHER); IPR036188 (SUPERFAMILY); SSF54373 (SUPERFAMILY)	F:GO:0016614; F:GO:0050660; P:GO:0055114	F:oxidoreductase activity, acting on CH-OH group of donors; F:flavin adenine dinucleotide binding; P:oxidation-reduction process
Hho_009667-T1	probable cation-transporting ATPase 13A3 isoform X2	1358	0	68.84	4	F:GO:0000166; P:GO:0006812; C:GO:0016021; F:GO:0016887	F:nucleotide binding; P:cation transport; C:integral component of membrane; F:ATPase activity	EC:3.6.1.3; EC:3.6.1.15	PR00119 (PRINTS); IPR006068 (PFAM); PF00702 (PFAM); IPR023299 (G3DSA:3.40.1110.GENE3D); IPR023214 (G3DSA:3.40.50.GENE3D); G3DSA:1.20.1110.10 (GENE3D); G3DSA:2.70.150.10 (GENE3D); PF00122 (PFAM); IPR006544 (TIGRFAM); IPR001757 (TIGRFAM); PF00702 (PFAM); IPR006544 (PFAM); PTHR45630 (PANTHER); PTHR45630:SF8 (PANTHER); cd07542 (CDD); IPR023299 (SUPERFAMILY); IPR008250 (SUPERFAMILY); IPR036412 (SUPERF…	F:GO:0000166; P:GO:0006812; C:GO:0016021; F:GO:0016887	F:nucleotide binding; P:cation transport; C:integral component of membrane; F:ATPase activity	Adenosinetriphosphatase; Nucleoside-triphosphate phosphatase
Hho_009745-T1	sex peptide receptor-like	398	3.558e-76	58.7	3	P:GO:0007186; F:GO:0008528; C:GO:0016021	P:G protein-coupled receptor signaling pathway; F:G protein-coupled peptide receptor activity; C:integral component of membrane		IPR000276 (PRINTS); IPR000276 (SMART); IPR019427 (PFAM); G3DSA:1.20.1070.10 (GENE3D); PTHR46273 (PANTHER); IPR017452 (PROSITE_PROFILES); cd14978 (CDD); SSF81321 (SUPERFAMILY)	F:GO:0004930; P:GO:0007186; F:GO:0008528; C:GO:0016021	F:G protein-coupled receptor activity; P:G protein-coupled receptor signaling pathway; F:G protein-coupled peptide receptor activity; C:integral component of membrane
Hho_009963-T1	sarcolemmal membrane-associated protein-like isoform X1	813	2.84683e-171	61.46	2	F:GO:0005515; P:GO:0006936	F:protein binding; P:muscle contraction		IPR000253 (SMART); G3DSA:2.60.200.20 (GENE3D); IPR000253 (PFAM); IPR030498 (PTHR15715:PANTHER); PTHR15715 (PANTHER); IPR000253 (PROSITE_PROFILES); IPR000253 (CDD); IPR008984 (SUPERFAMILY)	F:GO:0005515; P:GO:0006936	F:protein binding; P:muscle contraction
Hho_010001-T1	WD repeat-containing protein 37	485	0	73.05	1	F:GO:0005515	F:protein binding		IPR020472 (PRINTS); IPR001680 (SMART); IPR015943 (G3DSA:2.130.10.GENE3D); IPR015943 (G3DSA:2.130.10.GENE3D); IPR015943 (G3DSA:2.130.10.GENE3D); IPR001680 (PFAM); PTHR19855:SF12 (PANTHER); PTHR19855 (PANTHER); IPR001680 (PROSITE_PROFILES); IPR001680 (PROSITE_PROFILES); IPR001680 (PROSITE_PROFILES); IPR001680 (PROSITE_PROFILES); IPR017986 (PROSITE_PROFILES); IPR001680 (PROSITE_PROFILES); cd00200 (C…	F:GO:0005515	F:protein binding
Hho_010001-T2	WD repeat-containing protein 37	388	1.71853e-136	69.65	1	F:GO:0005515	F:protein binding		IPR001680 (SMART); IPR001680 (PFAM); IPR015943 (G3DSA:2.130.10.GENE3D); IPR015943 (G3DSA:2.130.10.GENE3D); PTHR19855 (PANTHER); PTHR19855:SF12 (PANTHER); IPR001680 (PROSITE_PROFILES); IPR001680 (PROSITE_PROFILES); IPR001680 (PROSITE_PROFILES); IPR017986 (PROSITE_PROFILES); IPR001680 (PROSITE_PROFILES); IPR036322 (SUPERFAMILY)	F:GO:0005515	F:protein binding
Hho_010001-T3	WD repeat-containing protein 37	506	0	71.15	1	F:GO:0005515	F:protein binding		IPR020472 (PRINTS); IPR001680 (SMART); IPR015943 (G3DSA:2.130.10.GENE3D); IPR015943 (G3DSA:2.130.10.GENE3D); IPR015943 (G3DSA:2.130.10.GENE3D); IPR001680 (PFAM); PTHR19855:SF12 (PANTHER); PTHR19855 (PANTHER); IPR001680 (PROSITE_PROFILES); IPR017986 (PROSITE_PROFILES); IPR001680 (PROSITE_PROFILES); IPR001680 (PROSITE_PROFILES); IPR001680 (PROSITE_PROFILES); IPR001680 (PROSITE_PROFILES); cd00200 (C…	F:GO:0005515	F:protein binding
Hho_010194-T1	---NA---	394							no IPS match	no IPS match	no IPS match
Hho_010223-T1	uncharacterized protein LOC113519023 isoform X8	1670	5.87558e-44	45.53					IPR004012 (SMART); IPR004012 (PFAM); G3DSA:1.20.58.900 (GENE3D); PTHR15591 (PANTHER); IPR004012 (PROSITE_PROFILES); IPR037213 (SUPERFAMILY)	no GO terms	no GO terms
Hho_010223-T2	uncharacterized protein LOC113519023 isoform X7	1751	4.32547e-44	45.3					IPR004012 (SMART); G3DSA:1.20.58.900 (GENE3D); IPR004012 (PFAM); PTHR15591 (PANTHER); IPR004012 (PROSITE_PROFILES); IPR037213 (SUPERFAMILY)	no GO terms	no GO terms
Hho_010255-T1	basic leucine zipper and W2 domain-containing protein 2-like	422	0	81.27	2	F:GO:0005515; C:GO:0005737	F:protein binding; C:cytoplasm		IPR003307 (SMART); IPR016021 (G3DSA:1.25.40.GENE3D); IPR003307 (PFAM); PTHR14208 (PANTHER); PTHR14208:SF0 (PANTHER); IPR003307 (PROSITE_PROFILES); cd11560 (CDD); IPR016024 (SUPERFAMILY)	F:GO:0005515	F:protein binding
Hho_010268-T1	KAT8 regulatory NSL complex subunit 1	1093	2.58081e-98	51.92	1	C:GO:0000123	C:histone acetyltransferase complex		IPR029332 (SMART); IPR029332 (PFAM); IPR026180 (PANTHER)	C:GO:0000123	C:histone acetyltransferase complex
Hho_010477-T1	Enhancer of polycomb-like protein 1	812	0	69.8	2	P:GO:0006357; C:GO:0032777	P:regulation of transcription by RNA polymerase II; C:Piccolo NuA4 histone acetyltransferase complex		IPR009607 (PFAM); IPR019542 (PFAM); IPR024943 (PANTHER); PTHR14898:SF6 (PANTHER)	P:GO:0006357; C:GO:0032777; C:GO:0035267	P:regulation of transcription by RNA polymerase II; C:Piccolo NuA4 histone acetyltransferase complex; C:NuA4 histone acetyltransferase complex
Hho_010752-T1	---NA---	203							no IPS match	no IPS match	no IPS match
Hho_011827-T1	twitchin isoform	8408	0		4	F:GO:0004672; F:GO:0005515; F:GO:0005524; P:GO:0006468	F:protein kinase activity; F:protein binding; F:ATP binding; P:protein phosphorylation		PR00014 (PRINTS); IPR003598 (SMART); IPR003961 (SMART); IPR000719 (SMART); IPR003599 (SMART); IPR013783 (G3DSA:2.60.40.GENE3D); G3DSA:3.30.200.20 (GENE3D); IPR013783 (G3DSA:2.60.40.GENE3D); IPR013783 (G3DSA:2.60.40.GENE3D); IPR013783 (G3DSA:2.60.40.GENE3D); IPR013783 (G3DSA:2.60.40.GENE3D); IPR000719 (PFAM); IPR013783 (G3DSA:2.60.40.GENE3D); IPR013783 (G3DSA:2.60.40.GENE3D); IPR013783 (G3DSA:2.60…	F:GO:0004672; F:GO:0005515; F:GO:0005524; P:GO:0006468	F:protein kinase activity; F:protein binding; F:ATP binding; P:protein phosphorylation
Hho_011827-T2	twitchin isoform	8503	0		4	F:GO:0004672; F:GO:0005515; F:GO:0005524; P:GO:0006468	F:protein kinase activity; F:protein binding; F:ATP binding; P:protein phosphorylation		PR00014 (PRINTS); IPR000719 (SMART); IPR003599 (SMART); IPR003961 (SMART); IPR003598 (SMART); IPR013783 (G3DSA:2.60.40.GENE3D); IPR013783 (G3DSA:2.60.40.GENE3D); IPR013783 (G3DSA:2.60.40.GENE3D); IPR013783 (G3DSA:2.60.40.GENE3D); IPR013783 (G3DSA:2.60.40.GENE3D); G3DSA:3.30.200.20 (GENE3D); IPR013783 (G3DSA:2.60.40.GENE3D); G3DSA:1.10.510.10 (GENE3D); IPR013783 (G3DSA:2.60.40.GENE3D); IPR013783 (…	F:GO:0004672; F:GO:0005515; F:GO:0005524; P:GO:0006468	F:protein kinase activity; F:protein binding; F:ATP binding; P:protein phosphorylation
Hho_011827-T3	twitchin isoform	8516	0		4	F:GO:0004672; F:GO:0005515; F:GO:0005524; P:GO:0006468	F:protein kinase activity; F:protein binding; F:ATP binding; P:protein phosphorylation		PR00014 (PRINTS); IPR003961 (SMART); IPR003599 (SMART); IPR000719 (SMART); IPR003598 (SMART); IPR013783 (G3DSA:2.60.40.GENE3D); IPR013783 (G3DSA:2.60.40.GENE3D); IPR013783 (G3DSA:2.60.40.GENE3D); IPR013098 (PFAM); IPR013783 (G3DSA:2.60.40.GENE3D); IPR013783 (G3DSA:2.60.40.GENE3D); IPR013783 (G3DSA:2.60.40.GENE3D); IPR000719 (PFAM); G3DSA:1.10.510.10 (GENE3D); IPR013783 (G3DSA:2.60.40.GENE3D); IPR…	F:GO:0004672; F:GO:0005515; F:GO:0005524; P:GO:0006468	F:protein kinase activity; F:protein binding; F:ATP binding; P:protein phosphorylation
Hho_012001-T1	breast cancer type 1 susceptibility protein homolog	1312	8.22992e-32	54.82	5	F:GO:0003677; F:GO:0004842; C:GO:0005634; P:GO:0006281; F:GO:0008270	F:DNA binding; F:ubiquitin-protein transferase activity; C:nucleus; P:DNA repair; F:zinc ion binding		IPR001357 (SMART); IPR001841 (SMART); IPR013083 (G3DSA:3.30.40.GENE3D); IPR036420 (G3DSA:3.40.50.GENE3D); IPR001357 (PFAM); IPR036420 (G3DSA:3.40.50.GENE3D); PF13920 (PFAM); IPR011364 (PTHR13763:PANTHER); IPR031099 (PANTHER); IPR001841 (PROSITE_PROFILES); IPR001357 (PROSITE_PROFILES); IPR001357 (PROSITE_PROFILES); cd17735 (CDD); cd17721 (CDD); IPR036420 (SUPERFAMILY); SSF57850 (SUPERFAMILY); IPR0…	F:GO:0003677; F:GO:0004842; C:GO:0005634; P:GO:0006281; P:GO:0006974; F:GO:0008270	F:DNA binding; F:ubiquitin-protein transferase activity; C:nucleus; P:DNA repair; P:cellular response to DNA damage stimulus; F:zinc ion binding
Hho_012081-T1	ankyrin repeat domain-containing protein SOWAHB isoform X2	277	4.89268e-26	51.07					PTHR14491:SF7 (PANTHER); PTHR14491 (PANTHER)	no GO terms	no GO terms
Hho_012086-T1	iroquois-class homeodomain protein IRX-6-like	678	9.03828e-95	65.36	3	F:GO:0003677; C:GO:0005634; P:GO:0006355	F:DNA binding; C:nucleus; P:regulation of transcription, DNA-templated		IPR003893 (SMART); IPR001356 (SMART); IPR008422 (PFAM); G3DSA:1.10.10.60 (GENE3D); PTHR11211:SF40 (PANTHER); PTHR11211 (PANTHER); IPR001356 (PROSITE_PROFILES); IPR001356 (CDD); IPR009057 (SUPERFAMILY)	F:GO:0003677; C:GO:0005634; P:GO:0006355	F:DNA binding; C:nucleus; P:regulation of transcription, DNA-templated
Hho_012121-T1	---NA---	232							no IPS match	no IPS match	no IPS match
Hho_012235-T1	Histone deacetylase 2	480	0	92.85	6	F:GO:0032041; P:GO:0045944; F:GO:0046872; C:GO:0070822; P:GO:0070932; P:GO:0070933	F:NAD-dependent histone deacetylase activity (H3-K14 specific); P:positive regulation of transcription by RNA polymerase II; F:metal ion binding; C:Sin3-type complex; P:histone H3 deacetylation; P:histone H4 deacetylation	EC:3.5.1.98	IPR003084 (PRINTS); IPR000286 (PRINTS); IPR003084 (PIRSF); IPR037138 (G3DSA:3.40.800.GENE3D); IPR023801 (PFAM); PTHR10625:SF188 (PANTHER); PTHR10625 (PANTHER); IPR023696 (SUPERFAMILY)	F:GO:0004407; P:GO:0016575	F:histone deacetylase activity; P:histone deacetylation	Histone deacetylase
Hho_012277-T1	acyl-CoA synthetase family member 3, mitochondrial-like	584	0	66.13	1	F:GO:0003824	F:catalytic activity		G3DSA:3.30.300.310 (GENE3D); IPR000873 (PFAM); IPR025110 (PFAM); IPR042099 (G3DSA:3.40.50.GENE3D); PTHR24096:SF267 (PANTHER); PTHR24096 (PANTHER); cd05941 (CDD); SSF56801 (SUPERFAMILY)	F:GO:0003824	F:catalytic activity
Hho_012333-T1	puratrophin-1-like isoform X3	2010	0	61.53	1	F:GO:0005085	F:guanyl-nucleotide exchange factor activity		IPR001849 (SMART); IPR000219 (SMART); IPR011993 (G3DSA:2.30.29.GENE3D); IPR035899 (G3DSA:1.20.900.GENE3D); IPR001849 (PFAM); IPR000219 (PFAM); G3DSA:1.20.58.60 (GENE3D); PTHR45845:SF3 (PANTHER); PTHR45845 (PANTHER); IPR001849 (PROSITE_PROFILES); IPR000219 (PROSITE_PROFILES); IPR000219 (CDD); cd13242 (CDD); SSF46966 (SUPERFAMILY); SSF50729 (SUPERFAMILY); IPR035899 (SUPERFAMILY)	F:GO:0005085	F:guanyl-nucleotide exchange factor activity
Hho_012472-T1	---NA---	459			3	C:GO:0005576; P:GO:0006030; F:GO:0008061	C:extracellular region; P:chitin metabolic process; F:chitin binding		IPR002557 (SMART); IPR002557 (PFAM); G3DSA:2.170.140.10 (GENE3D); PTHR22933 (PANTHER); PTHR22933:SF30 (PANTHER); IPR002557 (PROSITE_PROFILES); IPR036508 (SUPERFAMILY)	C:GO:0005576; P:GO:0006030; F:GO:0008061	C:extracellular region; P:chitin metabolic process; F:chitin binding
Hho_012531-T1	Kin of IRRE-like protein 1	364	2.78203e-11	42.67	2	C:GO:0016020; C:GO:0016021	C:membrane; C:integral component of membrane		IPR003599 (SMART); IPR013783 (G3DSA:2.60.40.GENE3D); IPR013783 (G3DSA:2.60.40.GENE3D); PTHR11640 (PANTHER); PTHR11640:SF103 (PANTHER); IPR007110 (PROSITE_PROFILES); cd00096 (CDD); IPR036179 (SUPERFAMILY); IPR036179 (SUPERFAMILY)	no GO terms	no GO terms
Hho_012537-T1	---NA---	528							IPR013783 (G3DSA:2.60.40.GENE3D); IPR013098 (PFAM); IPR007110 (PROSITE_PROFILES); IPR036179 (SUPERFAMILY)	no GO terms	no GO terms
Hho_012629-T1	QRFP-like peptide receptor	399	5.48637e-110	63.78	3	F:GO:0004930; P:GO:0007186; C:GO:0016021	F:G protein-coupled receptor activity; P:G protein-coupled receptor signaling pathway; C:integral component of membrane		IPR000276 (PRINTS); G3DSA:1.20.1070.10 (GENE3D); IPR000276 (PFAM); PTHR24243 (PANTHER); IPR017452 (PROSITE_PROFILES); cd14993 (CDD); SSF81321 (SUPERFAMILY)	F:GO:0004930; P:GO:0007186; C:GO:0016021	F:G protein-coupled receptor activity; P:G protein-coupled receptor signaling pathway; C:integral component of membrane
Hho_012629-T2	QRFP-like peptide receptor	387	2.09452e-110	63.36	3	F:GO:0004930; P:GO:0007186; C:GO:0016021	F:G protein-coupled receptor activity; P:G protein-coupled receptor signaling pathway; C:integral component of membrane		IPR000276 (PRINTS); IPR000276 (PFAM); G3DSA:1.20.1070.10 (GENE3D); PTHR24243 (PANTHER); IPR017452 (PROSITE_PROFILES); cd14993 (CDD); SSF81321 (SUPERFAMILY)	F:GO:0004930; P:GO:0007186; C:GO:0016021	F:G protein-coupled receptor activity; P:G protein-coupled receptor signaling pathway; C:integral component of membrane
Hho_012637-T1	uncharacterized peptidase C1-like protein F26E4.3	107	5.78272e-29	69.35	4	C:GO:0005615; C:GO:0005764; P:GO:0006508; F:GO:0008234	C:extracellular space; C:lysosome; P:proteolysis; F:cysteine-type peptidase activity		G3DSA:3.90.70.10 (GENE3D); IPR000668 (PFAM); IPR033164 (PTHR12411:PANTHER); PTHR12411 (PANTHER); IPR038765 (SUPERFAMILY)	P:GO:0006508; F:GO:0008234	P:proteolysis; F:cysteine-type peptidase activity
Hho_012766-T1	beta-1,3-galactosyltransferase 1-like	381	1.97373e-97	59.82	3	P:GO:0006486; F:GO:0008378; C:GO:0016020	P:protein glycosylation; F:galactosyltransferase activity; C:membrane		IPR002659 (PFAM); IPR002659 (PANTHER); PTHR11214:SF148 (PANTHER)	P:GO:0006486; F:GO:0008378; C:GO:0016020	P:protein glycosylation; F:galactosyltransferase activity; C:membrane
Hho_013047-T1	cytochrome P450 3200C6	496	0	72.46	6	F:GO:0004497; F:GO:0005506; C:GO:0016020; F:GO:0016705; F:GO:0020037; P:GO:0055114	F:monooxygenase activity; F:iron ion binding; C:membrane; F:oxidoreductase activity, acting on paired donors, with incorporation or reduction of molecular oxygen; F:heme binding; P:oxidation-reduction process		IPR001128 (PRINTS); IPR002401 (PRINTS); IPR036396 (G3DSA:1.10.630.GENE3D); IPR001128 (PFAM); PTHR24300 (PANTHER); PTHR24300:SF281 (PANTHER); IPR036396 (SUPERFAMILY)	F:GO:0005506; F:GO:0016705; F:GO:0020037; P:GO:0055114	F:iron ion binding; F:oxidoreductase activity, acting on paired donors, with incorporation or reduction of molecular oxygen; F:heme binding; P:oxidation-reduction process
Hho_013198-T1	toll-like receptor Tollo	723	1.28697e-47	44.12	1	F:GO:0005515	F:protein binding		SM00365 (SMART); IPR003591 (SMART); IPR032675 (G3DSA:3.80.10.GENE3D); IPR032675 (G3DSA:3.80.10.GENE3D); IPR001611 (PFAM); IPR032675 (G3DSA:3.80.10.GENE3D); IPR032675 (G3DSA:3.80.10.GENE3D); PTHR24373 (PANTHER); IPR001611 (PROSITE_PROFILES); IPR001611 (PROSITE_PROFILES); IPR001611 (PROSITE_PROFILES); IPR001611 (PROSITE_PROFILES); IPR001611 (PROSITE_PROFILES); IPR001611 (PROSITE_PROFILES); IPR00161…	F:GO:0005515	F:protein binding
Hho_013863-T1	---NA---	606							no IPS match	no IPS match	no IPS match
Hho_014146-T1	sodium potassium ATPase alpha subunit 1	937	0	91.73	5	F:GO:0005524; F:GO:0008556; C:GO:0016021; F:GO:0046872; P:GO:0071805	F:ATP binding; F:potassium transmembrane transporter activity, phosphorylative mechanism; C:integral component of membrane; F:metal ion binding; P:potassium ion transmembrane transport	EC:7.2.2.6	PR00121 (PRINTS); PR00119 (PRINTS); IPR004014 (SMART); PF00702 (PFAM); PF00122 (PFAM); IPR006068 (PFAM); PF13246 (PFAM); IPR004014 (PFAM); G3DSA:1.20.1110.10 (GENE3D); IPR005775 (TIGRFAM); G3DSA:2.70.150.10 (GENE3D); IPR023214 (G3DSA:3.40.50.GENE3D); IPR023299 (G3DSA:3.40.1110.GENE3D); IPR001757 (TIGRFAM); PTHR43294 (PANTHER); PTHR43294:SF9 (PANTHER); IPR005775 (CDD); IPR023298 (SUPERFAMILY); IPR…	F:GO:0000166; F:GO:0005524; P:GO:0006813; F:GO:0008556; C:GO:0016021	F:nucleotide binding; F:ATP binding; P:potassium ion transport; F:potassium transmembrane transporter activity, phosphorylative mechanism; C:integral component of membrane	n/a
Hho_014156-T1	locomotion-related protein Hikaru genki-like	525	2.05399e-150	59.84					IPR000436 (SMART); G3DSA:2.10.70.10 (GENE3D); IPR013783 (G3DSA:2.60.40.GENE3D); G3DSA:2.10.70.10 (GENE3D); G3DSA:2.10.70.10 (GENE3D); G3DSA:2.10.70.10 (GENE3D); G3DSA:2.10.70.10 (GENE3D); IPR000436 (PFAM); PTHR19325 (PANTHER); PTHR19325:SF501 (PANTHER); PTHR19325:SF501 (PANTHER); PTHR19325 (PANTHER); IPR000436 (PROSITE_PROFILES); IPR000436 (PROSITE_PROFILES); IPR000436 (PROSITE_PROFILES); IPR0004…	no GO terms	no GO terms
Hho_014161-T1	---NA---	315							no IPS match	no IPS match	no IPS match
Hho_014333-T1	myotubularin-related protein 10-B	732	1.30586e-153	61.01					IPR022587 (PFAM); IPR010569 (PFAM); IPR030564 (PANTHER); PTHR10807:SF110 (PANTHER); IPR010569 (PROSITE_PROFILES); cd14537 (CDD); SSF50729 (SUPERFAMILY); IPR029021 (SUPERFAMILY)	no GO terms	no GO terms
Hho_014333-T2	myotubularin-related protein 10-B	582	1.00183e-104	60.97					IPR010569 (PFAM); IPR022587 (PFAM); PTHR10807:SF110 (PANTHER); IPR030564 (PANTHER); IPR010569 (PROSITE_PROFILES); cd14537 (CDD); IPR029021 (SUPERFAMILY)	no GO terms	no GO terms
Hho_014431-T1	dmX-like protein 2 isoform X1	3255	0	69.53	1	F:GO:0005515	F:protein binding		IPR001680 (SMART); IPR015943 (G3DSA:2.130.10.GENE3D); IPR022033 (PFAM); IPR001680 (PFAM); PTHR13950 (PANTHER); PTHR13950:SF12 (PANTHER); IPR017986 (PROSITE_PROFILES); IPR001680 (PROSITE_PROFILES); IPR036322 (SUPERFAMILY); IPR036322 (SUPERFAMILY); IPR036322 (SUPERFAMILY)	F:GO:0005515	F:protein binding
Hho_014445-T1	E3 ubiquitin-protein ligase RNF115	302	3.84876e-96	58.64	2	P:GO:0016567; F:GO:0061630	P:protein ubiquitination; F:ubiquitin protein ligase activity		IPR001841 (SMART); IPR013083 (G3DSA:3.30.40.GENE3D); IPR001841 (PFAM); PTHR15710:SF48 (PANTHER); PTHR15710 (PANTHER); IPR001841 (PROSITE_PROFILES); SSF57850 (SUPERFAMILY)	no GO terms	no GO terms
Hho_014794-T1	protein unc-93 homolog A	542	2.65495e-30	43.73	4	F:GO:0005524; P:GO:0006464; C:GO:0016020; C:GO:0016021	F:ATP binding; P:cellular protein modification process; C:membrane; C:integral component of membrane		G3DSA:1.20.1250.20 (GENE3D); G3DSA:1.20.1250.20 (GENE3D); PTHR19444 (PANTHER); cd17406 (CDD); IPR036259 (SUPERFAMILY)	no GO terms	no GO terms
Hho_014837-T1	roundabout homolog 1-like	556	1.77424e-12	40.55	2	C:GO:0016020; C:GO:0016021	C:membrane; C:integral component of membrane		IPR003599 (SMART); IPR013783 (G3DSA:2.60.40.GENE3D); IPR013098 (PFAM); IPR013783 (G3DSA:2.60.40.GENE3D); PTHR12231 (PANTHER); PTHR12231:SF246 (PANTHER); cd00096 (CDD); IPR036179 (SUPERFAMILY); IPR036179 (SUPERFAMILY); IPR036179 (SUPERFAMILY)	no GO terms	no GO terms
Hho_014837-T2	Down syndrome cell adhesion molecule-like protein 1 homolog	513	4.71457e-12	40.13	2	C:GO:0016020; C:GO:0016021	C:membrane; C:integral component of membrane		IPR003599 (SMART); IPR013783 (G3DSA:2.60.40.GENE3D); IPR013783 (G3DSA:2.60.40.GENE3D); IPR013098 (PFAM); PTHR12231:SF246 (PANTHER); PTHR12231 (PANTHER); cd00096 (CDD); IPR036179 (SUPERFAMILY); IPR036179 (SUPERFAMILY); IPR036179 (SUPERFAMILY)	no GO terms	no GO terms
Hho_014918-T1	beta-1,3-galactosyltransferase 5-like	339	8.28463e-45	54.59	3	P:GO:0006486; F:GO:0008378; C:GO:0016020	P:protein glycosylation; F:galactosyltransferase activity; C:membrane		IPR002659 (PFAM); PTHR11214:SF235 (PANTHER); IPR002659 (PANTHER)	P:GO:0006486; F:GO:0008378; C:GO:0016020	P:protein glycosylation; F:galactosyltransferase activity; C:membrane
Hho_015195-T3	transmembrane and TPR repeat-containing protein CG4050-like	230	1.00715e-28	76.79	1	C:GO:0016020	C:membrane		PTHR44227 (PANTHER); PTHR44227:SF3 (PANTHER); PS51257 (PROSITE_PROFILES)	no GO terms	no GO terms
Hho_015470-T1	cell death-inducing p53-target protein 1	181	6.57807e-16	52.19	2	C:GO:0016020; C:GO:0016021	C:membrane; C:integral component of membrane		IPR006629 (SMART); IPR006629 (PFAM); IPR037519 (PANTHER); IPR006629 (PROSITE_PROFILES)	no GO terms	no GO terms
Hho_015492-T1	heterogeneous nuclear ribonucleoprotein H3-like isoform X2	493	4.81136e-167	73.88	1	F:GO:0003676	F:nucleic acid binding		IPR000504 (SMART); IPR012677 (G3DSA:3.30.70.GENE3D); IPR012677 (G3DSA:3.30.70.GENE3D); IPR000504 (PFAM); PTHR13976:SF60 (PANTHER); PTHR13976 (PANTHER); IPR000504 (PROSITE_PROFILES); IPR000504 (PROSITE_PROFILES); IPR000504 (PROSITE_PROFILES); cd12504 (CDD); cd12503 (CDD); cd12506 (CDD); IPR035979 (SUPERFAMILY); IPR035979 (SUPERFAMILY); IPR035979 (SUPERFAMILY)	F:GO:0003676	F:nucleic acid binding
Hho_015581-T1	45 kDa calcium-binding protein	334	8.92589e-90	65.45	2	F:GO:0005509; C:GO:0110165	F:calcium ion binding; C:cellular anatomical entity		IPR002048 (SMART); G3DSA:1.10.238.10 (GENE3D); G3DSA:1.10.238.10 (GENE3D); IPR002048 (PFAM); PTHR10827:SF51 (PANTHER); PTHR10827 (PANTHER); IPR002048 (PROSITE_PROFILES); IPR002048 (PROSITE_PROFILES); IPR002048 (PROSITE_PROFILES); IPR002048 (PROSITE_PROFILES); IPR002048 (PROSITE_PROFILES); IPR011992 (SUPERFAMILY); IPR011992 (SUPERFAMILY)	F:GO:0005509	F:calcium ion binding
Hho_015896-T1	protein phosphatase 1H	524	0	70.53	6	F:GO:0004724; F:GO:0004741; C:GO:0005739; P:GO:0006470; F:GO:0043169; P:GO:1904184	F:magnesium-dependent protein serine/threonine phosphatase activity; F:[pyruvate dehydrogenase (lipoamide)] phosphatase activity; C:mitochondrion; P:protein dephosphorylation; F:cation binding; P:positive regulation of pyruvate dehydrogenase activity	EC:3.1.3.16; EC:3.1.3.43	IPR001932 (SMART); IPR001932 (PFAM); IPR015655 (PANTHER); PTHR13832:SF305 (PANTHER); IPR001932 (PROSITE_PROFILES); IPR001932 (CDD); IPR036457 (SUPERFAMILY)	F:GO:0003824; F:GO:0004722; P:GO:0006470	F:catalytic activity; F:protein serine/threonine phosphatase activity; P:protein dephosphorylation	Protein-serine/threonine phosphatase; [Pyruvate dehydrogenase (acetyl-transferring)]-phosphatase
Hho_015946-T1	Guanine nucleotide-binding protein G(i) subunit alpha	355	0	93.33	7	F:GO:0001664; F:GO:0003924; F:GO:0005525; C:GO:0005834; P:GO:0007188; F:GO:0031683; F:GO:0046872	F:G protein-coupled receptor binding; F:GTPase activity; F:GTP binding; C:heterotrimeric G-protein complex; P:adenylate cyclase-modulating G protein-coupled receptor signaling pathway; F:G-protein beta/gamma-subunit complex binding; F:metal ion binding	EC:3.6.1.15	IPR001408 (PRINTS); IPR001019 (PRINTS); IPR001019 (SMART); IPR011025 (G3DSA:1.10.400.GENE3D); IPR001019 (PFAM); G3DSA:3.40.50.300 (GENE3D); PTHR10218:SF227 (PANTHER); IPR001019 (PANTHER); IPR001019 (CDD); IPR027417 (SUPERFAMILY); IPR011025 (SUPERFAMILY)	F:GO:0003924; F:GO:0005525; P:GO:0007165; P:GO:0007186; P:GO:0007188; F:GO:0019001; F:GO:0031683	F:GTPase activity; F:GTP binding; P:signal transduction; P:G protein-coupled receptor signaling pathway; P:adenylate cyclase-modulating G protein-coupled receptor signaling pathway; F:guanyl nucleotide binding; F:G-protein beta/gamma-subunit complex binding	Nucleoside-triphosphate phosphatase
Hho_016235-T1	FMRFamide-related peptides	209	4.95161e-06	48.97	1	P:GO:0007218	P:neuropeptide signaling pathway		IPR002544 (PFAM)	P:GO:0007218	P:neuropeptide signaling pathway
Hho_016372-T1	DNA-directed RNA polymerases I, II, and III subunit RPABC5	68	1.61212e-41	99.85	11	F:GO:0001054; F:GO:0001055; F:GO:0001056; F:GO:0003677; C:GO:0005665; C:GO:0005666; C:GO:0005736; P:GO:0006360; P:GO:0006366; F:GO:0008270; P:GO:0042797	F:RNA polymerase I activity; F:RNA polymerase II activity; F:RNA polymerase III activity; F:DNA binding; C:RNA polymerase II, core complex; C:RNA polymerase III complex; C:RNA polymerase I complex; P:transcription by RNA polymerase I; P:transcription by RNA polymerase II; F:zinc ion binding; P:tRNA transcription by RNA polymerase III	EC:2.7.7.6	IPR000268 (PIRSF); G3DSA:1.10.10.60 (GENE3D); IPR000268 (PFAM); PTHR23431:SF4 (PANTHER); IPR000268 (PANTHER); PD006539 (PRODOM); IPR023580 (SUPERFAMILY)	F:GO:0003677; F:GO:0003899; P:GO:0006351	F:DNA binding; F:DNA-directed 5'-3' RNA polymerase activity; P:transcription, DNA-templated	DNA-directed RNA polymerase
Hho_016424-T1	Katanin p60 ATPase-containing subunit A-like 1	538	0	76.72	6	F:GO:0005524; C:GO:0005815; C:GO:0005819; F:GO:0008017; F:GO:0008568; P:GO:0051013	F:ATP binding; C:microtubule organizing center; C:spindle; F:microtubule binding; F:microtubule-severing ATPase activity; P:microtubule severing	EC:3.6.1.3; EC:5.6.1.1; EC:3.6.1.15	IPR003593 (SMART); G3DSA:1.10.8.60 (GENE3D); IPR015415 (PFAM); IPR003959 (PFAM); G3DSA:3.40.50.300 (GENE3D); IPR041569 (PFAM); G3DSA:1.20.58.280 (GENE3D); PTHR23074 (PANTHER); PTHR23074:SF65 (PANTHER); IPR028596 (HAMAP); cd00009 (CDD); IPR027417 (SUPERFAMILY)	F:GO:0005524; F:GO:0008017; F:GO:0008568; P:GO:0051013	F:ATP binding; F:microtubule binding; F:microtubule-severing ATPase activity; P:microtubule severing	Adenosinetriphosphatase; n/a; Nucleoside-triphosphate phosphatase
Hho_016857-T1	ankyrin repeat domain-containing protein 27	902	2.45175e-142	51.13	1	F:GO:0005515	F:protein binding		IPR002110 (PRINTS); IPR002110 (SMART); IPR020683 (PFAM); IPR036770 (G3DSA:1.25.40.GENE3D); IPR036770 (G3DSA:1.25.40.GENE3D); IPR037191 (G3DSA:1.20.1050.GENE3D); IPR002110 (PFAM); IPR003123 (PFAM); PTHR24170 (PANTHER); IPR002110 (PROSITE_PROFILES); IPR002110 (PROSITE_PROFILES); IPR002110 (PROSITE_PROFILES); IPR003123 (PROSITE_PROFILES); IPR002110 (PROSITE_PROFILES); IPR020683 (PROSITE_PROFILES); I…	F:GO:0005515	F:protein binding
Hho_016902-T1	lysine--tRNA ligase-like isoform X1	575	0	76.49	5	F:GO:0003676; F:GO:0004824; F:GO:0005524; C:GO:0005737; P:GO:0006430	F:nucleic acid binding; F:lysine-tRNA ligase activity; F:ATP binding; C:cytoplasm; P:lysyl-tRNA aminoacylation	EC:6.1.1.6	IPR018149 (PRINTS); G3DSA:2.40.50.140 (GENE3D); IPR002313 (TIGRFAM); G3DSA:3.30.930.10 (GENE3D); IPR004365 (PFAM); IPR034762 (PIRSF); IPR004364 (PFAM); PTHR42918 (PANTHER); PTHR42918:SF3 (PANTHER); IPR006195 (PROSITE_PROFILES); IPR002313 (HAMAP); cd04322 (CDD); IPR018149 (CDD); SSF55681 (SUPERFAMILY); IPR012340 (SUPERFAMILY)	F:GO:0000166; F:GO:0003676; F:GO:0004812; F:GO:0004824; F:GO:0005524; C:GO:0005737; P:GO:0006418; P:GO:0006430	F:nucleotide binding; F:nucleic acid binding; F:aminoacyl-tRNA ligase activity; F:lysine-tRNA ligase activity; F:ATP binding; C:cytoplasm; P:tRNA aminoacylation for protein translation; P:lysyl-tRNA aminoacylation	Lysine--tRNA ligase
Hho_016902-T2	lysine--tRNA ligase-like isoform X2	579	0	77.17	5	F:GO:0003676; F:GO:0004824; F:GO:0005524; C:GO:0005737; P:GO:0006430	F:nucleic acid binding; F:lysine-tRNA ligase activity; F:ATP binding; C:cytoplasm; P:lysyl-tRNA aminoacylation	EC:6.1.1.6	IPR018149 (PRINTS); G3DSA:3.30.930.10 (GENE3D); IPR004364 (PFAM); IPR004365 (PFAM); G3DSA:2.40.50.140 (GENE3D); IPR034762 (PIRSF); IPR002313 (TIGRFAM); PTHR42918 (PANTHER); PTHR42918:SF3 (PANTHER); IPR002313 (HAMAP); IPR006195 (PROSITE_PROFILES); cd04322 (CDD); IPR018149 (CDD); SSF55681 (SUPERFAMILY); IPR012340 (SUPERFAMILY)	F:GO:0000166; F:GO:0003676; F:GO:0004812; F:GO:0004824; F:GO:0005524; C:GO:0005737; P:GO:0006418; P:GO:0006430	F:nucleotide binding; F:nucleic acid binding; F:aminoacyl-tRNA ligase activity; F:lysine-tRNA ligase activity; F:ATP binding; C:cytoplasm; P:tRNA aminoacylation for protein translation; P:lysyl-tRNA aminoacylation	Lysine--tRNA ligase
Hho_017008-T1	Intersectin-1	1633	0	62.43	2	F:GO:0005085; F:GO:0005509	F:guanyl-nucleotide exchange factor activity; F:calcium ion binding		PR00499 (PRINTS); IPR001452 (PRINTS); IPR000008 (SMART); IPR000261 (SMART); IPR001849 (SMART); IPR002048 (SMART); IPR000219 (SMART); IPR001452 (SMART); G3DSA:2.30.30.40 (GENE3D); IPR011993 (G3DSA:2.30.29.GENE3D); IPR001452 (PFAM); IPR000008 (PFAM); IPR035899 (G3DSA:1.20.900.GENE3D); IPR000261 (PFAM); IPR001452 (PFAM); IPR035892 (G3DSA:2.60.40.GENE3D); IPR000219 (PFAM); IPR001849 (PFAM); G3DSA:1.1…	F:GO:0005085; F:GO:0005509; F:GO:0005515	F:guanyl-nucleotide exchange factor activity; F:calcium ion binding; F:protein binding
Hho_017546-T1	zinc finger transcription factor Sp1-4	725	6.89599e-118	50.68	1	F:GO:0003676	F:nucleic acid binding		IPR013087 (SMART); G3DSA:3.30.160.60 (GENE3D); G3DSA:3.30.160.60 (GENE3D); IPR013087 (PFAM); G3DSA:3.30.160.60 (GENE3D); PTHR23235 (PANTHER); PTHR23235:SF88 (PANTHER); IPR013087 (PROSITE_PROFILES); IPR013087 (PROSITE_PROFILES); IPR013087 (PROSITE_PROFILES); IPR036236 (SUPERFAMILY); IPR036236 (SUPERFAMILY)	F:GO:0003676	F:nucleic acid binding
Hho_017546-T2	zinc finger transcription factor Sp1-4	720	2.58415e-118	50.02	1	F:GO:0003676	F:nucleic acid binding		IPR013087 (SMART); IPR013087 (PFAM); G3DSA:3.30.160.60 (GENE3D); G3DSA:3.30.160.60 (GENE3D); G3DSA:3.30.160.60 (GENE3D); PTHR23235 (PANTHER); PTHR23235:SF88 (PANTHER); IPR013087 (PROSITE_PROFILES); IPR013087 (PROSITE_PROFILES); IPR013087 (PROSITE_PROFILES); IPR036236 (SUPERFAMILY); IPR036236 (SUPERFAMILY)	F:GO:0003676	F:nucleic acid binding
Hho_017581-T1	uncharacterized protein LOC106474523	354	4.09123e-64	53.76					IPR035914 (G3DSA:2.60.120.GENE3D); PTHR33236 (PANTHER); PTHR33236:SF6 (PANTHER); IPR000859 (PROSITE_PROFILES); IPR000859 (PROSITE_PROFILES); IPR035914 (SUPERFAMILY)	no GO terms	no GO terms
Hho_017677-T1	neural-cadherin isoform X7	3059	0	76.41	19	F:GO:0005509; C:GO:0005887; C:GO:0005911; P:GO:0007156; P:GO:0007412; P:GO:0007413; F:GO:0008013; P:GO:0016318; P:GO:0016339; C:GO:0030424; C:GO:0030425; P:GO:0031290; F:GO:0042803; P:GO:0044331; F:GO:0045296; P:GO:0045463; P:GO:0045467; P:GO:0048841; P:GO:0050774	F:calcium ion binding; C:integral component of plasma membrane; C:cell-cell junction; P:homophilic cell adhesion via plasma membrane adhesion molecules; P:axon target recognition; P:axonal fasciculation; F:beta-catenin binding; P:ommatidial rotation; P:calcium-dependent cell-cell adhesion via plasma membrane cell adhesion molecules; C:axon; C:dendrite; P:retinal ganglion cell axon guidance; F:pro…		IPR002126 (PRINTS); IPR001791 (SMART); IPR000742 (SMART); IPR002126 (SMART); G3DSA:2.60.40.60 (GENE3D); G3DSA:2.60.40.60 (GENE3D); IPR002126 (PFAM); G3DSA:2.60.40.60 (GENE3D); G3DSA:2.10.25.10 (GENE3D); IPR027397 (G3DSA:4.10.900.GENE3D); G3DSA:2.60.40.60 (GENE3D); G3DSA:2.60.40.60 (GENE3D); G3DSA:2.60.120.200 (GENE3D); G3DSA:2.60.40.60 (GENE3D); IPR001791 (PFAM); G3DSA:2.60.40.60 (GENE3D); G3DSA:…	F:GO:0005509; P:GO:0007156; C:GO:0016020	F:calcium ion binding; P:homophilic cell adhesion via plasma membrane adhesion molecules; C:membrane
Hho_017731-T1	retinal guanylyl cyclase 2 isoform X1	1169	0	66.78	7	F:GO:0004383; F:GO:0004672; F:GO:0005524; P:GO:0006182; P:GO:0006468; C:GO:0016020; P:GO:0035556	F:guanylate cyclase activity; F:protein kinase activity; F:ATP binding; P:cGMP biosynthetic process; P:protein phosphorylation; C:membrane; P:intracellular signal transduction	EC:4.6.1.2	IPR001054 (SMART); IPR001054 (PFAM); IPR029787 (G3DSA:3.30.70.GENE3D); G3DSA:3.40.50.2300 (GENE3D); G3DSA:1.10.510.10 (GENE3D); IPR001245 (PFAM); IPR001828 (PFAM); IPR011645 (PFAM); PTHR11920 (PANTHER); PTHR11920:SF462 (PANTHER); IPR001054 (PROSITE_PROFILES); IPR000719 (PROSITE_PROFILES); cd07302 (CDD); IPR011009 (SUPERFAMILY); IPR029787 (SUPERFAMILY); IPR028082 (SUPERFAMILY); IPR028082 (SUPERFAM…	F:GO:0004383; F:GO:0004672; F:GO:0005524; P:GO:0006182; P:GO:0006468; P:GO:0009190; P:GO:0035556	F:guanylate cyclase activity; F:protein kinase activity; F:ATP binding; P:cGMP biosynthetic process; P:protein phosphorylation; P:cyclic nucleotide biosynthetic process; P:intracellular signal transduction	Guanylate cyclase
Hho_017731-T3	retinal guanylyl cyclase 2 isoform X1	1186	0	65.85	9	F:GO:0001653; F:GO:0004383; F:GO:0004672; F:GO:0005524; C:GO:0005886; P:GO:0006182; P:GO:0006468; P:GO:0007168; P:GO:0035556	F:peptide receptor activity; F:guanylate cyclase activity; F:protein kinase activity; F:ATP binding; C:plasma membrane; P:cGMP biosynthetic process; P:protein phosphorylation; P:receptor guanylyl cyclase signaling pathway; P:intracellular signal transduction	EC:4.6.1.2	IPR001054 (SMART); IPR001054 (PFAM); IPR001828 (PFAM); IPR029787 (G3DSA:3.30.70.GENE3D); IPR001245 (PFAM); G3DSA:1.10.510.10 (GENE3D); IPR011645 (PFAM); G3DSA:3.40.50.2300 (GENE3D); PTHR11920:SF462 (PANTHER); PTHR11920 (PANTHER); IPR001054 (PROSITE_PROFILES); IPR000719 (PROSITE_PROFILES); cd07302 (CDD); IPR011009 (SUPERFAMILY); IPR029787 (SUPERFAMILY); IPR028082 (SUPERFAMILY); IPR028082 (SUPERFAM…	F:GO:0004383; F:GO:0004672; F:GO:0005524; P:GO:0006182; P:GO:0006468; P:GO:0009190; P:GO:0035556	F:guanylate cyclase activity; F:protein kinase activity; F:ATP binding; P:cGMP biosynthetic process; P:protein phosphorylation; P:cyclic nucleotide biosynthetic process; P:intracellular signal transduction	Guanylate cyclase
Hho_017892-T1	zinc finger FYVE domain-containing protein 1-like	794	0	70.68	3	F:GO:0003924; F:GO:0005525; F:GO:0046872	F:GTPase activity; F:GTP binding; F:metal ion binding	EC:3.6.1.15	IPR000306 (SMART); G3DSA:3.40.50.300 (GENE3D); IPR015894 (PFAM); IPR013083 (G3DSA:3.30.40.GENE3D); IPR000306 (PFAM); IPR042427 (PANTHER); IPR017455 (PROSITE_PROFILES); IPR017455 (PROSITE_PROFILES); cd15734 (CDD); cd15734 (CDD); IPR011011 (SUPERFAMILY); IPR027417 (SUPERFAMILY); IPR011011 (SUPERFAMILY)	F:GO:0003924; F:GO:0005525; F:GO:0046872	F:GTPase activity; F:GTP binding; F:metal ion binding	Nucleoside-triphosphate phosphatase
Hho_017903-T2	WD repeat-containing protein 81	1739	0	57.29	1	F:GO:0005515	F:protein binding		IPR000409 (SMART); IPR001680 (SMART); IPR036372 (G3DSA:1.10.1540.GENE3D); G3DSA:1.10.510.10 (GENE3D); IPR015943 (G3DSA:2.130.10.GENE3D); IPR001680 (PFAM); IPR000409 (PFAM); PTHR44662 (PANTHER); IPR001680 (PROSITE_PROFILES); IPR000409 (PROSITE_PROFILES); IPR017986 (PROSITE_PROFILES); IPR001680 (PROSITE_PROFILES); IPR000409 (CDD); cd00180 (CDD); IPR036372 (SUPERFAMILY); IPR036322 (SUPERFAMILY); IPR…	F:GO:0005515	F:protein binding
Hho_017966-T1	zinc finger protein 26-like	842	1.43577e-81	46.2	1	F:GO:0003676	F:nucleic acid binding		IPR013087 (SMART); G3DSA:3.30.160.60 (GENE3D); PF13909 (PFAM); G3DSA:3.30.160.60 (GENE3D); G3DSA:3.30.160.60 (GENE3D); G3DSA:3.30.160.60 (GENE3D); G3DSA:3.30.160.60 (GENE3D); G3DSA:3.30.160.60 (GENE3D); IPR013087 (PFAM); G3DSA:3.30.160.60 (GENE3D); G3DSA:3.30.160.60 (GENE3D); PTHR24392:SF48 (PANTHER); PTHR24392 (PANTHER); PTHR24392:SF48 (PANTHER); PTHR24392 (PANTHER); PTHR24392 (PANTHER); PTHR243…	F:GO:0003676	F:nucleic acid binding
Hho_017966-T2	zinc finger protein 26-like	826	6.87732e-82	46.22	1	F:GO:0003676	F:nucleic acid binding		IPR013087 (SMART); G3DSA:3.30.160.60 (GENE3D); G3DSA:3.30.160.60 (GENE3D); G3DSA:3.30.160.60 (GENE3D); G3DSA:3.30.160.60 (GENE3D); G3DSA:3.30.160.60 (GENE3D); G3DSA:3.30.160.60 (GENE3D); IPR013087 (PFAM); G3DSA:3.30.160.60 (GENE3D); PF13909 (PFAM); G3DSA:3.30.160.60 (GENE3D); PTHR24392 (PANTHER); PTHR24392:SF48 (PANTHER); IPR013087 (PROSITE_PROFILES); IPR013087 (PROSITE_PROFILES); IPR013087 (PROS…	F:GO:0003676	F:nucleic acid binding
Hho_017966-T3	zinc finger protein 845 isoform X1	427	3.13477e-31	41.08	1	F:GO:0003676	F:nucleic acid binding		IPR013087 (SMART); G3DSA:3.30.160.60 (GENE3D); G3DSA:3.30.160.60 (GENE3D); PF12874 (PFAM); G3DSA:3.30.160.60 (GENE3D); G3DSA:3.30.160.60 (GENE3D); G3DSA:3.30.160.60 (GENE3D); IPR013087 (PFAM); PTHR24406 (PANTHER); IPR013087 (PROSITE_PROFILES); IPR013087 (PROSITE_PROFILES); IPR013087 (PROSITE_PROFILES); IPR013087 (PROSITE_PROFILES); IPR036236 (SUPERFAMILY); IPR036236 (SUPERFAMILY)	F:GO:0003676	F:nucleic acid binding
Hho_018167-T1	Protein N-terminal asparagine amidohydrolase	312	1.50145e-152	81.3	1	F:GO:0008418	F:protein-N-terminal asparagine amidohydrolase activity		IPR026750 (PFAM); IPR026750 (PANTHER)	F:GO:0008418	F:protein-N-terminal asparagine amidohydrolase activity
Hho_018226-T1	eukaryotic translation initiation factor 3 subunit D	544	0	86.36	7	P:GO:0001732; P:GO:0002191; F:GO:0003743; C:GO:0005852; C:GO:0016282; C:GO:0033290; F:GO:0098808	P:formation of cytoplasmic translation initiation complex; P:cap-dependent translational initiation; F:translation initiation factor activity; C:eukaryotic translation initiation factor 3 complex; C:eukaryotic 43S preinitiation complex; C:eukaryotic 48S preinitiation complex; F:mRNA cap binding		IPR007783 (PIRSF); IPR007783 (PFAM); IPR007783 (PANTHER); IPR007783 (HAMAP)	F:GO:0003743; C:GO:0005737; C:GO:0005852	F:translation initiation factor activity; C:cytoplasm; C:eukaryotic translation initiation factor 3 complex
Hho_018332-T1	Adhesive plaque matrix protein	1171	2.874e-07	42.13					no IPS match	no IPS match	no IPS match
Hho_018446-T1	polycomb complex protein BMI-1	957	2.52036e-92	67.15	25	P:GO:0000122; C:GO:0000151; C:GO:0000792; F:GO:0000978; P:GO:0001701; F:GO:0005515; P:GO:0006306; P:GO:0006959; P:GO:0007420; P:GO:0016573; P:GO:0016574; C:GO:0016604; P:GO:0021903; P:GO:0030890; C:GO:0031519; P:GO:0033092; P:GO:0045814; F:GO:0046872; P:GO:0048103; P:GO:0048704; P:GO:0050790; F:GO:0097027; F:GO:1990841; P:GO:2000011; P:GO:2001234	P:negative regulation of transcription by RNA polymerase II; C:ubiquitin ligase complex; C:heterochromatin; F:RNA polymerase II cis-regulatory region sequence-specific DNA binding; P:in utero embryonic development; F:protein binding; P:DNA methylation; P:humoral immune response; P:brain development; P:histone acetylation; P:histone ubiquitination; C:nuclear body; P:rostrocaudal neural tube patter…		IPR001841 (SMART); PF13923 (PFAM); IPR013083 (G3DSA:3.30.40.GENE3D); IPR032443 (PFAM); G3DSA:3.10.20.90 (GENE3D); PTHR10825:SF72 (PANTHER); PTHR10825 (PANTHER); IPR001841 (PROSITE_PROFILES); cd17082 (CDD); cd16736 (CDD); SSF57850 (SUPERFAMILY)	no GO terms	no GO terms
Hho_018479-T1	Fanconi anemia group M protein-like isoform X1	1149	0	68.15	4	F:GO:0003677; F:GO:0005524; P:GO:0006281; F:GO:0043138	F:DNA binding; F:ATP binding; P:DNA repair; F:3'-5' DNA helicase activity	EC:3.6.1.3; EC:3.6.4.12; EC:3.6.1.15	IPR001650 (SMART); IPR014001 (SMART); IPR001650 (PFAM); G3DSA:3.40.50.300 (GENE3D); IPR031879 (PFAM); G3DSA:1.20.1320.20 (GENE3D); G3DSA:3.40.50.300 (GENE3D); IPR006935 (PFAM); PTHR14025 (PANTHER); IPR039686 (PTHR14025:PANTHER); IPR001650 (PROSITE_PROFILES); IPR014001 (PROSITE_PROFILES); cd18033 (CDD); cd18801 (CDD); cd12091 (CDD); IPR027417 (SUPERFAMILY)	F:GO:0003677; F:GO:0005524; P:GO:0006281; F:GO:0016787; F:GO:0043138	F:DNA binding; F:ATP binding; P:DNA repair; F:hydrolase activity; F:3'-5' DNA helicase activity	Adenosinetriphosphatase; DNA helicase; Nucleoside-triphosphate phosphatase
Hho_018484-T2	hypothetical protein ILUMI_10525	214	5.28798e-15	60.66	2	C:GO:0016020; C:GO:0016021	C:membrane; C:integral component of membrane		IPR029160 (PFAM); IPR029160 (PANTHER)	no GO terms	no GO terms
Hho_018669-T3	methionine synthase isoform X1	1105	0	82.67	7	C:GO:0005829; F:GO:0008270; F:GO:0008705; P:GO:0009086; F:GO:0031419; P:GO:0032259; P:GO:0042558	C:cytosol; F:zinc ion binding; F:methionine synthase activity; P:methionine biosynthetic process; F:cobalamin binding; P:methylation; P:pteridine-containing compound metabolic process	EC:2.1.1.13	IPR003759 (SMART); IPR003726 (PFAM); IPR011822 (TIGRFAM); IPR011005 (G3DSA:3.20.20.GENE3D); IPR006158 (PFAM); IPR003759 (PFAM); IPR036594 (G3DSA:1.10.1240.GENE3D); IPR000489 (PFAM); IPR004223 (PFAM); IPR011822 (PIRSF); IPR036589 (G3DSA:3.20.20.GENE3D); G3DSA:1.10.288.10 (GENE3D); G3DSA:3.40.50.280 (GENE3D); PTHR11103 (PANTHER); PTHR11103:SF11 (PANTHER); IPR003726 (PROSITE_PROFILES); IPR003759 (PR…	F:GO:0008270; F:GO:0008705; P:GO:0009086; F:GO:0031419; P:GO:0042558; P:GO:0044237; F:GO:0046872	F:zinc ion binding; F:methionine synthase activity; P:methionine biosynthetic process; F:cobalamin binding; P:pteridine-containing compound metabolic process; P:cellular metabolic process; F:metal ion binding	Methionine synthase
Hho_018713-T1	constitutive coactivator of PPAR-gamma-like protein 1 homolog isoform X1	1055	0	66.85	1	C:GO:0005634	C:nucleus		IPR026784 (PANTHER); PTHR15976:SF16 (PANTHER); cd18672 (CDD); IPR029060 (SUPERFAMILY)	C:GO:0005634	C:nucleus
Hho_018950-T3	Protein PRRC1	431	7.73161e-97	60.3					IPR026533 (PFAM); IPR029001 (G3DSA:3.90.950.GENE3D); IPR026534 (PANTHER); IPR029001 (SUPERFAMILY)	no GO terms	no GO terms
Hho_019029-T1	Mitochondrial tRNA-specific 2-thiouridylase 1	401	2.2082e-133	67.81	2	P:GO:0008033; F:GO:0016783	P:tRNA processing; F:sulfurtransferase activity		PF03054 (PFAM); G3DSA:2.40.30.10 (GENE3D); IPR023382 (G3DSA:2.30.30.GENE3D); IPR014729 (G3DSA:3.40.50.GENE3D); IPR004506 (TIGRFAM); PTHR11933 (PANTHER); PTHR11933:SF5 (PANTHER); IPR004506 (HAMAP); IPR004506 (CDD); SSF52402 (SUPERFAMILY)	P:GO:0008033; F:GO:0016740; F:GO:0016783	P:tRNA processing; F:transferase activity; F:sulfurtransferase activity
Hho_019052-T1	helicase ARIP4 isoform X3	1728	0	59.57	1	F:GO:0005524	F:ATP binding		IPR001650 (SMART); IPR014001 (SMART); IPR000330 (PFAM); IPR038718 (G3DSA:3.40.50.GENE3D); IPR001650 (PFAM); PTHR45797:SF2 (PANTHER); PTHR45797 (PANTHER); PTHR45797:SF2 (PANTHER); PTHR45797 (PANTHER); IPR001650 (PROSITE_PROFILES); IPR014001 (PROSITE_PROFILES); cd18069 (CDD); cd18793 (CDD); IPR027417 (SUPERFAMILY); IPR027417 (SUPERFAMILY)	F:GO:0005524	F:ATP binding
Hho_019111-T1	Anaphase-promoting complex subunit 4	946	1.30789e-151	55.25	4	F:GO:0005515; C:GO:0005680; P:GO:0030071; P:GO:0031145	F:protein binding; C:anaphase-promoting complex; P:regulation of mitotic metaphase/anaphase transition; P:anaphase-promoting complex-dependent catabolic process		IPR024977 (PFAM); IPR024790 (PFAM); IPR024789 (PANTHER); IPR036322 (SUPERFAMILY)	F:GO:0005515; C:GO:0005680; P:GO:0030071; P:GO:0031145	F:protein binding; C:anaphase-promoting complex; P:regulation of mitotic metaphase/anaphase transition; P:anaphase-promoting complex-dependent catabolic process
Hho_019227-T1	uncharacterized protein LOC111704849	1565	8.10793e-93	66.58	1	F:GO:0008168	F:methyltransferase activity		IPR013216 (PFAM); G3DSA:3.40.50.150 (GENE3D); PTHR13069:SF31 (PANTHER); PTHR13069 (PANTHER); PTHR13069 (PANTHER); PTHR13069:SF31 (PANTHER); cd02440 (CDD); IPR029063 (SUPERFAMILY)	F:GO:0008168	F:methyltransferase activity
Hho_019409-T2	muscle calcium channel subunit alpha-1 isoform X2	2096	0	79.89	4	F:GO:0005245; C:GO:0005891; P:GO:0034765; P:GO:0070588	F:voltage-gated calcium channel activity; C:voltage-gated calcium channel complex; P:regulation of ion transmembrane transport; P:calcium ion transmembrane transport		IPR002077 (PRINTS); IPR005446 (PRINTS); IPR014873 (SMART); IPR014873 (PFAM); G3DSA:1.10.238.10 (GENE3D); IPR031649 (PFAM); IPR005821 (PFAM); IPR027359 (G3DSA:1.20.120.GENE3D); G3DSA:1.10.287.70 (GENE3D); PTHR45628 (PANTHER); PTHR45628:SF1 (PANTHER); PS51257 (PROSITE_PROFILES); SSF81324 (SUPERFAMILY); SSF81324 (SUPERFAMILY); SSF81324 (SUPERFAMILY); SSF81324 (SUPERFAMILY)	F:GO:0005216; F:GO:0005245; C:GO:0005891; P:GO:0006811; C:GO:0016020; P:GO:0055085; P:GO:0070588	F:ion channel activity; F:voltage-gated calcium channel activity; C:voltage-gated calcium channel complex; P:ion transport; C:membrane; P:transmembrane transport; P:calcium ion transmembrane transport
Hho_019619-T1	Esterase FE4	605	1.03753e-94	52.13	5	C:GO:0005615; C:GO:0016020; C:GO:0016021; F:GO:0016787; F:GO:0052689	C:extracellular space; C:membrane; C:integral component of membrane; F:hydrolase activity; F:carboxylic ester hydrolase activity		IPR029058 (G3DSA:3.40.50.GENE3D); IPR002018 (PFAM); PTHR43142 (PANTHER); PTHR43142:SF1 (PANTHER); IPR029058 (SUPERFAMILY)	no GO terms	no GO terms
Hho_019998-T1	DNA replication complex GINS protein PSF1-like	193	1.21264e-96	82.77	2	C:GO:0000811; P:GO:1902983	C:GINS complex; P:DNA strand elongation involved in mitotic DNA replication		IPR021151 (PFAM); G3DSA:1.20.58.1030 (GENE3D); IPR005339 (PANTHER); IPR005339 (CDD); IPR036224 (SUPERFAMILY)	C:GO:0000811; P:GO:0006260	C:GINS complex; P:DNA replication
Hho_020178-T3	UDP-GalNAc:beta-1,3-N-acetylgalactosaminyltransferase 2	265	4.43175e-24	52.39	3	P:GO:0006486; F:GO:0008378; C:GO:0016020	P:protein glycosylation; F:galactosyltransferase activity; C:membrane		IPR002659 (PANTHER); PTHR11214:SF219 (PANTHER)	P:GO:0006486; F:GO:0008378; C:GO:0016020	P:protein glycosylation; F:galactosyltransferase activity; C:membrane
Hho_020178-T4	UDP-GalNAc:beta-1,3-N-acetylgalactosaminyltransferase 2	295	3.0095e-34	51.11	3	P:GO:0006486; F:GO:0008378; C:GO:0016020	P:protein glycosylation; F:galactosyltransferase activity; C:membrane		IPR002659 (PFAM); PTHR11214:SF219 (PANTHER); IPR002659 (PANTHER)	P:GO:0006486; F:GO:0008378; C:GO:0016020	P:protein glycosylation; F:galactosyltransferase activity; C:membrane
Hho_020450-T1	multivesicular body subunit 12A isoform X1	331	1.91026e-62	64.28	2	C:GO:0000813; P:GO:0019058	C:ESCRT I complex; P:viral life cycle		IPR018798 (PFAM); G3DSA:2.100.10.50 (GENE3D); IPR040335 (PANTHER); IPR023340 (PROSITE_PROFILES); IPR023341 (PROSITE_PROFILES)	C:GO:0000813	C:ESCRT I complex
Hho_020631-T1	monocarboxylate transporter 12	626	0	65.93	2	C:GO:0016020; P:GO:0055085	C:membrane; P:transmembrane transport		G3DSA:1.20.1250.20 (GENE3D); IPR011701 (PFAM); G3DSA:1.20.1250.20 (GENE3D); PTHR11360 (PANTHER); PTHR11360:SF168 (PANTHER); IPR020846 (PROSITE_PROFILES); cd17352 (CDD); IPR036259 (SUPERFAMILY)	P:GO:0055085	P:transmembrane transport
Hho_020631-T2	monocarboxylate transporter 12-like	511	6.95189e-164	63.5	2	C:GO:0016020; P:GO:0055085	C:membrane; P:transmembrane transport		G3DSA:1.20.1250.20 (GENE3D); IPR011701 (PFAM); G3DSA:1.20.1250.20 (GENE3D); PTHR11360:SF168 (PANTHER); PTHR11360 (PANTHER); IPR020846 (PROSITE_PROFILES); cd17352 (CDD); IPR036259 (SUPERFAMILY)	P:GO:0055085	P:transmembrane transport
Hho_022232-T1	type 1 phosphatidylinositol 4,5-bisphosphate 4-phosphatase	264	8.53465e-22	49.39	2	F:GO:0034597; P:GO:0046856	F:phosphatidylinositol-4,5-bisphosphate 4-phosphatase activity; P:phosphatidylinositol dephosphorylation	EC:3.1.3.66	IPR019178 (PFAM); PTHR21014:SF6 (PANTHER); IPR019178 (PANTHER)	F:GO:0034597; P:GO:0046856	F:phosphatidylinositol-4,5-bisphosphate 4-phosphatase activity; P:phosphatidylinositol dephosphorylation	Phosphatidylinositol-3,4-bisphosphate 4-phosphatase
Hho_022232-T2	type 1 phosphatidylinositol 4,5-bisphosphate 4-phosphatase	245	5.40049e-22	48.97	3	F:GO:0034597; P:GO:0046856; C:GO:0110165	F:phosphatidylinositol-4,5-bisphosphate 4-phosphatase activity; P:phosphatidylinositol dephosphorylation; C:cellular anatomical entity	EC:3.1.3.66	IPR019178 (PFAM); PTHR21014:SF6 (PANTHER); IPR019178 (PANTHER)	F:GO:0034597; P:GO:0046856	F:phosphatidylinositol-4,5-bisphosphate 4-phosphatase activity; P:phosphatidylinositol dephosphorylation	Phosphatidylinositol-3,4-bisphosphate 4-phosphatase
Hho_022309-T1	protein trunk	269	3.30904e-25	49.09	1	F:GO:0005102	F:signaling receptor binding		PTHR39940 (PANTHER); IPR029034 (SUPERFAMILY)	no GO terms	no GO terms
Hho_022613-T1	gamma-glutamyl hydrolase-like	330	1.1616e-75	57.51	1	F:GO:0008242	F:omega peptidase activity	EC:3.4.19	IPR011697 (PFAM); IPR029062 (G3DSA:3.40.50.GENE3D); IPR015527 (PANTHER); IPR015527 (PROSITE_PROFILES); PS51257 (PROSITE_PROFILES); IPR029062 (SUPERFAMILY)	F:GO:0008242; F:GO:0016787	F:omega peptidase activity; F:hydrolase activity	Acting on peptide bonds (peptidases)
Hho_022877-T1	Forkhead box protein N4	1337	0	49.63	2	F:GO:0003676; P:GO:0015074	F:nucleic acid binding; P:DNA integration		IPR040676 (PFAM); IPR001584 (PFAM); IPR036397 (G3DSA:3.30.420.GENE3D); IPR008042 (PFAM); G3DSA:1.10.340.70 (GENE3D); IPR041588 (PFAM); PTHR22955:SF60 (PANTHER); PTHR22955 (PANTHER); IPR001584 (PROSITE_PROFILES); SSF56672 (SUPERFAMILY); IPR012337 (SUPERFAMILY)	F:GO:0003676; P:GO:0015074	F:nucleic acid binding; P:DNA integration
Hho_022937-T2	isocitrate dehydrogenase [NAD] subunit beta, mitochondrial	262	2.58955e-87	80.74	6	F:GO:0000287; F:GO:0004449; C:GO:0005739; P:GO:0006099; P:GO:0006102; F:GO:0051287	F:magnesium ion binding; F:isocitrate dehydrogenase (NAD+) activity; C:mitochondrion; P:tricarboxylic acid cycle; P:isocitrate metabolic process; F:NAD binding	EC:1.1.1.41	IPR024084 (SMART); IPR024084 (PFAM); G3DSA:3.40.718.10 (GENE3D); PTHR11835 (PANTHER); PTHR11835:SF42 (PANTHER); SSF53659 (SUPERFAMILY)	F:GO:0016616; P:GO:0055114	F:oxidoreductase activity, acting on the CH-OH group of donors, NAD or NADP as acceptor; P:oxidation-reduction process	Isocitrate dehydrogenase (NAD(+))
Hho_023003-T1	THAP domain-containing protein 6	628	1.13697e-16	57.15	1	F:GO:0003676	F:nucleic acid binding		IPR006612 (SMART); IPR006612 (SMART); IPR038441 (G3DSA:3.30.40.GENE3D); IPR006612 (PFAM); PTHR46600 (PANTHER); IPR006612 (PROSITE_PROFILES); IPR006612 (PROSITE_PROFILES); SSF57716 (SUPERFAMILY); SSF57716 (SUPERFAMILY)	F:GO:0003676	F:nucleic acid binding
Hho_023077-T2	coiled-coil domain-containing protein 84	203	1.09478e-21	52.7	3	F:GO:0003674; C:GO:0005575; P:GO:0008150	F:molecular_function; C:cellular_component; P:biological_process		IPR028015 (PFAM); IPR028015 (PANTHER)	no GO terms	no GO terms
Hho_023129-T1	cleavage stimulation factor subunit 2-like	451	1.326e-131	65.81	3	F:GO:0003723; C:GO:0005847; P:GO:0006378	F:RNA binding; C:mRNA cleavage and polyadenylation specificity factor complex; P:mRNA polyadenylation		IPR000504 (SMART); IPR000504 (PFAM); IPR012677 (G3DSA:3.30.70.GENE3D); IPR026896 (PFAM); IPR025742 (PFAM); IPR038192 (G3DSA:1.10.20.GENE3D); PTHR45735 (PANTHER); PTHR45735 (PANTHER); IPR033105 (PTHR45735:PANTHER); IPR033105 (PTHR45735:PANTHER); IPR000504 (PROSITE_PROFILES); cd12671 (CDD); IPR035979 (SUPERFAMILY)	F:GO:0003676; F:GO:0003723; C:GO:0005847; P:GO:0006378; P:GO:0031124	F:nucleic acid binding; F:RNA binding; C:mRNA cleavage and polyadenylation specificity factor complex; P:mRNA polyadenylation; P:mRNA 3'-end processing
Hho_023153-T2	Down syndrome cell adhesion molecule-like protein Dscam2	645	2.8875e-135	55.51	2	C:GO:0016020; C:GO:0016021	C:membrane; C:integral component of membrane		IPR003598 (SMART); IPR003599 (SMART); IPR013783 (G3DSA:2.60.40.GENE3D); IPR013783 (G3DSA:2.60.40.GENE3D); IPR013783 (G3DSA:2.60.40.GENE3D); IPR013098 (PFAM); PIRSF000615 (PIRSF); IPR013783 (G3DSA:2.60.40.GENE3D); IPR013783 (G3DSA:2.60.40.GENE3D); IPR013783 (G3DSA:2.60.40.GENE3D); PF13927 (PFAM); PTHR10075 (PANTHER); PTHR10075:SF53 (PANTHER); IPR007110 (PROSITE_PROFILES); IPR007110 (PROSITE_PROFIL…	no GO terms	no GO terms
Hho_023153-T3	Down syndrome cell adhesion molecule-like protein Dscam2	543	2.26798e-113	56.32	2	C:GO:0016020; C:GO:0016021	C:membrane; C:integral component of membrane		IPR003599 (SMART); IPR003598 (SMART); IPR013783 (G3DSA:2.60.40.GENE3D); IPR013783 (G3DSA:2.60.40.GENE3D); IPR013098 (PFAM); IPR013783 (G3DSA:2.60.40.GENE3D); IPR013783 (G3DSA:2.60.40.GENE3D); PF13927 (PFAM); PIRSF000615 (PIRSF); IPR013783 (G3DSA:2.60.40.GENE3D); PTHR10075 (PANTHER); PTHR10075:SF53 (PANTHER); IPR007110 (PROSITE_PROFILES); IPR007110 (PROSITE_PROFILES); IPR007110 (PROSITE_PROFILES);…	no GO terms	no GO terms
Hho_023253-T1	ankyrin repeat protein	559	1.68911e-113	61.41	1	F:GO:0005515	F:protein binding		IPR002110 (PRINTS); IPR002110 (SMART); IPR036770 (G3DSA:1.25.40.GENE3D); IPR020683 (PFAM); PF13637 (PFAM); IPR036770 (G3DSA:1.25.40.GENE3D); IPR036770 (G3DSA:1.25.40.GENE3D); PF13857 (PFAM); IPR036770 (G3DSA:1.25.40.GENE3D); IPR036770 (G3DSA:1.25.40.GENE3D); IPR002110 (PFAM); PTHR24126:SF33 (PANTHER); PTHR24126:SF33 (PANTHER); PTHR24126:SF33 (PANTHER); PTHR24126 (PANTHER); PTHR24126 (PANTHER); PT…	F:GO:0005515	F:protein binding
Hho_023266-T1	gamma-glutamyl hydrolase-like	330	4.49749e-75	57.6	1	F:GO:0008242	F:omega peptidase activity	EC:3.4.19	IPR029062 (G3DSA:3.40.50.GENE3D); IPR011697 (PFAM); IPR015527 (PANTHER); IPR015527 (PROSITE_PROFILES); PS51257 (PROSITE_PROFILES); IPR029062 (SUPERFAMILY)	F:GO:0008242; F:GO:0016787	F:omega peptidase activity; F:hydrolase activity	Acting on peptide bonds (peptidases)

## Sheet: Tco-iab8 targets
5p targets	Description	Length	e-Value	sim mean	#GO	GO IDs	GO Names	Enzyme Codes	InterPro IDs	InterPro GO IDs	InterPro GO Names	Enzyme Names
Tco_000119-T1	transcription factor SPT20 homolog	846	1.81943e-147	66.93	2	C:GO:0000124; F:GO:0003712	C:SAGA complex; F:transcription coregulator activity		IPR021950 (PFAM); IPR021950 (PANTHER); PTHR13526:SF5 (PANTHER)	C:GO:0000124; F:GO:0003712	C:SAGA complex; F:transcription coregulator activity
Tco_000119-T2	transcription factor SPT20 homolog	683	5.80918e-147	66.92	2	C:GO:0000124; F:GO:0003712	C:SAGA complex; F:transcription coregulator activity		IPR021950 (PFAM); PTHR13526:SF5 (PANTHER); IPR021950 (PANTHER)	C:GO:0000124; F:GO:0003712	C:SAGA complex; F:transcription coregulator activity
Tco_000149-T1	relaxin receptor 1 isoform X1	789	0	62.79	4	F:GO:0004930; F:GO:0005515; P:GO:0007186; C:GO:0016021	F:G protein-coupled receptor activity; F:protein binding; P:G protein-coupled receptor signaling pathway; C:integral component of membrane		IPR008112 (PRINTS); IPR000276 (PRINTS); IPR002172 (SMART); IPR003591 (SMART); IPR000276 (PFAM); IPR032675 (G3DSA:3.80.10.GENE3D); G3DSA:1.20.1070.10 (GENE3D); IPR001611 (PFAM); IPR002172 (PFAM); IPR026906 (PFAM); IPR036055 (G3DSA:4.10.400.GENE3D); PTHR24372:SF70 (PANTHER); PTHR24372:SF70 (PANTHER); PTHR24372 (PANTHER); PTHR24372 (PANTHER); IPR017452 (PROSITE_PROFILES); IPR001611 (PROSITE_PROFILES…	F:GO:0004930; F:GO:0005515; P:GO:0007165; P:GO:0007186; C:GO:0016020; C:GO:0016021	F:G protein-coupled receptor activity; F:protein binding; P:signal transduction; P:G protein-coupled receptor signaling pathway; C:membrane; C:integral component of membrane
Tco_000149-T2	relaxin receptor 1	625	0	66.5	4	F:GO:0004930; F:GO:0005515; P:GO:0007186; C:GO:0016021	F:G protein-coupled receptor activity; F:protein binding; P:G protein-coupled receptor signaling pathway; C:integral component of membrane		IPR000276 (PRINTS); IPR008112 (PRINTS); IPR003591 (SMART); IPR000276 (PFAM); G3DSA:1.20.1070.10 (GENE3D); IPR032675 (G3DSA:3.80.10.GENE3D); IPR032675 (G3DSA:3.80.10.GENE3D); IPR001611 (PFAM); PTHR24372:SF12 (PANTHER); PTHR24372 (PANTHER); IPR001611 (PROSITE_PROFILES); IPR017452 (PROSITE_PROFILES); IPR001611 (PROSITE_PROFILES); IPR001611 (PROSITE_PROFILES); IPR001611 (PROSITE_PROFILES); IPR001611 …	F:GO:0004930; F:GO:0005515; P:GO:0007165; P:GO:0007186; C:GO:0016020; C:GO:0016021	F:G protein-coupled receptor activity; F:protein binding; P:signal transduction; P:G protein-coupled receptor signaling pathway; C:membrane; C:integral component of membrane
Tco_000149-T3	relaxin receptor 1 isoform X2	689	0	66.05	4	F:GO:0004930; F:GO:0005515; P:GO:0007186; C:GO:0016021	F:G protein-coupled receptor activity; F:protein binding; P:G protein-coupled receptor signaling pathway; C:integral component of membrane		IPR000276 (PRINTS); IPR008112 (PRINTS); IPR003591 (SMART); G3DSA:1.20.1070.10 (GENE3D); IPR001611 (PFAM); IPR000276 (PFAM); IPR032675 (G3DSA:3.80.10.GENE3D); IPR032675 (G3DSA:3.80.10.GENE3D); PTHR24372 (PANTHER); PTHR24372:SF72 (PANTHER); PTHR24372:SF72 (PANTHER); PTHR24372 (PANTHER); IPR001611 (PROSITE_PROFILES); IPR001611 (PROSITE_PROFILES); IPR001611 (PROSITE_PROFILES); IPR017452 (PROSITE_PROF…	F:GO:0004930; F:GO:0005515; P:GO:0007165; P:GO:0007186; C:GO:0016020; C:GO:0016021	F:G protein-coupled receptor activity; F:protein binding; P:signal transduction; P:G protein-coupled receptor signaling pathway; C:membrane; C:integral component of membrane
Tco_000231-T1	uncharacterized protein LOC111623549	284	6.2897e-30	54.01					IPR031720 (PFAM); PTHR36694:SF6 (PANTHER); PTHR36694 (PANTHER)	no GO terms	no GO terms
Tco_000231-T2	uncharacterized protein LOC111623549	319	8.10077e-30	54.83					IPR031720 (PFAM); PTHR36694 (PANTHER); PTHR36694:SF6 (PANTHER)	no GO terms	no GO terms
Tco_000231-T3	uncharacterized protein LOC111085390	254	4.35791e-17	60.01	2	C:GO:0016020; C:GO:0016021	C:membrane; C:integral component of membrane		IPR031720 (PFAM); PTHR36694:SF6 (PANTHER); PTHR36694 (PANTHER)	no GO terms	no GO terms
Tco_000277-T1	potassium voltage-gated channel protein Shaker isoform X1	562	0	87.55	6	F:GO:0005249; F:GO:0005515; C:GO:0008076; P:GO:0034765; P:GO:0051260; P:GO:0071805	F:voltage-gated potassium channel activity; F:protein binding; C:voltage-gated potassium channel complex; P:regulation of ion transmembrane transport; P:protein homooligomerization; P:potassium ion transmembrane transport		IPR003968 (PRINTS); IPR003972 (PRINTS); PR00169 (PRINTS); IPR000210 (SMART); IPR003131 (PFAM); G3DSA:3.30.710.10 (GENE3D); G3DSA:1.10.287.70 (GENE3D); IPR005821 (PFAM); IPR027359 (G3DSA:1.20.120.GENE3D); IPR028325 (PANTHER); PTHR11537:SF45 (PANTHER); cd18407 (CDD); IPR011333 (SUPERFAMILY); SSF81324 (SUPERFAMILY)	F:GO:0005216; F:GO:0005249; F:GO:0005515; P:GO:0006811; P:GO:0006813; C:GO:0008076; C:GO:0016020; P:GO:0051260; P:GO:0055085	F:ion channel activity; F:voltage-gated potassium channel activity; F:protein binding; P:ion transport; P:potassium ion transport; C:voltage-gated potassium channel complex; C:membrane; P:protein homooligomerization; P:transmembrane transport
Tco_000339-T1	myotubularin-related protein 13	2038	0	77.8	1	P:GO:0035556	P:intracellular signal transduction		IPR004182 (SMART); IPR005112 (SMART); IPR001849 (SMART); IPR002219 (SMART); IPR001194 (SMART); IPR005113 (SMART); IPR022096 (PFAM); G3DSA:3.30.60.20 (GENE3D); IPR004182 (PFAM); IPR010569 (PFAM); IPR002219 (PFAM); IPR001849 (PFAM); IPR011993 (G3DSA:2.30.29.GENE3D); IPR001194 (PFAM); IPR005113 (PFAM); G3DSA:3.40.50.11500 (GENE3D); PTHR10807:SF109 (PANTHER); IPR030564 (PANTHER); IPR010569 (PROSITE_P…	P:GO:0035556	P:intracellular signal transduction
Tco_000359-T1	PREDICTED: uncharacterized protein LOC109030629 isoform X1	3538	3.77018e-128	56.12					IPR011993 (G3DSA:2.30.29.GENE3D); PTHR12752:SF9 (PANTHER); PTHR12752 (PANTHER); IPR001849 (PROSITE_PROFILES); SSF50729 (SUPERFAMILY)	no GO terms	no GO terms
Tco_000359-T2	PREDICTED: uncharacterized protein LOC109030629 isoform X1	3600	5.34776e-128	56.12					IPR001849 (SMART); IPR011993 (G3DSA:2.30.29.GENE3D); IPR001849 (PFAM); PTHR12752:SF9 (PANTHER); PTHR12752 (PANTHER); IPR001849 (PROSITE_PROFILES); IPR040392 (CDD); SSF50729 (SUPERFAMILY)	no GO terms	no GO terms
Tco_000366-T1	pyruvate dehydrogenase protein X component, mitochondrial	465	6.8151e-153	68.73	1	F:GO:0016746	F:transferase activity, transferring acyl groups		IPR004167 (PFAM); G3DSA:2.40.50.100 (GENE3D); IPR000089 (PFAM); IPR001078 (PFAM); IPR023213 (G3DSA:3.30.559.GENE3D); IPR036625 (G3DSA:4.10.320.GENE3D); PTHR23151:SF57 (PANTHER); PTHR23151 (PANTHER); IPR004167 (PROSITE_PROFILES); IPR000089 (PROSITE_PROFILES); cd06849 (CDD); IPR011053 (SUPERFAMILY); IPR036625 (SUPERFAMILY); SSF52777 (SUPERFAMILY)	F:GO:0016746	F:transferase activity, transferring acyl groups
Tco_000399-T1	7-dehydrocholesterol reductase-like	444	2.27212e-127	63.63	3	C:GO:0016020; P:GO:0016126; F:GO:0016628	C:membrane; P:sterol biosynthetic process; F:oxidoreductase activity, acting on the CH-CH group of donors, NAD or NADP as acceptor		IPR001171 (PFAM); G3DSA:1.20.120.1630 (GENE3D); PTHR21257:SF38 (PANTHER); PTHR21257 (PANTHER)	C:GO:0016020; P:GO:0016126; F:GO:0016628	C:membrane; P:sterol biosynthetic process; F:oxidoreductase activity, acting on the CH-CH group of donors, NAD or NADP as acceptor
Tco_000399-T2	7-dehydrocholesterol reductase-like	428	2.33386e-127	63.63	3	C:GO:0016020; P:GO:0016126; F:GO:0016628	C:membrane; P:sterol biosynthetic process; F:oxidoreductase activity, acting on the CH-CH group of donors, NAD or NADP as acceptor		IPR001171 (PFAM); G3DSA:1.20.120.1630 (GENE3D); PTHR21257 (PANTHER); PTHR21257:SF38 (PANTHER)	C:GO:0016020; P:GO:0016126; F:GO:0016628	C:membrane; P:sterol biosynthetic process; F:oxidoreductase activity, acting on the CH-CH group of donors, NAD or NADP as acceptor
Tco_000421-T1	formin 3	1736	0	61.7	1	P:GO:0030036	P:actin cytoskeleton organization		IPR015425 (SMART); IPR042201 (G3DSA:1.20.58.GENE3D); G3DSA:1.10.238.150 (GENE3D); IPR015425 (PFAM); IPR027649 (PANTHER); IPR015425 (PROSITE_PROFILES); IPR016024 (SUPERFAMILY); SSF101447 (SUPERFAMILY)	P:GO:0030036	P:actin cytoskeleton organization
Tco_000571-T1	palmitoyltransferase ZDHHC15-like isoform X4	372	2.9411e-164	76.85	6	C:GO:0005783; C:GO:0005794; P:GO:0006612; C:GO:0016020; P:GO:0018230; F:GO:0019706	C:endoplasmic reticulum; C:Golgi apparatus; P:protein targeting to membrane; C:membrane; P:peptidyl-L-cysteine S-palmitoylation; F:protein-cysteine S-palmitoyltransferase activity	EC:2.3.1.225	IPR001594 (PFAM); PTHR22883 (PANTHER); PTHR22883:SF14 (PANTHER); PS50216 (PROSITE_PROFILES)	F:GO:0016409	F:palmitoyltransferase activity	Protein S-acyltransferase
Tco_000875-T1	ral GTPase-activating protein subunit alpha-1 isoform X4	1940	0	62.64	4	F:GO:0005096; C:GO:0005634; P:GO:0043547; P:GO:0051056	F:GTPase activator activity; C:nucleus; P:positive regulation of GTPase activity; P:regulation of small GTPase mediated signal transduction		IPR035974 (G3DSA:3.40.50.GENE3D); IPR000331 (PFAM); IPR027107 (PANTHER); PTHR10063:SF2 (PANTHER); IPR000331 (PROSITE_PROFILES); IPR035974 (SUPERFAMILY)	F:GO:0005096; C:GO:0005634; P:GO:0043547; P:GO:0051056	F:GTPase activator activity; C:nucleus; P:positive regulation of GTPase activity; P:regulation of small GTPase mediated signal transduction
Tco_021146-T3	THAP domain-containing protein 1-like	150	1.45668e-27	66.55	1	F:GO:0003676	F:nucleic acid binding		IPR006612 (SMART); IPR006612 (SMART); IPR038441 (G3DSA:3.30.40.GENE3D); IPR006612 (PFAM); PTHR46927 (PANTHER); IPR006612 (PROSITE_PROFILES); SSF57716 (SUPERFAMILY)	F:GO:0003676	F:nucleic acid binding
Tco_000895-T1	uncharacterized protein LOC101740234	230	2.23593e-67	64.83					IPR006578 (SMART); IPR006578 (PFAM); PTHR21505 (PANTHER); IPR006578 (PROSITE_PROFILES)	no GO terms	no GO terms
Tco_000903-T4	kinesin light chain isoform X5	584	0	86.79	3	F:GO:0003777; F:GO:0005515; C:GO:0005871	F:microtubule motor activity; F:protein binding; C:kinesin complex	EC:3.6.1.15	IPR002151 (PRINTS); IPR019734 (SMART); IPR011990 (G3DSA:1.25.40.GENE3D); PF13424 (PFAM); PF13374 (PFAM); PTHR45783:SF7 (PANTHER); PTHR45783 (PANTHER); IPR019734 (PROSITE_PROFILES); IPR013026 (PROSITE_PROFILES); IPR019734 (PROSITE_PROFILES); IPR019734 (PROSITE_PROFILES); IPR019734 (PROSITE_PROFILES); IPR019734 (PROSITE_PROFILES); IPR019734 (PROSITE_PROFILES); IPR013026 (PROSITE_PROFILES); IPR01199…	F:GO:0003777; F:GO:0005515; C:GO:0005871	F:microtubule motor activity; F:protein binding; C:kinesin complex	Nucleoside-triphosphate phosphatase
Tco_000922-T1	guanylate cyclase soluble subunit beta-1	410	0	83.36	7	F:GO:0000166; F:GO:0004383; P:GO:0006182; P:GO:0019934; F:GO:0020037; C:GO:0048786; P:GO:0099555	F:nucleotide binding; F:guanylate cyclase activity; P:cGMP biosynthetic process; P:cGMP-mediated signaling; F:heme binding; C:presynaptic active zone; P:trans-synaptic signaling by nitric oxide, modulating synaptic transmission	EC:4.6.1.2	IPR001054 (SMART); IPR011645 (PFAM); IPR001054 (PFAM); IPR029787 (G3DSA:3.30.70.GENE3D); IPR042463 (G3DSA:3.30.450.GENE3D); PTHR45655 (PANTHER); PTHR45655:SF2 (PANTHER); IPR001054 (PROSITE_PROFILES); cd07302 (CDD); IPR029787 (SUPERFAMILY)	F:GO:0004383; P:GO:0006182; P:GO:0009190; P:GO:0035556	F:guanylate cyclase activity; P:cGMP biosynthetic process; P:cyclic nucleotide biosynthetic process; P:intracellular signal transduction	Guanylate cyclase
Tco_000922-T2	guanylate cyclase soluble subunit beta-1	425	0	83.2	7	F:GO:0000166; F:GO:0004383; P:GO:0006182; P:GO:0019934; F:GO:0020037; C:GO:0048786; P:GO:0099555	F:nucleotide binding; F:guanylate cyclase activity; P:cGMP biosynthetic process; P:cGMP-mediated signaling; F:heme binding; C:presynaptic active zone; P:trans-synaptic signaling by nitric oxide, modulating synaptic transmission	EC:4.6.1.2	IPR001054 (SMART); IPR042463 (G3DSA:3.30.450.GENE3D); IPR029787 (G3DSA:3.30.70.GENE3D); IPR011645 (PFAM); IPR001054 (PFAM); PTHR45655 (PANTHER); PTHR45655:SF2 (PANTHER); IPR001054 (PROSITE_PROFILES); cd07302 (CDD); IPR029787 (SUPERFAMILY)	F:GO:0004383; P:GO:0006182; P:GO:0009190; P:GO:0035556	F:guanylate cyclase activity; P:cGMP biosynthetic process; P:cyclic nucleotide biosynthetic process; P:intracellular signal transduction	Guanylate cyclase
Tco_000922-T3	Guanylate cyclase soluble subunit beta-1	466	0	79.98	7	F:GO:0000166; F:GO:0004383; P:GO:0006182; P:GO:0019934; F:GO:0020037; C:GO:0048786; P:GO:0099555	F:nucleotide binding; F:guanylate cyclase activity; P:cGMP biosynthetic process; P:cGMP-mediated signaling; F:heme binding; C:presynaptic active zone; P:trans-synaptic signaling by nitric oxide, modulating synaptic transmission	EC:4.6.1.2	IPR001054 (SMART); IPR011645 (PFAM); IPR029787 (G3DSA:3.30.70.GENE3D); IPR001054 (PFAM); IPR042463 (G3DSA:3.30.450.GENE3D); PTHR45655:SF2 (PANTHER); PTHR45655 (PANTHER); IPR001054 (PROSITE_PROFILES); cd07302 (CDD); IPR029787 (SUPERFAMILY)	F:GO:0004383; P:GO:0006182; P:GO:0009190; P:GO:0035556	F:guanylate cyclase activity; P:cGMP biosynthetic process; P:cyclic nucleotide biosynthetic process; P:intracellular signal transduction	Guanylate cyclase
Tco_000934-T1	Golgi-associated PDZ and coiled-coil motif-containing protein-like	435	1.12898e-167	76.07	3	F:GO:0005515; C:GO:0005794; P:GO:0043004	F:protein binding; C:Golgi apparatus; P:cytoplasmic sequestering of CFTR protein		IPR001478 (SMART); IPR001478 (PFAM); G3DSA:2.30.42.10 (GENE3D); IPR038879 (PANTHER); IPR001478 (PROSITE_PROFILES); cd00992 (CDD); IPR036034 (SUPERFAMILY)	F:GO:0005515; C:GO:0005794; P:GO:0043004	F:protein binding; C:Golgi apparatus; P:cytoplasmic sequestering of CFTR protein
Tco_000938-T1	pyridoxal kinase	309	1.40759e-106	68.74	2	F:GO:0008478; P:GO:0009443	F:pyridoxal kinase activity; P:pyridoxal 5'-phosphate salvage	EC:2.7.1.35	IPR013749 (PFAM); IPR029056 (G3DSA:3.40.1190.GENE3D); IPR004625 (TIGRFAM); PTHR10534:SF2 (PANTHER); IPR004625 (PANTHER); IPR004625 (CDD); IPR029056 (SUPERFAMILY)	F:GO:0008478; P:GO:0009443	F:pyridoxal kinase activity; P:pyridoxal 5'-phosphate salvage	Pyridoxal kinase
Tco_000938-T2	Pyridoxal kinase	328	1.37439e-90	66.11	2	F:GO:0008478; P:GO:0009443	F:pyridoxal kinase activity; P:pyridoxal 5'-phosphate salvage	EC:2.7.1.35	IPR004625 (TIGRFAM); IPR013749 (PFAM); IPR029056 (G3DSA:3.40.1190.GENE3D); PTHR10534:SF2 (PANTHER); IPR004625 (PANTHER); IPR004625 (CDD); IPR029056 (SUPERFAMILY)	F:GO:0008478; P:GO:0009443	F:pyridoxal kinase activity; P:pyridoxal 5'-phosphate salvage	Pyridoxal kinase
Tco_000938-T3	Pyridoxal kinase	202	5.89652e-44	63.86	2	F:GO:0008478; P:GO:0009443	F:pyridoxal kinase activity; P:pyridoxal 5'-phosphate salvage	EC:2.7.1.35	IPR013749 (PFAM); IPR029056 (G3DSA:3.40.1190.GENE3D); IPR004625 (PANTHER); PTHR10534:SF2 (PANTHER); IPR029056 (SUPERFAMILY)	F:GO:0008478; P:GO:0009443	F:pyridoxal kinase activity; P:pyridoxal 5'-phosphate salvage	Pyridoxal kinase
Tco_000938-T4	pyridoxal kinase	234	1.04588e-63	64.27	2	F:GO:0008478; P:GO:0009443	F:pyridoxal kinase activity; P:pyridoxal 5'-phosphate salvage	EC:2.7.1.35	IPR013749 (PFAM); IPR029056 (G3DSA:3.40.1190.GENE3D); PTHR10534:SF2 (PANTHER); IPR004625 (PANTHER); IPR004625 (CDD); IPR029056 (SUPERFAMILY)	F:GO:0008478; P:GO:0009443	F:pyridoxal kinase activity; P:pyridoxal 5'-phosphate salvage	Pyridoxal kinase
Tco_000947-T1	Ras-related protein Rab-39B	214	9.48326e-108	81.04	6	F:GO:0003924; F:GO:0004767; F:GO:0005525; P:GO:0006886; C:GO:0012505; P:GO:0032482	F:GTPase activity; F:sphingomyelin phosphodiesterase activity; F:GTP binding; P:intracellular protein transport; C:endomembrane system; P:Rab protein signal transduction	EC:3.1.4.12; EC:3.6.1.15	PR00449 (PRINTS); SM00174 (SMART); SM00175 (SMART); SM00176 (SMART); SM00173 (SMART); IPR001806 (PFAM); G3DSA:3.40.50.300 (GENE3D); IPR005225 (TIGRFAM); PTHR24073 (PANTHER); PTHR24073:SF916 (PANTHER); PS51419 (PROSITE_PROFILES); IPR027417 (SUPERFAMILY)	F:GO:0003924; F:GO:0005525	F:GTPase activity; F:GTP binding	Sphingomyelin phosphodiesterase; Nucleoside-triphosphate phosphatase
Tco_001032-T1	katanin p60 ATPase-containing subunit A-like 1 isoform X2	510	0	78.62	11	C:GO:0000922; F:GO:0005524; C:GO:0005737; C:GO:0005813; C:GO:0005874; P:GO:0007049; F:GO:0008017; F:GO:0008568; F:GO:0016853; P:GO:0051013; P:GO:0051301	C:spindle pole; F:ATP binding; C:cytoplasm; C:centrosome; C:microtubule; P:cell cycle; F:microtubule binding; F:microtubule-severing ATPase activity; F:isomerase activity; P:microtubule severing; P:cell division	EC:3.6.1.3; EC:5.6.1.1; EC:3.6.1.15	IPR003593 (SMART); G3DSA:3.40.50.300 (GENE3D); IPR041569 (PFAM); IPR003959 (PFAM); G3DSA:1.10.8.60 (GENE3D); G3DSA:1.20.58.280 (GENE3D); IPR015415 (PFAM); PTHR23074 (PANTHER); PTHR23074 (PANTHER); PTHR23074:SF65 (PANTHER); IPR028596 (HAMAP); cd00009 (CDD); IPR027417 (SUPERFAMILY)	F:GO:0005524; F:GO:0008017; F:GO:0008568; P:GO:0051013	F:ATP binding; F:microtubule binding; F:microtubule-severing ATPase activity; P:microtubule severing	Adenosinetriphosphatase; n/a; Nucleoside-triphosphate phosphatase
Tco_001032-T2	Katanin p60 ATPase-containing subunit A-like 1	389	0	84.99	11	C:GO:0000922; F:GO:0005524; C:GO:0005737; C:GO:0005813; C:GO:0005874; P:GO:0007049; F:GO:0008017; F:GO:0008568; F:GO:0016853; P:GO:0051013; P:GO:0051301	C:spindle pole; F:ATP binding; C:cytoplasm; C:centrosome; C:microtubule; P:cell cycle; F:microtubule binding; F:microtubule-severing ATPase activity; F:isomerase activity; P:microtubule severing; P:cell division	EC:3.6.1.3; EC:5.6.1.1; EC:3.6.1.15	IPR003593 (SMART); G3DSA:3.40.50.300 (GENE3D); IPR015415 (PFAM); IPR041569 (PFAM); IPR003959 (PFAM); G3DSA:1.10.8.60 (GENE3D); PTHR23074:SF19 (PANTHER); PTHR23074 (PANTHER); IPR028596 (HAMAP); cd00009 (CDD); IPR027417 (SUPERFAMILY)	F:GO:0005524; F:GO:0008017; F:GO:0008568; P:GO:0051013	F:ATP binding; F:microtubule binding; F:microtubule-severing ATPase activity; P:microtubule severing	Adenosinetriphosphatase; n/a; Nucleoside-triphosphate phosphatase
Tco_001052-T1	SH3 domain-containing kinase-binding protein 1 isoform X1	691	6.80037e-89	56.44	1	F:GO:0005515	F:protein binding		IPR001452 (PRINTS); PR00499 (PRINTS); IPR001452 (SMART); G3DSA:2.30.30.40 (GENE3D); G3DSA:2.30.30.40 (GENE3D); IPR001452 (PFAM); IPR001452 (PFAM); G3DSA:2.30.30.40 (GENE3D); IPR028445 (PTHR14167:PANTHER); PTHR14167 (PANTHER); IPR028445 (PTHR14167:PANTHER); PTHR14167 (PANTHER); IPR001452 (PROSITE_PROFILES); IPR001452 (PROSITE_PROFILES); IPR001452 (PROSITE_PROFILES); cd11873 (CDD); cd11874 (CDD); c…	F:GO:0005515	F:protein binding
Tco_001053-T2	Cysteine and histidine-rich domain-containing protein	428	1.62128e-122	68.78	1	P:GO:0007229	P:integrin-mediated signaling pathway		IPR008978 (G3DSA:2.60.40.GENE3D); IPR007052 (PFAM); IPR007051 (PFAM); PTHR46983 (PANTHER); PTHR46983:SF1 (PANTHER); IPR007051 (PROSITE_PROFILES); IPR007051 (PROSITE_PROFILES); IPR007052 (PROSITE_PROFILES); IPR008978 (SUPERFAMILY)	no GO terms	no GO terms
Tco_001053-T3	Cysteine and histidine-rich domain-containing protein 1	386	1.47935e-108	68.65	3	P:GO:0007229; C:GO:0016020; C:GO:0016021	P:integrin-mediated signaling pathway; C:membrane; C:integral component of membrane		IPR008978 (G3DSA:2.60.40.GENE3D); IPR007051 (PFAM); IPR007052 (PFAM); PTHR46983:SF1 (PANTHER); PTHR46983 (PANTHER); IPR007051 (PROSITE_PROFILES); IPR007051 (PROSITE_PROFILES); IPR008978 (SUPERFAMILY)	no GO terms	no GO terms
Tco_001053-T4	Cysteine and histidine-rich domain-containing protein 1	289	1.12692e-109	69.48	1	P:GO:0007229	P:integrin-mediated signaling pathway		IPR008978 (G3DSA:2.60.40.GENE3D); IPR007052 (PFAM); IPR007051 (PFAM); PTHR46983 (PANTHER); PTHR46983:SF1 (PANTHER); IPR007051 (PROSITE_PROFILES); IPR007051 (PROSITE_PROFILES); IPR008978 (SUPERFAMILY)	no GO terms	no GO terms
Tco_001123-T1	pre-mRNA-processing factor 17	582	0	83.95	5	P:GO:0000398; F:GO:0004402; F:GO:0005515; P:GO:0016573; C:GO:0071013	P:mRNA splicing, via spliceosome; F:histone acetyltransferase activity; F:protein binding; P:histone acetylation; C:catalytic step 2 spliceosome	EC:2.3.1.5; EC:2.3.1.48	IPR020472 (PRINTS); IPR001680 (SMART); IPR001680 (PFAM); IPR015943 (G3DSA:2.130.10.GENE3D); IPR032847 (PANTHER); IPR001680 (PROSITE_PROFILES); IPR017986 (PROSITE_PROFILES); IPR001680 (PROSITE_PROFILES); IPR001680 (PROSITE_PROFILES); IPR001680 (PROSITE_PROFILES); IPR001680 (PROSITE_PROFILES); IPR001680 (PROSITE_PROFILES); cd00200 (CDD); IPR036322 (SUPERFAMILY)	P:GO:0000398; F:GO:0005515; C:GO:0071013	P:mRNA splicing, via spliceosome; F:protein binding; C:catalytic step 2 spliceosome	Arylamine N-acetyltransferase; Histone acetyltransferase
Tco_001173-T1	signal recognition particle 14 kDa protein-like	89	2.94259e-29	73.23	4	C:GO:0005786; P:GO:0006614; F:GO:0008312; F:GO:0030942	C:signal recognition particle, endoplasmic reticulum targeting; P:SRP-dependent cotranslational protein targeting to membrane; F:7S RNA binding; F:endoplasmic reticulum signal peptide binding		IPR003210 (PFAM); IPR009018 (G3DSA:3.30.720.GENE3D); IPR003210 (PANTHER); PD009170 (PRODOM); IPR009018 (SUPERFAMILY)	C:GO:0005786; P:GO:0006614; F:GO:0008312; F:GO:0030942; C:GO:0048500	C:signal recognition particle, endoplasmic reticulum targeting; P:SRP-dependent cotranslational protein targeting to membrane; F:7S RNA binding; F:endoplasmic reticulum signal peptide binding; C:signal recognition particle
Tco_001193-T1	dystrophin-like isoform X5	1254	0	69.72	2	F:GO:0005515; F:GO:0008270	F:protein binding; F:zinc ion binding		IPR000433 (SMART); IPR001202 (SMART); IPR018159 (SMART); G3DSA:3.30.60.90 (GENE3D); G3DSA:2.20.70.10 (GENE3D); G3DSA:1.20.58.60 (GENE3D); IPR000433 (PFAM); G3DSA:1.20.58.60 (GENE3D); IPR002017 (PFAM); G3DSA:1.10.238.10 (GENE3D); IPR015153 (PFAM); PTHR12268 (PANTHER); PTHR12268 (PANTHER); PTHR12268:SF15 (PANTHER); PTHR12268:SF15 (PANTHER); IPR000433 (PROSITE_PROFILES); IPR001202 (PROSITE_PROFILES)…	F:GO:0005515; F:GO:0008270	F:protein binding; F:zinc ion binding
Tco_001193-T2	dystrophin-like isoform X5	1187	0	70.88	2	F:GO:0005515; F:GO:0008270	F:protein binding; F:zinc ion binding		IPR000433 (SMART); IPR001202 (SMART); IPR018159 (SMART); IPR002017 (PFAM); G3DSA:3.30.60.90 (GENE3D); IPR000433 (PFAM); IPR015153 (PFAM); G3DSA:1.10.238.10 (GENE3D); G3DSA:1.20.58.60 (GENE3D); G3DSA:2.20.70.10 (GENE3D); G3DSA:1.20.58.60 (GENE3D); PTHR12268 (PANTHER); PTHR12268:SF15 (PANTHER); PTHR12268 (PANTHER); PTHR12268:SF15 (PANTHER); IPR000433 (PROSITE_PROFILES); IPR001202 (PROSITE_PROFILES)…	F:GO:0005515; F:GO:0008270	F:protein binding; F:zinc ion binding
Tco_001204-T1	Carbohydrate-binding protein	558	2.28767e-14	76.67	3	C:GO:0005576; P:GO:0006030; F:GO:0008061	C:extracellular region; P:chitin metabolic process; F:chitin binding		IPR002557 (SMART); IPR002557 (PFAM); G3DSA:3.20.20.80 (GENE3D); PTHR22933 (PANTHER); PTHR22933:SF34 (PANTHER); IPR002557 (PROSITE_PROFILES); IPR036508 (SUPERFAMILY)	C:GO:0005576; P:GO:0006030; F:GO:0008061	C:extracellular region; P:chitin metabolic process; F:chitin binding
Tco_001215-T1	---NA---	232							no IPS match	no IPS match	no IPS match
Tco_021161-T1	collagen alpha-1(I) chain isoform X2	542	7.66671e-39	55.33	3	C:GO:0005576; P:GO:0006030; F:GO:0008061	C:extracellular region; P:chitin metabolic process; F:chitin binding		IPR002557 (SMART); G3DSA:2.170.140.10 (GENE3D); IPR002557 (PFAM); PTHR22933:SF30 (PANTHER); PTHR22933 (PANTHER); IPR002557 (PROSITE_PROFILES); PS51257 (PROSITE_PROFILES); IPR036508 (SUPERFAMILY)	C:GO:0005576; P:GO:0006030; F:GO:0008061	C:extracellular region; P:chitin metabolic process; F:chitin binding
Tco_001422-T1	UTP14, U3 small nucleolar ribonucleoprotein, homolog A (yeast)	745	3.34713e-106	51.8	4	F:GO:0005488; P:GO:0006364; C:GO:0031981; C:GO:0032040	F:binding; P:rRNA processing; C:nuclear lumen; C:small-subunit processome		PF04615 (PFAM); IPR006709 (PANTHER)	P:GO:0006364; C:GO:0032040	P:rRNA processing; C:small-subunit processome
Tco_001433-T1	toll-like receptor Tollo	1101	5.68075e-161	50	2	F:GO:0005515; P:GO:0007165	F:protein binding; P:signal transduction		PR01537 (PRINTS); SM00364 (SMART); IPR003591 (SMART); IPR000483 (SMART); SM00365 (SMART); IPR000157 (SMART); IPR000157 (PFAM); IPR032675 (G3DSA:3.80.10.GENE3D); IPR032675 (G3DSA:3.80.10.GENE3D); IPR035897 (G3DSA:3.40.50.GENE3D); IPR032675 (G3DSA:3.80.10.GENE3D); IPR032675 (G3DSA:3.80.10.GENE3D); IPR001611 (PFAM); IPR032675 (G3DSA:3.80.10.GENE3D); PTHR24365:SF537 (PANTHER); PTHR24365:SF537 (PANTHE…	F:GO:0005515; P:GO:0007165	F:protein binding; P:signal transduction
Tco_001484-T1	tubby-related protein 4	1244	0	68.94	1	F:GO:0005515	F:protein binding		IPR001680 (SMART); IPR015943 (G3DSA:2.130.10.GENE3D); IPR000007 (PFAM); IPR025659 (G3DSA:3.20.90.GENE3D); PTHR16517:SF2 (PANTHER); PTHR16517 (PANTHER); IPR001680 (PROSITE_PROFILES); IPR017986 (PROSITE_PROFILES); IPR025659 (SUPERFAMILY); IPR036322 (SUPERFAMILY)	F:GO:0005515	F:protein binding
Tco_001531-T1	hypothetical protein DAPPUDRAFT_307765	642	1.70149e-08	62.97					cd14686 (CDD)	no GO terms	no GO terms
Tco_001578-T1	band 4.1-like protein 5	835	0	68.33	3	C:GO:0005856; F:GO:0008092; P:GO:0031032	C:cytoskeleton; F:cytoskeletal protein binding; P:actomyosin structure organization		IPR019749 (PRINTS); IPR000798 (PRINTS); IPR019749 (SMART); IPR014847 (SMART); IPR018980 (SMART); IPR014352 (G3DSA:1.20.80.GENE3D); IPR011993 (G3DSA:2.30.29.GENE3D); IPR018979 (PFAM); IPR019748 (PFAM); G3DSA:3.10.20.90 (GENE3D); IPR018980 (PFAM); IPR014847 (PFAM); PTHR23280:SF25 (PANTHER); PTHR23280 (PANTHER); IPR000299 (PROSITE_PROFILES); cd13186 (CDD); cd17108 (CDD); IPR019748 (CDD); IPR029071 (…	C:GO:0005856; F:GO:0008092	C:cytoskeleton; F:cytoskeletal protein binding
Tco_001578-T2	band 4.1-like protein 5	775	0	68.54	3	C:GO:0005856; F:GO:0008092; P:GO:0031032	C:cytoskeleton; F:cytoskeletal protein binding; P:actomyosin structure organization		IPR000798 (PRINTS); IPR019749 (PRINTS); IPR019749 (SMART); IPR014847 (SMART); IPR018980 (SMART); IPR018980 (PFAM); IPR014352 (G3DSA:1.20.80.GENE3D); IPR018979 (PFAM); IPR019748 (PFAM); G3DSA:3.10.20.90 (GENE3D); IPR011993 (G3DSA:2.30.29.GENE3D); IPR014847 (PFAM); PTHR23280 (PANTHER); PTHR23280:SF25 (PANTHER); IPR000299 (PROSITE_PROFILES); cd13186 (CDD); cd17108 (CDD); IPR019748 (CDD); IPR029071 (…	C:GO:0005856; F:GO:0008092	C:cytoskeleton; F:cytoskeletal protein binding
Tco_001578-T3	band 4.1-like protein 5	617	0	68.69	3	C:GO:0005856; F:GO:0008092; P:GO:0031032	C:cytoskeleton; F:cytoskeletal protein binding; P:actomyosin structure organization		IPR019749 (PRINTS); IPR000798 (PRINTS); IPR019749 (SMART); IPR014847 (SMART); IPR018980 (SMART); IPR018979 (PFAM); IPR019748 (PFAM); IPR018980 (PFAM); G3DSA:3.10.20.90 (GENE3D); IPR014352 (G3DSA:1.20.80.GENE3D); IPR011993 (G3DSA:2.30.29.GENE3D); IPR014847 (PFAM); PTHR23280 (PANTHER); PTHR23280:SF25 (PANTHER); IPR000299 (PROSITE_PROFILES); cd13186 (CDD); cd17108 (CDD); IPR019748 (CDD); IPR035963 (…	C:GO:0005856; F:GO:0008092	C:cytoskeleton; F:cytoskeletal protein binding
Tco_001603-T1	nostrin isoform X2	526	0	69.66	1	F:GO:0005515	F:protein binding		IPR001452 (PRINTS); PR00499 (PRINTS); IPR001060 (SMART); IPR001452 (SMART); G3DSA:2.30.30.40 (GENE3D); IPR001060 (PFAM); IPR027267 (G3DSA:1.20.1270.GENE3D); IPR001452 (PFAM); PTHR14167:SF41 (PANTHER); PTHR14167 (PANTHER); PTHR14167 (PANTHER); PTHR14167:SF41 (PANTHER); IPR031160 (PROSITE_PROFILES); IPR001452 (PROSITE_PROFILES); PS51860 (PROSITE_PROFILES); IPR035656 (CDD); IPR036028 (SUPERFAMILY); …	F:GO:0005515	F:protein binding
Tco_001627-T1	1-phosphatidylinositol 4,5-bisphosphate phosphodiesterase gamma-1	1300	0	78.97	9	F:GO:0004435; F:GO:0005509; F:GO:0005515; C:GO:0005623; P:GO:0009395; P:GO:0010634; P:GO:0032959; P:GO:0048015; P:GO:0051209	F:phosphatidylinositol phospholipase C activity; F:calcium ion binding; F:protein binding; C:cell; P:phospholipid catabolic process; P:positive regulation of epithelial cell migration; P:inositol trisphosphate biosynthetic process; P:phosphatidylinositol-mediated signaling; P:release of sequestered calcium ion into cytosol	EC:3.1.4.3; EC:3.1.4.11	IPR001452 (PRINTS); IPR001192 (PRINTS); IPR000980 (PRINTS); IPR000909 (SMART); IPR000980 (SMART); IPR001711 (SMART); IPR001452 (SMART); IPR000008 (SMART); IPR001849 (SMART); IPR036860 (G3DSA:3.30.505.GENE3D); G3DSA:1.10.238.10 (GENE3D); IPR001452 (PFAM); IPR000980 (PFAM); IPR017946 (G3DSA:3.20.20.GENE3D); IPR035892 (G3DSA:2.60.40.GENE3D); IPR000909 (PFAM); IPR001711 (PFAM); IPR036860 (G3DSA:3.30.…	F:GO:0004435; F:GO:0005509; F:GO:0005515; P:GO:0006629; P:GO:0007165; F:GO:0008081; P:GO:0009395; P:GO:0035556	F:phosphatidylinositol phospholipase C activity; F:calcium ion binding; F:protein binding; P:lipid metabolic process; P:signal transduction; F:phosphoric diester hydrolase activity; P:phospholipid catabolic process; P:intracellular signal transduction	Phospholipase C; Phosphoinositide phospholipase C
Tco_001635-T1	protein CLP1 homolog	385	0	87.4	3	F:GO:0005524; C:GO:0005849; P:GO:0031124	F:ATP binding; C:mRNA cleavage factor complex; P:mRNA 3'-end processing		IPR038239 (G3DSA:2.60.120.GENE3D); IPR032319 (PFAM); IPR010655 (PFAM); G3DSA:3.40.50.300 (GENE3D); IPR038238 (G3DSA:3.30.70.GENE3D); IPR032324 (PFAM); PTHR12755:SF6 (PANTHER); PTHR12755 (PANTHER); IPR028606 (HAMAP); cd01983 (CDD); IPR027417 (SUPERFAMILY); IPR027417 (SUPERFAMILY)	C:GO:0005849; P:GO:0031124	C:mRNA cleavage factor complex; P:mRNA 3'-end processing
Tco_001635-T2	protein CLP1 homolog	318	0	87.24	3	F:GO:0005524; C:GO:0005849; P:GO:0031124	F:ATP binding; C:mRNA cleavage factor complex; P:mRNA 3'-end processing		G3DSA:3.40.50.300 (GENE3D); IPR010655 (PFAM); IPR038238 (G3DSA:3.30.70.GENE3D); IPR032319 (PFAM); IPR032324 (PFAM); PTHR12755:SF6 (PANTHER); PTHR12755 (PANTHER); cd01983 (CDD); IPR027417 (SUPERFAMILY)	P:GO:0031124	P:mRNA 3'-end processing
Tco_001635-T3	protein CLP1 homolog	296	1.53918e-173	88.41	3	F:GO:0005524; C:GO:0005849; P:GO:0031124	F:ATP binding; C:mRNA cleavage factor complex; P:mRNA 3'-end processing		IPR032319 (PFAM); G3DSA:3.40.50.300 (GENE3D); IPR032324 (PFAM); IPR038239 (G3DSA:2.60.120.GENE3D); PTHR12755 (PANTHER); PTHR12755:SF6 (PANTHER); cd01983 (CDD); IPR027417 (SUPERFAMILY)	no GO terms	no GO terms
Tco_001635-T4	protein CLP1 homolog	308	0	88.12	3	F:GO:0005524; C:GO:0005849; P:GO:0031124	F:ATP binding; C:mRNA cleavage factor complex; P:mRNA 3'-end processing		IPR010655 (PFAM); IPR032319 (PFAM); IPR038238 (G3DSA:3.30.70.GENE3D); G3DSA:3.40.50.300 (GENE3D); PTHR12755:SF6 (PANTHER); PTHR12755 (PANTHER); cd01983 (CDD); IPR027417 (SUPERFAMILY)	P:GO:0031124	P:mRNA 3'-end processing
Tco_001639-T1	mediator of RNA polymerase II transcription subunit 1 isoform X1	2070	0	71.38	3	F:GO:0003712; P:GO:0006357; C:GO:0016592	F:transcription coregulator activity; P:regulation of transcription by RNA polymerase II; C:mediator complex		IPR019680 (PFAM); PTHR12881 (PANTHER)	F:GO:0003712; P:GO:0006357; C:GO:0016592	F:transcription coregulator activity; P:regulation of transcription by RNA polymerase II; C:mediator complex
Tco_001759-T1	Reversion-inducing cysteine-rich protein with Kazal motifs	949	0	64.4	5	P:GO:0001944; F:GO:0005515; F:GO:0008191; P:GO:0060828; P:GO:1904684	P:vasculature development; F:protein binding; F:metalloendopeptidase inhibitor activity; P:regulation of canonical Wnt signaling pathway; P:negative regulation of metalloendopeptidase activity		IPR002350 (SMART); G3DSA:3.30.60.30 (GENE3D); IPR002350 (PFAM); IPR039016 (PANTHER); IPR002350 (PROSITE_PROFILES); PS51257 (PROSITE_PROFILES); IPR002350 (PROSITE_PROFILES); cd00104 (CDD); IPR036058 (SUPERFAMILY); IPR036058 (SUPERFAMILY)	P:GO:0001944; F:GO:0005515; F:GO:0008191; P:GO:0060828; P:GO:1904684	P:vasculature development; F:protein binding; F:metalloendopeptidase inhibitor activity; P:regulation of canonical Wnt signaling pathway; P:negative regulation of metalloendopeptidase activity
Tco_001868-T1	cyclin-dependent kinase 12-like isoform X2	869	0	67.87	3	F:GO:0004672; F:GO:0005524; P:GO:0006468	F:protein kinase activity; F:ATP binding; P:protein phosphorylation		IPR000719 (SMART); G3DSA:3.30.200.20 (GENE3D); G3DSA:1.10.510.10 (GENE3D); PF12330 (PFAM); IPR000719 (PFAM); PTHR24056 (PANTHER); PTHR24056:SF362 (PANTHER); IPR000719 (PROSITE_PROFILES); cd07864 (CDD); IPR011009 (SUPERFAMILY)	F:GO:0004672; F:GO:0005524; P:GO:0006468	F:protein kinase activity; F:ATP binding; P:protein phosphorylation
Tco_001893-T3	---NA---	318							IPR013783 (G3DSA:2.60.40.GENE3D); IPR013783 (G3DSA:2.60.40.GENE3D); IPR036179 (SUPERFAMILY); IPR036179 (SUPERFAMILY)	no GO terms	no GO terms
Tco_002272-T1	JNK1/MAPK8-associated membrane protein	304	3.41928e-146	79.84	2	P:GO:0006986; C:GO:0016021	P:response to unfolded protein; C:integral component of membrane		IPR008485 (PFAM); IPR008485 (PANTHER); PTHR12740:SF4 (PANTHER)	P:GO:0006986; C:GO:0016021	P:response to unfolded protein; C:integral component of membrane
Tco_002277-T1	apoptosis-stimulating of p53 protein 2 isoform X4	1312	2.90765e-127	90.25	1	F:GO:0005515	F:protein binding		IPR001452 (PRINTS); IPR002110 (SMART); IPR001452 (SMART); IPR036770 (G3DSA:1.25.40.GENE3D); IPR020683 (PFAM); IPR001452 (PFAM); PTHR24131 (PANTHER); IPR020683 (PROSITE_PROFILES); IPR002110 (PROSITE_PROFILES); IPR002110 (PROSITE_PROFILES); IPR001452 (PROSITE_PROFILES); cd11807 (CDD); IPR036770 (SUPERFAMILY); IPR036028 (SUPERFAMILY)	F:GO:0005515	F:protein binding
Tco_002277-T2	apoptosis-stimulating of p53 protein 2 isoform X4	1476	2.40946e-125	90.17	1	F:GO:0005515	F:protein binding		IPR001452 (PRINTS); IPR001452 (SMART); IPR002110 (SMART); IPR036770 (G3DSA:1.25.40.GENE3D); IPR001452 (PFAM); IPR020683 (PFAM); G3DSA:3.10.20.90 (GENE3D); PTHR24131 (PANTHER); IPR002110 (PROSITE_PROFILES); IPR002110 (PROSITE_PROFILES); IPR001452 (PROSITE_PROFILES); IPR020683 (PROSITE_PROFILES); cd16125 (CDD); cd11807 (CDD); IPR029071 (SUPERFAMILY); IPR036770 (SUPERFAMILY); IPR036028 (SUPERFAMILY)	F:GO:0005515	F:protein binding
Tco_002277-T3	apoptosis-stimulating of p53 protein 2 isoform X4	1346	8.33669e-127	90.25	1	F:GO:0005515	F:protein binding		IPR001452 (PRINTS); IPR002110 (SMART); IPR001452 (SMART); IPR036770 (G3DSA:1.25.40.GENE3D); IPR001452 (PFAM); IPR020683 (PFAM); PTHR24131 (PANTHER); IPR002110 (PROSITE_PROFILES); IPR001452 (PROSITE_PROFILES); IPR020683 (PROSITE_PROFILES); IPR002110 (PROSITE_PROFILES); cd11807 (CDD); IPR036028 (SUPERFAMILY); IPR036770 (SUPERFAMILY)	F:GO:0005515	F:protein binding
Tco_002277-T4	apoptosis-stimulating of p53 protein 2 isoform X4	1320	3.17523e-127	90.29	1	F:GO:0005515	F:protein binding		IPR001452 (PRINTS); IPR002110 (SMART); IPR001452 (SMART); IPR020683 (PFAM); IPR001452 (PFAM); IPR036770 (G3DSA:1.25.40.GENE3D); PTHR24131 (PANTHER); IPR002110 (PROSITE_PROFILES); IPR002110 (PROSITE_PROFILES); IPR001452 (PROSITE_PROFILES); IPR020683 (PROSITE_PROFILES); cd11807 (CDD); IPR036028 (SUPERFAMILY); IPR036770 (SUPERFAMILY)	F:GO:0005515	F:protein binding
Tco_002277-T5	apoptosis-stimulating of p53 protein 2 isoform X4	1342	8.81279e-127	90.25	1	F:GO:0005515	F:protein binding		IPR001452 (PRINTS); IPR001452 (SMART); IPR002110 (SMART); IPR020683 (PFAM); IPR036770 (G3DSA:1.25.40.GENE3D); IPR001452 (PFAM); PTHR24131 (PANTHER); IPR002110 (PROSITE_PROFILES); IPR001452 (PROSITE_PROFILES); IPR020683 (PROSITE_PROFILES); IPR002110 (PROSITE_PROFILES); cd11807 (CDD); IPR036028 (SUPERFAMILY); IPR036770 (SUPERFAMILY)	F:GO:0005515	F:protein binding
Tco_002318-T1	N-acetylated-alpha-linked acidic dipeptidase 2	821	0	60.13	2	C:GO:0016020; C:GO:0016021	C:membrane; C:integral component of membrane		IPR036757 (G3DSA:1.20.930.GENE3D); IPR007365 (PFAM); IPR003137 (PFAM); IPR007484 (PFAM); IPR039373 (PANTHER); cd08022 (CDD); cd08022 (CDD); SSF53187 (SUPERFAMILY); IPR036757 (SUPERFAMILY); SSF52025 (SUPERFAMILY)	no GO terms	no GO terms
Tco_002323-T1	embryonic polarity protein dorsal-like protein	694	2.59821e-151	70.36	6	F:GO:0003677; F:GO:0003700; C:GO:0005634; C:GO:0005737; P:GO:0006355; C:GO:0042025	F:DNA binding; F:DNA-binding transcription factor activity; C:nucleus; C:cytoplasm; P:regulation of transcription, DNA-templated; C:host cell nucleus		IPR000451 (PRINTS); IPR002909 (SMART); IPR011539 (PFAM); IPR013783 (G3DSA:2.60.40.GENE3D); IPR037059 (G3DSA:2.60.40.GENE3D); IPR032397 (PFAM); IPR000451 (PANTHER); IPR011539 (PROSITE_PROFILES); IPR033926 (CDD); IPR014756 (SUPERFAMILY); IPR008967 (SUPERFAMILY)	F:GO:0003677; F:GO:0003700; C:GO:0005737; P:GO:0006355; C:GO:0042025	F:DNA binding; F:DNA-binding transcription factor activity; C:cytoplasm; P:regulation of transcription, DNA-templated; C:host cell nucleus
Tco_002360-T1	---NA---	95							no IPS match	no IPS match	no IPS match
Tco_002409-T2	Down syndrome cell adhesion molecule-like protein Dscam2 isoform X45	1729	0	63.12	1	F:GO:0005515	F:protein binding		IPR003961 (SMART); IPR013106 (SMART); IPR003598 (SMART); IPR003599 (SMART); IPR013783 (G3DSA:2.60.40.GENE3D); IPR013783 (G3DSA:2.60.40.GENE3D); IPR013783 (G3DSA:2.60.40.GENE3D); PF13927 (PFAM); IPR013783 (G3DSA:2.60.40.GENE3D); IPR013783 (G3DSA:2.60.40.GENE3D); IPR013783 (G3DSA:2.60.40.GENE3D); IPR003961 (PFAM); IPR013783 (G3DSA:2.60.40.GENE3D); IPR013783 (G3DSA:2.60.40.GENE3D); IPR013783 (G3DSA:…	F:GO:0005515	F:protein binding
Tco_002542-T1	protein stoned-B	1442	0	68.91	3	P:GO:0006886; P:GO:0006897; C:GO:0030131	P:intracellular protein transport; P:endocytosis; C:clathrin adaptor complex		IPR001392 (PRINTS); IPR028565 (PFAM); PTHR10529 (PANTHER); PTHR10529:SF344 (PANTHER); IPR012320 (PROSITE_PROFILES); IPR028565 (PROSITE_PROFILES); IPR036168 (SUPERFAMILY)	P:GO:0006886; P:GO:0006897; P:GO:0016192; C:GO:0030131	P:intracellular protein transport; P:endocytosis; P:vesicle-mediated transport; C:clathrin adaptor complex
Tco_002574-T2	uncharacterized protein CG10915-like isoform X7	729	3.50032e-119	56.57					IPR019131 (PFAM); PTHR23166 (PANTHER); PTHR23166:SF5 (PANTHER)	no GO terms	no GO terms
Tco_002637-T1	UPF0415 protein C7orf25 homolog	358	1.59505e-78	57.08					IPR010733 (PFAM); IPR041076 (PFAM); PTHR13379 (PANTHER)	no GO terms	no GO terms
Tco_002641-T1	retinoic acid receptor gamma isoform X2	530	6.06948e-74	62.87	12	F:GO:0000976; F:GO:0003707; F:GO:0004879; C:GO:0005634; P:GO:0006357; F:GO:0008270; P:GO:0009755; P:GO:0032526; C:GO:0042025; P:GO:0048384; P:GO:0048513; P:GO:0071396	F:transcription regulatory region sequence-specific DNA binding; F:steroid hormone receptor activity; F:nuclear receptor activity; C:nucleus; P:regulation of transcription by RNA polymerase II; F:zinc ion binding; P:hormone-mediated signaling pathway; P:response to retinoic acid; C:host cell nucleus; P:retinoic acid receptor signaling pathway; P:animal organ development; P:cellular response to li…		IPR003078 (PRINTS); IPR001723 (PRINTS); IPR001628 (PRINTS); IPR001628 (SMART); IPR000536 (SMART); IPR013088 (G3DSA:3.30.50.GENE3D); IPR001628 (PFAM); IPR000536 (PFAM); IPR035500 (G3DSA:1.10.565.GENE3D); PTHR24085 (PANTHER); IPR000536 (PROSITE_PROFILES); IPR001628 (PROSITE_PROFILES); cd06916 (CDD); SSF57716 (SUPERFAMILY); IPR035500 (SUPERFAMILY)	F:GO:0003677; F:GO:0003700; F:GO:0003707; F:GO:0004879; C:GO:0005634; P:GO:0006355; F:GO:0008270; C:GO:0042025; F:GO:0043565; P:GO:0048384	F:DNA binding; F:DNA-binding transcription factor activity; F:steroid hormone receptor activity; F:nuclear receptor activity; C:nucleus; P:regulation of transcription, DNA-templated; F:zinc ion binding; C:host cell nucleus; F:sequence-specific DNA binding; P:retinoic acid receptor signaling pathway
Tco_002667-T1	DNA (cytosine-5)-methyltransferase 3A-like	684	8.47896e-177	63.97	13	P:GO:0000122; C:GO:0000775; F:GO:0003677; F:GO:0005515; C:GO:0005720; P:GO:0006346; P:GO:0006349; P:GO:0031503; P:GO:0043045; F:GO:0051718; P:GO:0060821; P:GO:0071230; P:GO:0090116	P:negative regulation of transcription by RNA polymerase II; C:chromosome, centromeric region; F:DNA binding; F:protein binding; C:nuclear heterochromatin; P:methylation-dependent chromatin silencing; P:regulation of gene expression by genetic imprinting; P:protein-containing complex localization; P:DNA methylation involved in embryo development; F:DNA (cytosine-5-)-methyltransferase activity, ac…	EC:2.1.1.37	IPR000313 (SMART); IPR000313 (PFAM); G3DSA:3.40.50.150 (GENE3D); IPR040552 (PFAM); IPR013083 (G3DSA:3.30.40.GENE3D); G3DSA:2.30.30.140 (GENE3D); IPR001525 (PFAM); PTHR23068 (PANTHER); PTHR23068 (PANTHER); PTHR23068:SF9 (PANTHER); IPR000313 (PROSITE_PROFILES); IPR001525 (PROSITE_PROFILES); IPR025766 (PROSITE_PROFILES); cd11725 (CDD); IPR029063 (SUPERFAMILY); SSF63748 (SUPERFAMILY); IPR011011 (SUPE…	F:GO:0008168	F:methyltransferase activity	DNA (cytosine-5-)-methyltransferase
Tco_002714-T1	7SK snRNA methylphosphate capping enzyme-like	594	1.20088e-147	60.47	2	F:GO:0008168; P:GO:0009451	F:methyltransferase activity; P:RNA modification		G3DSA:3.40.50.150 (GENE3D); IPR010675 (PFAM); IPR025714 (PFAM); PTHR12315:SF0 (PANTHER); IPR039772 (PANTHER); IPR024160 (PROSITE_PROFILES); cd02440 (CDD); IPR029063 (SUPERFAMILY)	F:GO:0008168	F:methyltransferase activity
Tco_002833-T1	forkhead box protein J3 isoform X2	267	3.52061e-52	67.47	3	F:GO:0003700; P:GO:0006355; F:GO:0043565	F:DNA-binding transcription factor activity; P:regulation of transcription, DNA-templated; F:sequence-specific DNA binding		IPR001766 (PRINTS); IPR001766 (SMART); IPR036388 (G3DSA:1.10.10.GENE3D); IPR001766 (PFAM); PTHR46078 (PANTHER); IPR001766 (PROSITE_PROFILES); IPR001766 (CDD); IPR036390 (SUPERFAMILY)	F:GO:0003700; P:GO:0006355; F:GO:0043565	F:DNA-binding transcription factor activity; P:regulation of transcription, DNA-templated; F:sequence-specific DNA binding
Tco_002833-T2	forkhead box protein J3-like isoform X2	379	9.59098e-51	63.08	3	F:GO:0003700; P:GO:0006355; F:GO:0043565	F:DNA-binding transcription factor activity; P:regulation of transcription, DNA-templated; F:sequence-specific DNA binding		IPR001766 (PRINTS); IPR001766 (SMART); IPR001766 (PFAM); IPR036388 (G3DSA:1.10.10.GENE3D); PTHR46078 (PANTHER); IPR001766 (PROSITE_PROFILES); IPR001766 (CDD); IPR036390 (SUPERFAMILY)	F:GO:0003700; P:GO:0006355; F:GO:0043565	F:DNA-binding transcription factor activity; P:regulation of transcription, DNA-templated; F:sequence-specific DNA binding
Tco_002833-T3	forkhead box protein J3 isoform X2	321	1.10148e-51	66.07	3	F:GO:0003700; P:GO:0006355; F:GO:0043565	F:DNA-binding transcription factor activity; P:regulation of transcription, DNA-templated; F:sequence-specific DNA binding		IPR001766 (PRINTS); IPR001766 (SMART); IPR036388 (G3DSA:1.10.10.GENE3D); IPR001766 (PFAM); PTHR46078 (PANTHER); IPR001766 (PROSITE_PROFILES); IPR001766 (CDD); IPR036390 (SUPERFAMILY)	F:GO:0003700; P:GO:0006355; F:GO:0043565	F:DNA-binding transcription factor activity; P:regulation of transcription, DNA-templated; F:sequence-specific DNA binding
Tco_002840-T1	pleckstrin homology domain-containing family M member 2-like	980	2.53094e-75	53.64	6	P:GO:0007030; C:GO:0010008; F:GO:0019894; P:GO:0032418; P:GO:0032880; P:GO:1903527	P:Golgi organization; C:endosome membrane; F:kinesin binding; P:lysosome localization; P:regulation of protein localization; P:positive regulation of membrane tubulation		IPR004012 (SMART); IPR001849 (PFAM); IPR004012 (PFAM); IPR011993 (G3DSA:2.30.29.GENE3D); G3DSA:1.20.58.900 (GENE3D); PTHR46556 (PANTHER); IPR001849 (PROSITE_PROFILES); IPR004012 (PROSITE_PROFILES); SSF50729 (SUPERFAMILY); IPR037213 (SUPERFAMILY)	no GO terms	no GO terms
Tco_002840-T2	pleckstrin homology domain-containing family M member 2-like	728	1.92609e-59	54.87	6	P:GO:0007030; C:GO:0010008; F:GO:0019894; P:GO:0032418; P:GO:0032880; P:GO:1903527	P:Golgi organization; C:endosome membrane; F:kinesin binding; P:lysosome localization; P:regulation of protein localization; P:positive regulation of membrane tubulation		IPR001849 (PFAM); IPR011993 (G3DSA:2.30.29.GENE3D); PTHR46556 (PANTHER); IPR001849 (PROSITE_PROFILES); SSF50729 (SUPERFAMILY)	no GO terms	no GO terms
Tco_003042-T1	segment polarity protein dishevelled homolog DVL-3 isoform X1	689	0	78.12	3	F:GO:0005515; P:GO:0016055; P:GO:0035556	F:protein binding; P:Wnt signaling pathway; P:intracellular signal transduction		IPR008339 (PRINTS); IPR001158 (SMART); IPR000591 (SMART); IPR001478 (SMART); IPR000591 (PFAM); IPR001158 (PFAM); G3DSA:2.30.42.10 (GENE3D); IPR003351 (PFAM); IPR036388 (G3DSA:1.10.10.GENE3D); IPR001478 (PFAM); IPR038207 (G3DSA:3.10.20.GENE3D); IPR024580 (PFAM); IPR015506 (PANTHER); IPR008342 (PTHR10878:PANTHER); IPR001158 (PROSITE_PROFILES); IPR000591 (PROSITE_PROFILES); IPR001478 (PROSITE_PROFIL…	F:GO:0005515; P:GO:0016055; P:GO:0035556	F:protein binding; P:Wnt signaling pathway; P:intracellular signal transduction
Tco_003129-T1	Protein melted	924	0	66.78					IPR001849 (SMART); IPR001849 (PFAM); IPR011993 (G3DSA:2.30.29.GENE3D); IPR039888 (PANTHER); IPR001849 (PROSITE_PROFILES); cd01264 (CDD); IPR016024 (SUPERFAMILY); SSF50729 (SUPERFAMILY)	no GO terms	no GO terms
Tco_021201-T1	---NA---	4580			1	F:GO:0005515	F:protein binding		IPR003961 (SMART); IPR003598 (SMART); IPR003599 (SMART); IPR013783 (G3DSA:2.60.40.GENE3D); IPR013783 (G3DSA:2.60.40.GENE3D); IPR003961 (PFAM); IPR013783 (G3DSA:2.60.40.GENE3D); IPR013098 (PFAM); IPR013783 (G3DSA:2.60.40.GENE3D); IPR013783 (G3DSA:2.60.40.GENE3D); IPR013783 (G3DSA:2.60.40.GENE3D); IPR013783 (G3DSA:2.60.40.GENE3D); IPR013783 (G3DSA:2.60.40.GENE3D); IPR013783 (G3DSA:2.60.40.GENE3D); …	F:GO:0005515	F:protein binding
Tco_003406-T1	rho guanine nucleotide exchange factor 17-like	2306	0	70.78	1	F:GO:0005089	F:Rho guanyl-nucleotide exchange factor activity		IPR000219 (SMART); IPR035899 (G3DSA:1.20.900.GENE3D); IPR015943 (G3DSA:2.130.10.GENE3D); IPR000219 (PFAM); IPR039917 (PTHR12877:PANTHER); IPR039919 (PANTHER); IPR000219 (PROSITE_PROFILES); IPR000219 (CDD); IPR035899 (SUPERFAMILY); IPR036322 (SUPERFAMILY); SSF50729 (SUPERFAMILY)	F:GO:0005085; F:GO:0005089; F:GO:0005515	F:guanyl-nucleotide exchange factor activity; F:Rho guanyl-nucleotide exchange factor activity; F:protein binding
Tco_003608-T1	importin-7 isoform X1	1051	0	82.64	3	C:GO:0005634; P:GO:0006886; F:GO:0008536	C:nucleus; P:intracellular protein transport; F:Ran GTPase binding		IPR001494 (SMART); IPR011989 (G3DSA:1.25.10.GENE3D); IPR001494 (PFAM); PTHR10997 (PANTHER); PTHR10997:SF27 (PANTHER); IPR001494 (PROSITE_PROFILES); IPR016024 (SUPERFAMILY)	P:GO:0006886; F:GO:0008536	P:intracellular protein transport; F:Ran GTPase binding
Tco_003672-T1	NADH dehydrogenase [ubiquinone] 1 alpha subcomplex assembly factor 3	198	2.06005e-57	73.28	1	P:GO:0032981	P:mitochondrial respiratory chain complex I assembly		IPR036748 (G3DSA:3.40.1230.GENE3D); IPR007523 (PFAM); PTHR21192:SF2 (PANTHER); IPR007523 (PANTHER); IPR034095 (CDD); IPR036748 (SUPERFAMILY)	P:GO:0032981	P:mitochondrial respiratory chain complex I assembly
Tco_003672-T2	NADH dehydrogenase [ubiquinone] 1 alpha subcomplex assembly factor 3	182	1.43447e-57	73.28	1	P:GO:0032981	P:mitochondrial respiratory chain complex I assembly		IPR007523 (PFAM); IPR036748 (G3DSA:3.40.1230.GENE3D); IPR007523 (PANTHER); PTHR21192:SF2 (PANTHER); IPR034095 (CDD); IPR036748 (SUPERFAMILY)	P:GO:0032981	P:mitochondrial respiratory chain complex I assembly
Tco_003861-T1	adenylate cyclase type 3	677	0	67.99	5	F:GO:0005488; P:GO:0009190; C:GO:0016020; F:GO:0016829; P:GO:0035556	F:binding; P:cyclic nucleotide biosynthetic process; C:membrane; F:lyase activity; P:intracellular signal transduction		IPR001054 (SMART); IPR001054 (PFAM); IPR029787 (G3DSA:3.30.70.GENE3D); IPR029787 (G3DSA:3.30.70.GENE3D); PTHR45627:SF13 (PANTHER); PTHR45627 (PANTHER); IPR001054 (PROSITE_PROFILES); IPR001054 (PROSITE_PROFILES); cd07302 (CDD); cd07302 (CDD); IPR029787 (SUPERFAMILY); IPR029787 (SUPERFAMILY)	P:GO:0009190; P:GO:0035556	P:cyclic nucleotide biosynthetic process; P:intracellular signal transduction
Tco_003958-T1	DENN domain-containing protein 5A	1323	0	75.45	1	F:GO:0005515	F:protein binding		IPR005112 (SMART); IPR005113 (SMART); IPR004012 (SMART); IPR001194 (SMART); IPR004012 (PFAM); IPR005112 (PFAM); G3DSA:3.40.50.11500 (GENE3D); IPR001194 (PFAM); IPR001024 (PFAM); G3DSA:1.20.58.900 (GENE3D); G3DSA:2.60.60.20 (GENE3D); IPR005113 (PFAM); G3DSA:1.20.58.900 (GENE3D); PTHR46070 (PANTHER); IPR004012 (PROSITE_PROFILES); IPR004012 (PROSITE_PROFILES); IPR001024 (PROSITE_PROFILES); IPR037516…	F:GO:0005515	F:protein binding
Tco_004097-T2	estrogen sulfotransferase-like isoform X3	268	2.20456e-65	66.77	1	F:GO:0008146	F:sulfotransferase activity		G3DSA:3.40.50.300 (GENE3D); IPR000863 (PFAM); PTHR11783 (PANTHER); PTHR11783:SF205 (PANTHER); IPR027417 (SUPERFAMILY)	F:GO:0008146	F:sulfotransferase activity
Tco_004120-T2	protein phosphatase 1 regulatory subunit 12A isoform X10	846	0	72.04	3	P:GO:0007165; F:GO:0019208; F:GO:0019901	P:signal transduction; F:phosphatase regulator activity; F:protein kinase binding		IPR002110 (SMART); IPR017401 (PIRSF); IPR036770 (G3DSA:1.25.40.GENE3D); IPR031775 (PFAM); IPR020683 (PFAM); IPR036770 (G3DSA:1.25.40.GENE3D); PTHR24179 (PANTHER); IPR002110 (PROSITE_PROFILES); IPR002110 (PROSITE_PROFILES); IPR002110 (PROSITE_PROFILES); IPR002110 (PROSITE_PROFILES); IPR020683 (PROSITE_PROFILES); IPR036770 (SUPERFAMILY)	F:GO:0005515; P:GO:0007165; F:GO:0019208; F:GO:0019901	F:protein binding; P:signal transduction; F:phosphatase regulator activity; F:protein kinase binding
Tco_004123-T1	mitochondrial carrier homolog 2-like	324	6.43481e-113	67.52	2	C:GO:0016020; C:GO:0016021	C:membrane; C:integral component of membrane		IPR023395 (G3DSA:1.50.40.GENE3D); IPR018108 (PFAM); PTHR10780 (PANTHER); PTHR10780:SF18 (PANTHER); IPR018108 (PROSITE_PROFILES); IPR023395 (SUPERFAMILY)	no GO terms	no GO terms
Tco_004202-T1	Dyslexia-associated protein KIAA0319-like protein	995	0	65.47	2	C:GO:0016020; C:GO:0016021	C:membrane; C:integral component of membrane		IPR022409 (SMART); IPR013783 (G3DSA:2.60.40.GENE3D); PTHR46182 (PANTHER); IPR000601 (PROSITE_PROFILES); IPR013980 (PROSITE_PROFILES); cd00146 (CDD); cd00146 (CDD); IPR035986 (SUPERFAMILY); IPR035986 (SUPERFAMILY); IPR035986 (SUPERFAMILY); IPR035986 (SUPERFAMILY)	no GO terms	no GO terms
Tco_004340-T1	C-Jun-amino-terminal kinase-interacting protein 4-like isoform X21	1278	0	72.27	1	F:GO:0005078	F:MAP-kinase scaffold activity		G3DSA:1.20.5.1000 (GENE3D); IPR015943 (G3DSA:2.130.10.GENE3D); IPR032486 (PFAM); IPR019143 (PFAM); IPR039911 (PANTHER); IPR034743 (PROSITE_PROFILES); IPR034744 (PROSITE_PROFILES); IPR036322 (SUPERFAMILY)	F:GO:0005078; F:GO:0005515	F:MAP-kinase scaffold activity; F:protein binding
Tco_004340-T2	C-Jun-amino-terminal kinase-interacting protein 4-like isoform X21	1304	0	73.25	1	F:GO:0005078	F:MAP-kinase scaffold activity		IPR032486 (PFAM); IPR019143 (PFAM); G3DSA:1.20.5.1000 (GENE3D); IPR015943 (G3DSA:2.130.10.GENE3D); IPR039911 (PANTHER); IPR034743 (PROSITE_PROFILES); IPR034744 (PROSITE_PROFILES); IPR036322 (SUPERFAMILY)	F:GO:0005078; F:GO:0005515	F:MAP-kinase scaffold activity; F:protein binding
Tco_021219-T1	P-like protein	209	2.25246e-96	84.89	2	C:GO:0016021; P:GO:0055085	C:integral component of membrane; P:transmembrane transport		IPR004680 (PFAM); PTHR43568 (PANTHER)	C:GO:0016021; P:GO:0055085	C:integral component of membrane; P:transmembrane transport
Tco_004834-T1	protein pigeon	1041	6.72696e-64	43.25					IPR028010 (PFAM); IPR026172 (PANTHER)	no GO terms	no GO terms
Tco_004848-T1	leucine-rich repeats and immunoglobulin-like domains protein 3 isoform X2	1155	0	65.17	1	F:GO:0005515	F:protein binding		IPR003591 (SMART); IPR003598 (SMART); SM00364 (SMART); IPR000483 (SMART); IPR003599 (SMART); IPR000372 (SMART); SM00365 (SMART); IPR032675 (G3DSA:3.80.10.GENE3D); IPR013783 (G3DSA:2.60.40.GENE3D); IPR032675 (G3DSA:3.80.10.GENE3D); IPR013783 (G3DSA:2.60.40.GENE3D); IPR013098 (PFAM); IPR013783 (G3DSA:2.60.40.GENE3D); IPR001611 (PFAM); IPR032675 (G3DSA:3.80.10.GENE3D); PF13927 (PFAM); PTHR45842:SF13…	F:GO:0005515	F:protein binding
Tco_004914-T1	methionine-R-sulfoxide reductase B2, mitochondrial	191	2.14901e-60	75.41	5	P:GO:0006979; P:GO:0030091; F:GO:0033743; F:GO:0046872; P:GO:0055114	P:response to oxidative stress; P:protein repair; F:peptide-methionine (R)-S-oxide reductase activity; F:metal ion binding; P:oxidation-reduction process	EC:1.8.4.12	G3DSA:2.170.150.20 (GENE3D); IPR002579 (PFAM); IPR002579 (TIGRFAM); PTHR10173:SF37 (PANTHER); IPR028427 (PANTHER); IPR002579 (PROSITE_PROFILES); IPR011057 (SUPERFAMILY)	P:GO:0006979; F:GO:0016671; P:GO:0030091; F:GO:0033743; P:GO:0055114	P:response to oxidative stress; F:oxidoreductase activity, acting on a sulfur group of donors, disulfide as acceptor; P:protein repair; F:peptide-methionine (R)-S-oxide reductase activity; P:oxidation-reduction process	Peptide-methionine (R)-S-oxide reductase
Tco_005050-T1	sodium-coupled monocarboxylate transporter 2	582	2.70801e-84	56	3	C:GO:0016020; F:GO:0022857; P:GO:0055085	C:membrane; F:transmembrane transporter activity; P:transmembrane transport		IPR001734 (TIGRFAM); IPR038377 (G3DSA:1.20.1730.GENE3D); IPR001734 (PFAM); PTHR42985 (PANTHER); PTHR42985:SF23 (PANTHER); IPR001734 (PROSITE_PROFILES)	C:GO:0016020; F:GO:0022857; P:GO:0055085	C:membrane; F:transmembrane transporter activity; P:transmembrane transport
Tco_005050-T2	sodium-coupled monocarboxylate transporter 2	626	3.8419e-86	54.05	3	C:GO:0016020; F:GO:0022857; P:GO:0055085	C:membrane; F:transmembrane transporter activity; P:transmembrane transport		IPR038377 (G3DSA:1.20.1730.GENE3D); IPR001734 (TIGRFAM); IPR001734 (PFAM); PTHR42985 (PANTHER); PTHR42985:SF23 (PANTHER); IPR001734 (PROSITE_PROFILES)	C:GO:0016020; F:GO:0022857; P:GO:0055085	C:membrane; F:transmembrane transporter activity; P:transmembrane transport
Tco_005611-T1	solute carrier family 25 member 40	336	9.60848e-148	75.44	3	F:GO:0005347; C:GO:0016020; P:GO:0055085	F:ATP transmembrane transporter activity; C:membrane; P:transmembrane transport		IPR002067 (PRINTS); IPR018108 (PFAM); IPR023395 (G3DSA:1.50.40.GENE3D); IPR023395 (G3DSA:1.50.40.GENE3D); PTHR45760:SF5 (PANTHER); PTHR45760 (PANTHER); IPR018108 (PROSITE_PROFILES); IPR018108 (PROSITE_PROFILES); IPR018108 (PROSITE_PROFILES); IPR023395 (SUPERFAMILY)	F:GO:0005347; P:GO:0055085	F:ATP transmembrane transporter activity; P:transmembrane transport
Tco_005622-T1	kinesin-like protein KIF28P	1004	0	69.61	4	F:GO:0003777; F:GO:0005524; P:GO:0007018; F:GO:0008017	F:microtubule motor activity; F:ATP binding; P:microtubule-based movement; F:microtubule binding	EC:3.6.1.15	IPR001752 (PRINTS); IPR001752 (SMART); IPR036961 (G3DSA:3.40.850.GENE3D); G3DSA:2.60.200.20 (GENE3D); IPR001752 (PFAM); IPR022140 (PFAM); IPR027640 (PANTHER); PTHR24115:SF586 (PANTHER); IPR001752 (PROSITE_PROFILES); IPR000253 (CDD); IPR008984 (SUPERFAMILY); IPR027417 (SUPERFAMILY)	F:GO:0003777; F:GO:0005515; F:GO:0005524; P:GO:0007018; F:GO:0008017	F:microtubule motor activity; F:protein binding; F:ATP binding; P:microtubule-based movement; F:microtubule binding	Nucleoside-triphosphate phosphatase
Tco_005622-T2	kinesin-like protein KIF28P	979	0	69.82	4	F:GO:0003777; F:GO:0005524; P:GO:0007018; F:GO:0008017	F:microtubule motor activity; F:ATP binding; P:microtubule-based movement; F:microtubule binding	EC:3.6.1.15	IPR001752 (PRINTS); IPR001752 (SMART); IPR022140 (PFAM); IPR036961 (G3DSA:3.40.850.GENE3D); G3DSA:2.60.200.20 (GENE3D); IPR001752 (PFAM); PTHR24115:SF586 (PANTHER); IPR027640 (PANTHER); IPR001752 (PROSITE_PROFILES); IPR000253 (CDD); IPR008984 (SUPERFAMILY); IPR027417 (SUPERFAMILY)	F:GO:0003777; F:GO:0005515; F:GO:0005524; P:GO:0007018; F:GO:0008017	F:microtubule motor activity; F:protein binding; F:ATP binding; P:microtubule-based movement; F:microtubule binding	Nucleoside-triphosphate phosphatase
Tco_005829-T1	neurogenic locus notch homolog protein 1-like	432	2.22467e-13	51.24					IPR000742 (SMART); G3DSA:2.10.25.10 (GENE3D); G3DSA:2.10.25.10 (GENE3D); PTHR24044 (PANTHER); IPR000742 (PROSITE_PROFILES); IPR000742 (PROSITE_PROFILES); IPR000742 (PROSITE_PROFILES); cd00054 (CDD); SSF57196 (SUPERFAMILY); SSF57196 (SUPERFAMILY); SSF57196 (SUPERFAMILY)	no GO terms	no GO terms
Tco_005847-T1	neogenin-like isoform X2	1461	0	73.48	6	F:GO:0005515; C:GO:0005887; P:GO:0007411; P:GO:0030513; F:GO:0038023; P:GO:0055072	F:protein binding; C:integral component of plasma membrane; P:axon guidance; P:positive regulation of BMP signaling pathway; F:signaling receptor activity; P:iron ion homeostasis		PR00014 (PRINTS); IPR003599 (SMART); IPR003598 (SMART); IPR003961 (SMART); IPR013783 (G3DSA:2.60.40.GENE3D); IPR013783 (G3DSA:2.60.40.GENE3D); IPR013783 (G3DSA:2.60.40.GENE3D); IPR013783 (G3DSA:2.60.40.GENE3D); IPR013098 (PFAM); IPR013783 (G3DSA:2.60.40.GENE3D); IPR013783 (G3DSA:2.60.40.GENE3D); IPR010560 (PFAM); IPR003961 (PFAM); IPR013783 (G3DSA:2.60.40.GENE3D); IPR013783 (G3DSA:2.60.40.GENE3D)…	F:GO:0005515; C:GO:0005887; P:GO:0007399; P:GO:0007411; C:GO:0016021; P:GO:0030513; F:GO:0038023; P:GO:0055072	F:protein binding; C:integral component of plasma membrane; P:nervous system development; P:axon guidance; C:integral component of membrane; P:positive regulation of BMP signaling pathway; F:signaling receptor activity; P:iron ion homeostasis
Tco_021261-T1	kelch-like protein 18	573	0	84.95	1	F:GO:0005515	F:protein binding		PR00501 (PRINTS); IPR011705 (SMART); IPR000210 (SMART); IPR006652 (SMART); IPR011705 (PFAM); IPR006652 (PFAM); IPR015915 (G3DSA:2.120.10.GENE3D); IPR015915 (G3DSA:2.120.10.GENE3D); IPR017096 (PIRSF); IPR000210 (PFAM); G3DSA:3.30.710.10 (GENE3D); G3DSA:1.25.40.420 (GENE3D); PTHR24412 (PANTHER); PTHR24412:SF74 (PANTHER); PTHR24412 (PANTHER); PTHR24412 (PANTHER); PTHR24412:SF74 (PANTHER); IPR000210 …	F:GO:0005515	F:protein binding
Tco_021261-T2	kelch-like protein 18	585	0	84.88	1	F:GO:0005515	F:protein binding		PR00501 (PRINTS); IPR006652 (SMART); IPR011705 (SMART); IPR000210 (SMART); G3DSA:3.30.710.10 (GENE3D); IPR000210 (PFAM); IPR017096 (PIRSF); IPR015915 (G3DSA:2.120.10.GENE3D); IPR011705 (PFAM); IPR006652 (PFAM); G3DSA:1.25.40.420 (GENE3D); IPR015915 (G3DSA:2.120.10.GENE3D); PTHR24412 (PANTHER); PTHR24412:SF74 (PANTHER); PTHR24412 (PANTHER); PTHR24412:SF74 (PANTHER); PTHR24412 (PANTHER); IPR000210 …	F:GO:0005515	F:protein binding
Tco_005970-T1	PTB domain-containing engulfment adapter protein 1	435	1.42569e-147	65.61	1	F:GO:0005515	F:protein binding		IPR006020 (SMART); IPR006020 (PFAM); IPR011993 (G3DSA:2.30.29.GENE3D); PTHR11232 (PANTHER); PTHR11232:SF31 (PANTHER); IPR006020 (PROSITE_PROFILES); cd14686 (CDD); cd01273 (CDD); SSF50729 (SUPERFAMILY)	F:GO:0005515	F:protein binding
Tco_006004-T1	hypothetical protein NCL1_48635	72	3.24291e-19	80.46	1	C:GO:0016021	C:integral component of membrane		no IPS match	no IPS match	no IPS match
Tco_006071-T1	zinc finger protein 1 isoform X2	1580	6.24824e-75	53.33	1	F:GO:0003677	F:DNA binding		IPR001356 (SMART); IPR013087 (SMART); G3DSA:3.30.160.60 (GENE3D); G3DSA:3.30.160.60 (GENE3D); G3DSA:3.30.160.60 (GENE3D); IPR001356 (PFAM); G3DSA:3.30.160.60 (GENE3D); G3DSA:3.30.160.60 (GENE3D); G3DSA:3.30.160.60 (GENE3D); IPR013087 (PFAM); G3DSA:1.10.10.60 (GENE3D); PTHR24391:SF27 (PANTHER); PTHR24391 (PANTHER); PTHR24391:SF27 (PANTHER); PTHR24391 (PANTHER); IPR013087 (PROSITE_PROFILES); IPR013…	F:GO:0003676; F:GO:0003677	F:nucleic acid binding; F:DNA binding
Tco_006118-T1	Synphilin-1	1620	1.72916e-87	57.17	1	F:GO:0005515	F:protein binding		IPR002110 (SMART); IPR002110 (PFAM); IPR036770 (G3DSA:1.25.40.GENE3D); IPR020683 (PFAM); IPR040133 (PANTHER); IPR020683 (PROSITE_PROFILES); IPR002110 (PROSITE_PROFILES); IPR002110 (PROSITE_PROFILES); IPR036770 (SUPERFAMILY)	F:GO:0005515	F:protein binding
Tco_006177-T1	multidrug resistance-associated protein 5 isoform X1	1387	0	62.29	5	F:GO:0005524; C:GO:0016021; F:GO:0016887; F:GO:0042626; P:GO:0055085	F:ATP binding; C:integral component of membrane; F:ATPase activity; F:ATPase-coupled transmembrane transporter activity; P:transmembrane transport	EC:3.6.1.3; EC:3.6.1.15	IPR003593 (SMART); IPR011527 (PFAM); IPR036640 (G3DSA:1.20.1560.GENE3D); IPR003439 (PFAM); G3DSA:3.40.50.300 (GENE3D); G3DSA:3.40.50.300 (GENE3D); IPR003439 (PFAM); IPR036640 (G3DSA:1.20.1560.GENE3D); IPR030250 (PTHR24223:PANTHER); PTHR24223 (PANTHER); IPR003439 (PROSITE_PROFILES); IPR011527 (PROSITE_PROFILES); IPR003439 (PROSITE_PROFILES); IPR011527 (PROSITE_PROFILES); cd03244 (CDD); cd18599 (CD…	F:GO:0005524; C:GO:0016021; F:GO:0016887; F:GO:0042626; P:GO:0055085	F:ATP binding; C:integral component of membrane; F:ATPase activity; F:ATPase-coupled transmembrane transporter activity; P:transmembrane transport	Adenosinetriphosphatase; Nucleoside-triphosphate phosphatase
Tco_006276-T1	ubiquilin-1-like isoform X1	570	0	72.28	3	C:GO:0005829; P:GO:0006511; F:GO:0031593	C:cytosol; P:ubiquitin-dependent protein catabolic process; F:polyubiquitin modification-dependent protein binding		IPR000626 (SMART); IPR006636 (SMART); IPR015940 (SMART); G3DSA:1.10.8.10 (GENE3D); G3DSA:3.10.20.90 (GENE3D); G3DSA:1.10.260.100 (GENE3D); G3DSA:1.10.260.100 (GENE3D); IPR000626 (PFAM); IPR015940 (PFAM); PTHR10677:SF21 (PANTHER); IPR015496 (PANTHER); IPR015940 (PROSITE_PROFILES); IPR000626 (PROSITE_PROFILES); cd01808 (CDD); cd14399 (CDD); IPR009060 (SUPERFAMILY); IPR029071 (SUPERFAMILY)	F:GO:0005515	F:protein binding
Tco_006284-T1	myotubularin-related protein 10-B	733	6.46566e-161	61.4					IPR022587 (PFAM); IPR010569 (PFAM); IPR030564 (PANTHER); PTHR10807:SF110 (PANTHER); IPR010569 (PROSITE_PROFILES); cd14537 (CDD); IPR029021 (SUPERFAMILY); SSF50729 (SUPERFAMILY)	no GO terms	no GO terms
Tco_006440-T1	---NA---	90							no IPS match	no IPS match	no IPS match
Tco_006464-T1	diacylglycerol kinase eta-like isoform X5	1373	0	69.98	6	F:GO:0000166; F:GO:0003951; F:GO:0004143; F:GO:0005515; P:GO:0007205; P:GO:0035556	F:nucleotide binding; F:NAD+ kinase activity; F:diacylglycerol kinase activity; F:protein binding; P:protein kinase C-activating G protein-coupled receptor signaling pathway; P:intracellular signal transduction	EC:2.7.1.23; EC:2.7.1.107	IPR000756 (SMART); IPR001849 (SMART); IPR001206 (SMART); IPR001660 (SMART); IPR002219 (SMART); IPR001849 (PFAM); G3DSA:3.30.60.20 (GENE3D); G3DSA:3.30.60.20 (GENE3D); G3DSA:2.60.200.40 (GENE3D); IPR013761 (G3DSA:1.10.150.GENE3D); IPR002219 (PFAM); IPR011993 (G3DSA:2.30.29.GENE3D); IPR001660 (PFAM); IPR017438 (G3DSA:3.40.50.GENE3D); IPR001206 (PFAM); IPR000756 (PFAM); IPR037607 (PANTHER); PTHR1125…	F:GO:0003951; F:GO:0004143; F:GO:0005515; P:GO:0007165; P:GO:0007205; F:GO:0016301; P:GO:0035556	F:NAD+ kinase activity; F:diacylglycerol kinase activity; F:protein binding; P:signal transduction; P:protein kinase C-activating G protein-coupled receptor signaling pathway; F:kinase activity; P:intracellular signal transduction	NAD(+) kinase; Diacylglycerol kinase (ATP)
Tco_006508-T1	---NA---	977							no IPS match	no IPS match	no IPS match
Tco_006644-T1	pleckstrin homology domain-containing family M member 1 isoform X1	571	2.09244e-117	52.22					IPR004012 (SMART); IPR025258 (PFAM); G3DSA:1.20.58.900 (GENE3D); IPR004012 (PFAM); PTHR12326:SF12 (PANTHER); PTHR12326 (PANTHER); IPR004012 (PROSITE_PROFILES); IPR037213 (SUPERFAMILY)	no GO terms	no GO terms
Tco_006647-T1	methylenetetrahydrofolate reductase-like isoform X1	657	0	79.39	6	F:GO:0004489; C:GO:0005829; P:GO:0009086; P:GO:0035999; P:GO:0055114; F:GO:0071949	F:methylenetetrahydrofolate reductase (NAD(P)H) activity; C:cytosol; P:methionine biosynthetic process; P:tetrahydrofolate interconversion; P:oxidation-reduction process; F:FAD binding	EC:1.5.1.20	IPR003171 (PFAM); G3DSA:3.20.20.220 (GENE3D); IPR004621 (TIGRFAM); PTHR45754:SF3 (PANTHER); PTHR45754 (PANTHER); IPR003171 (CDD); IPR029041 (SUPERFAMILY)	F:GO:0004489; P:GO:0006555; P:GO:0055114	F:methylenetetrahydrofolate reductase (NAD(P)H) activity; P:methionine metabolic process; P:oxidation-reduction process	Methylenetetrahydrofolate reductase (NAD(P)H)
Tco_007182-T1	---NA---	134							no IPS match	no IPS match	no IPS match
Tco_007463-T1	Dedicator of cytokinesis protein 1	1888	0	68.67	2	F:GO:0005085; P:GO:0007264	F:guanyl-nucleotide exchange factor activity; P:small GTPase mediated signal transduction		IPR001452 (SMART); IPR027007 (PFAM); G3DSA:1.25.40.410 (GENE3D); G3DSA:2.30.30.40 (GENE3D); IPR032376 (PFAM); IPR042455 (G3DSA:1.20.1270.GENE3D); G3DSA:1.20.58.740 (GENE3D); IPR035892 (G3DSA:2.60.40.GENE3D); IPR010703 (PFAM); IPR026791 (PANTHER); IPR027357 (PROSITE_PROFILES); IPR027007 (PROSITE_PROFILES); cd11872 (CDD); IPR016024 (SUPERFAMILY); IPR036028 (SUPERFAMILY); IPR016024 (SUPERFAMILY)	F:GO:0005085; F:GO:0005515; P:GO:0007264	F:guanyl-nucleotide exchange factor activity; F:protein binding; P:small GTPase mediated signal transduction
Tco_007563-T1	NHL repeat-containing protein 2	518	2.30154e-180	69.5	2	F:GO:0005515; P:GO:0045454	F:protein binding; P:cell redox homeostasis		IPR011042 (G3DSA:2.120.10.GENE3D); IPR011042 (G3DSA:2.120.10.GENE3D); IPR012336 (PFAM); IPR036249 (G3DSA:3.40.30.GENE3D); IPR001258 (PFAM); PTHR46388 (PANTHER); PTHR46388:SF2 (PANTHER); IPR013766 (PROSITE_PROFILES); IPR036249 (SUPERFAMILY); SSF101898 (SUPERFAMILY)	F:GO:0005515; P:GO:0045454	F:protein binding; P:cell redox homeostasis
Tco_007587-T2	---NA---	189							no IPS match	no IPS match	no IPS match
Tco_007754-T1	PREDICTED: uncharacterized protein LOC109474812 isoform X2	1988	1.45009e-65	43.72	3	F:GO:0008201; C:GO:0009986; P:GO:0048240	F:heparin binding; C:cell surface; P:sperm capacitation		PTHR22918:SF1 (PANTHER); PTHR22918 (PANTHER); PTHR22918:SF1 (PANTHER); PTHR22918 (PANTHER); PTHR22918:SF1 (PANTHER); PTHR22918 (PANTHER)	no GO terms	no GO terms
Tco_007817-T1	septin-1	373	0	90.77	2	F:GO:0005525; P:GO:0051301	F:GTP binding; P:cell division		IPR008113 (PRINTS); IPR016491 (PIRSF); IPR030379 (PFAM); G3DSA:3.40.50.300 (GENE3D); PTHR18884 (PANTHER); PTHR18884:SF67 (PANTHER); IPR030379 (PROSITE_PROFILES); IPR016491 (CDD); IPR027417 (SUPERFAMILY)	F:GO:0005525; P:GO:0051301	F:GTP binding; P:cell division
Tco_007876-T2	acid sphingomyelinase-like phosphodiesterase 3b	488	4.06328e-113	58.14	3	F:GO:0004767; C:GO:0005615; P:GO:0006685	F:sphingomyelin phosphodiesterase activity; C:extracellular space; P:sphingomyelin catabolic process	EC:3.1.4.12	IPR029052 (G3DSA:3.60.21.GENE3D); IPR017064 (PIRSF); IPR004843 (PFAM); PTHR10340 (PANTHER); PTHR10340:SF25 (PANTHER); IPR041805 (CDD); SSF56300 (SUPERFAMILY)	F:GO:0004767; C:GO:0005615; P:GO:0006685; F:GO:0016787	F:sphingomyelin phosphodiesterase activity; C:extracellular space; P:sphingomyelin catabolic process; F:hydrolase activity	Sphingomyelin phosphodiesterase
Tco_007877-T1	tyrosine-protein kinase Fer-like isoform X3	747	4.75255e-169	58.87	3	F:GO:0004672; F:GO:0005524; P:GO:0006468	F:protein kinase activity; F:ATP binding; P:protein phosphorylation		IPR000719 (SMART); IPR039444 (PFAM); IPR000719 (PFAM); G3DSA:1.10.510.10 (GENE3D); PTHR24347:SF412 (PANTHER); PTHR24347 (PANTHER); IPR000719 (PROSITE_PROFILES); IPR011009 (SUPERFAMILY)	F:GO:0004672; F:GO:0005524; P:GO:0006468	F:protein kinase activity; F:ATP binding; P:protein phosphorylation
Tco_008080-T1	cell division control protein 45 homolog	577	0	69.62	1	P:GO:0006270	P:DNA replication initiation		IPR003874 (PFAM); PTHR10507:SF0 (PANTHER); IPR003874 (PANTHER)	P:GO:0006270	P:DNA replication initiation
Tco_008192-T1	double C2-like domain-containing protein beta isoform X1	1255	1.97654e-168	63.12	4	F:GO:0004970; P:GO:0006886; C:GO:0016020; F:GO:0017137	F:ionotropic glutamate receptor activity; P:intracellular protein transport; C:membrane; F:Rab GTPase binding		IPR001565 (PRINTS); IPR000008 (PRINTS); IPR000008 (SMART); IPR019594 (SMART); IPR001320 (SMART); IPR000008 (PFAM); G3DSA:3.40.190.10 (GENE3D); G3DSA:3.40.190.10 (GENE3D); IPR013083 (G3DSA:3.30.40.GENE3D); IPR035892 (G3DSA:2.60.40.GENE3D); IPR041282 (PFAM); IPR001320 (PFAM); IPR035892 (G3DSA:2.60.40.GENE3D); IPR019594 (PFAM); G3DSA:1.10.287.70 (GENE3D); PTHR45729 (PANTHER); IPR000008 (PROSITE_PROF…	F:GO:0004970; P:GO:0006886; F:GO:0015276; C:GO:0016020; F:GO:0017137	F:ionotropic glutamate receptor activity; P:intracellular protein transport; F:ligand-gated ion channel activity; C:membrane; F:Rab GTPase binding
Tco_008197-T1	class C metabotropic glutamate-like G-protein coupled receptor GPRmgl4, putative	440	7.87068e-98	66.98	4	F:GO:0004930; P:GO:0007216; F:GO:0008066; C:GO:0016021	F:G protein-coupled receptor activity; P:G protein-coupled glutamate receptor signaling pathway; F:glutamate receptor activity; C:integral component of membrane		IPR000337 (PRINTS); IPR017978 (PFAM); PTHR24060 (PANTHER); PTHR24060:SF156 (PANTHER); IPR017978 (PROSITE_PROFILES); cd13953 (CDD)	F:GO:0004930; P:GO:0007186; C:GO:0016021	F:G protein-coupled receptor activity; P:G protein-coupled receptor signaling pathway; C:integral component of membrane
Tco_008197-T2	class C metabotropic glutamate-like G-protein coupled receptor GPRmgl4, putative	306	4.78459e-63	62.84	3	F:GO:0004930; P:GO:0007186; C:GO:0016021	F:G protein-coupled receptor activity; P:G protein-coupled receptor signaling pathway; C:integral component of membrane		IPR017978 (PFAM); PTHR24060 (PANTHER); PTHR24060:SF156 (PANTHER); IPR017978 (PROSITE_PROFILES); cd13953 (CDD)	F:GO:0004930; P:GO:0007186; C:GO:0016021	F:G protein-coupled receptor activity; P:G protein-coupled receptor signaling pathway; C:integral component of membrane
Tco_008197-T3	class C metabotropic glutamate-like G-protein coupled receptor GPRmgl4, putative	396	1.47056e-98	66.07	4	F:GO:0004930; P:GO:0007216; F:GO:0008066; C:GO:0016021	F:G protein-coupled receptor activity; P:G protein-coupled glutamate receptor signaling pathway; F:glutamate receptor activity; C:integral component of membrane		IPR000337 (PRINTS); IPR017978 (PFAM); PTHR24060 (PANTHER); PTHR24060:SF156 (PANTHER); IPR017978 (PROSITE_PROFILES); cd13953 (CDD)	F:GO:0004930; P:GO:0007186; C:GO:0016021	F:G protein-coupled receptor activity; P:G protein-coupled receptor signaling pathway; C:integral component of membrane
Tco_008199-T2	protein spinster isoform X2	498	0	71.37	2	C:GO:0016020; P:GO:0055085	C:membrane; P:transmembrane transport		G3DSA:1.20.1250.20 (GENE3D); IPR011701 (PFAM); G3DSA:1.20.1250.20 (GENE3D); PTHR23505:SF67 (PANTHER); PTHR23505 (PANTHER); IPR020846 (PROSITE_PROFILES); cd17328 (CDD); IPR036259 (SUPERFAMILY)	P:GO:0055085	P:transmembrane transport
Tco_008199-T3	Protein spinster	413	5.66609e-157	72.06	2	C:GO:0016020; P:GO:0055085	C:membrane; P:transmembrane transport		G3DSA:1.20.1250.20 (GENE3D); G3DSA:1.20.1250.20 (GENE3D); IPR011701 (PFAM); PTHR23505 (PANTHER); PTHR23505:SF67 (PANTHER); IPR020846 (PROSITE_PROFILES); cd17328 (CDD); IPR036259 (SUPERFAMILY)	P:GO:0055085	P:transmembrane transport
Tco_008252-T1	---NA---	88							no IPS match	no IPS match	no IPS match
Tco_008311-T1	mitotic-spindle organizing protein 2-like	94	1.5839e-15	81.51	3	C:GO:0005813; C:GO:0005819; C:GO:0008274	C:centrosome; C:spindle; C:gamma-tubulin ring complex		IPR024332 (PFAM); IPR024332 (PANTHER)	no GO terms	no GO terms
Tco_008315-T1	kinase suppressor of Ras 2	904	0	65.69	4	F:GO:0004672; F:GO:0005524; P:GO:0006468; P:GO:0035556	F:protein kinase activity; F:ATP binding; P:protein phosphorylation; P:intracellular signal transduction		IPR000719 (SMART); IPR002219 (SMART); IPR001245 (PFAM); G3DSA:1.10.510.10 (GENE3D); G3DSA:3.30.200.20 (GENE3D); IPR025561 (PFAM); IPR013761 (G3DSA:1.10.150.GENE3D); G3DSA:3.30.60.20 (GENE3D); PTHR23257 (PANTHER); PTHR23257:SF780 (PANTHER); IPR000719 (PROSITE_PROFILES); IPR002219 (PROSITE_PROFILES); IPR002219 (CDD); cd14063 (CDD); IPR011009 (SUPERFAMILY); SSF57889 (SUPERFAMILY)	F:GO:0004672; F:GO:0005524; P:GO:0006468; P:GO:0035556	F:protein kinase activity; F:ATP binding; P:protein phosphorylation; P:intracellular signal transduction
Tco_008341-T2	beta-1,3-glucosyltransferase isoform X1	387	4.20209e-94	60.9	2	C:GO:0016020; F:GO:0016757	C:membrane; F:transferase activity, transferring glycosyl groups		IPR003378 (PFAM); G3DSA:3.90.550.50 (GENE3D); PTHR10811 (PANTHER); PTHR10811:SF59 (PANTHER)	C:GO:0016020; F:GO:0016757	C:membrane; F:transferase activity, transferring glycosyl groups
Tco_008422-T1	hypothetical protein CAPTEDRAFT_199760	596	9.33263e-18	47.87					no IPS match	no IPS match	no IPS match
Tco_008436-T1	NADPH--cytochrome P450 reductase-like	685	0	79.2	8	F:GO:0003958; C:GO:0005783; C:GO:0005789; F:GO:0010181; C:GO:0016021; F:GO:0050660; F:GO:0050661; P:GO:0055114	F:NADPH-hemoprotein reductase activity; C:endoplasmic reticulum; C:endoplasmic reticulum membrane; F:FMN binding; C:integral component of membrane; F:flavin adenine dinucleotide binding; F:NADP binding; P:oxidation-reduction process	EC:1.6.2.4	IPR001709 (PRINTS); IPR001094 (PRINTS); IPR023208 (PIRSF); IPR039261 (G3DSA:3.40.50.GENE3D); IPR023173 (G3DSA:1.20.990.GENE3D); IPR001433 (PFAM); IPR029039 (G3DSA:3.40.50.GENE3D); IPR023173 (G3DSA:1.20.990.GENE3D); IPR003097 (PFAM); G3DSA:2.40.30.10 (GENE3D); IPR008254 (PFAM); PTHR19384 (PANTHER); PTHR19384:SF17 (PANTHER); IPR008254 (PROSITE_PROFILES); IPR017927 (PROSITE_PROFILES); IPR023208 (HAM…	F:GO:0003958; F:GO:0010181; F:GO:0016491; P:GO:0055114	F:NADPH-hemoprotein reductase activity; F:FMN binding; F:oxidoreductase activity; P:oxidation-reduction process	NADPH--hemoprotein reductase
Tco_008577-T1	alkylated DNA repair protein alkB homolog 1	216	2.86038e-55	60.15	2	C:GO:0043231; P:GO:0055114	C:intracellular membrane-bounded organelle; P:oxidation-reduction process		IPR037151 (G3DSA:2.60.120.GENE3D); IPR027450 (PFAM); PTHR16557:SF2 (PANTHER); IPR004574 (PANTHER); SSF51197 (SUPERFAMILY)	P:GO:0055114	P:oxidation-reduction process
Tco_008611-T1	putative sodium-dependent multivitamin transporter isoform X1	619	0	70.58	3	C:GO:0016020; F:GO:0022857; P:GO:0055085	C:membrane; F:transmembrane transporter activity; P:transmembrane transport		IPR038377 (G3DSA:1.20.1730.GENE3D); IPR001734 (TIGRFAM); IPR001734 (PFAM); PTHR42985:SF23 (PANTHER); PTHR42985 (PANTHER); IPR001734 (PROSITE_PROFILES); cd11492 (CDD)	C:GO:0016020; F:GO:0022857; P:GO:0055085	C:membrane; F:transmembrane transporter activity; P:transmembrane transport
Tco_008637-T1	visual system homeobox 2-like isoform X2	439	5.85509e-88	73.53	4	C:GO:0005634; P:GO:0006355; P:GO:0007275; F:GO:0043565	C:nucleus; P:regulation of transcription, DNA-templated; P:multicellular organism development; F:sequence-specific DNA binding		IPR001356 (SMART); IPR003654 (PFAM); G3DSA:1.10.10.60 (GENE3D); IPR001356 (PFAM); PTHR46892 (PANTHER); IPR023339 (PROSITE_PROFILES); IPR001356 (PROSITE_PROFILES); IPR003654 (PROSITE_PROFILES); IPR001356 (CDD); IPR009057 (SUPERFAMILY)	F:GO:0003677	F:DNA binding
Tco_008896-T1	---NA---	175							no IPS match	no IPS match	no IPS match
Tco_021366-T1	neural-cadherin isoform X5	3078	0	75.72	19	F:GO:0005509; C:GO:0005887; C:GO:0005911; P:GO:0007156; P:GO:0007412; P:GO:0007413; F:GO:0008013; P:GO:0016318; P:GO:0016339; C:GO:0030424; C:GO:0030425; P:GO:0031290; F:GO:0042803; P:GO:0044331; F:GO:0045296; P:GO:0045463; P:GO:0045467; P:GO:0048841; P:GO:0050774	F:calcium ion binding; C:integral component of plasma membrane; C:cell-cell junction; P:homophilic cell adhesion via plasma membrane adhesion molecules; P:axon target recognition; P:axonal fasciculation; F:beta-catenin binding; P:ommatidial rotation; P:calcium-dependent cell-cell adhesion via plasma membrane cell adhesion molecules; C:axon; C:dendrite; P:retinal ganglion cell axon guidance; F:pro…		IPR002126 (PRINTS); IPR001881 (SMART); IPR000742 (SMART); IPR001791 (SMART); IPR002126 (SMART); G3DSA:2.10.25.10 (GENE3D); G3DSA:2.60.40.60 (GENE3D); IPR027397 (G3DSA:4.10.900.GENE3D); IPR000233 (PFAM); G3DSA:2.60.120.200 (GENE3D); G3DSA:2.60.40.60 (GENE3D); IPR000742 (PFAM); G3DSA:2.10.25.10 (GENE3D); G3DSA:2.60.40.60 (GENE3D); G3DSA:2.60.40.60 (GENE3D); G3DSA:2.60.120.200 (GENE3D); G3DSA:2.60.4…	F:GO:0005509; P:GO:0007156; C:GO:0016020	F:calcium ion binding; P:homophilic cell adhesion via plasma membrane adhesion molecules; C:membrane
Tco_008984-T1	polycomb complex protein BMI-1	1159	7.50904e-95	75.64	13	P:GO:0000122; P:GO:0006342; P:GO:0007399; F:GO:0008270; C:GO:0035102; P:GO:0036353; F:GO:0043565; P:GO:0048513; P:GO:0048706; P:GO:0050671; P:GO:0051443; F:GO:1990841; P:GO:2000026	P:negative regulation of transcription by RNA polymerase II; P:chromatin silencing; P:nervous system development; F:zinc ion binding; C:PRC1 complex; P:histone H2A-K119 monoubiquitination; F:sequence-specific DNA binding; P:animal organ development; P:embryonic skeletal system development; P:positive regulation of lymphocyte proliferation; P:positive regulation of ubiquitin-protein transferase ac…		IPR001841 (SMART); PF13923 (PFAM); IPR013083 (G3DSA:3.30.40.GENE3D); G3DSA:3.10.20.90 (GENE3D); IPR032443 (PFAM); PTHR10825 (PANTHER); PTHR10825:SF72 (PANTHER); IPR001841 (PROSITE_PROFILES); cd17082 (CDD); cd16736 (CDD); SSF57850 (SUPERFAMILY)	no GO terms	no GO terms
Tco_009009-T1	COMM domain-containing protein 3-like	199	1.55153e-52	61.76	1	P:GO:0006814	P:sodium ion transport		IPR017920 (PFAM); IPR037355 (PANTHER); IPR017920 (PROSITE_PROFILES); cd04751 (CDD)	P:GO:0006814	P:sodium ion transport
Tco_009009-T2	COMM domain-containing protein 3-like	182	1.40353e-44	60.45	1	P:GO:0006814	P:sodium ion transport		IPR017920 (PFAM); IPR037355 (PANTHER); IPR017920 (PROSITE_PROFILES)	P:GO:0006814	P:sodium ion transport
Tco_009034-T2	major facilitator superfamily domain-containing protein 1-like	464	0	77.71	2	C:GO:0016021; P:GO:0055085	C:integral component of membrane; P:transmembrane transport		G3DSA:1.20.1250.20 (GENE3D); IPR011701 (PFAM); G3DSA:1.20.1250.20 (GENE3D); PTHR23512:SF3 (PANTHER); PTHR23512 (PANTHER); IPR020846 (PROSITE_PROFILES); cd17340 (CDD); IPR036259 (SUPERFAMILY)	P:GO:0055085	P:transmembrane transport
Tco_009128-T1	G-protein coupled receptor Mth2 isoform X1	569	1.619e-15	48.59	3	F:GO:0004888; P:GO:0007166; C:GO:0016021	F:transmembrane signaling receptor activity; P:cell surface receptor signaling pathway; C:integral component of membrane		G3DSA:1.20.1070.10 (GENE3D); PTHR47154 (PANTHER); IPR017981 (PROSITE_PROFILES); cd15039 (CDD)	F:GO:0004888; P:GO:0007166; C:GO:0016021	F:transmembrane signaling receptor activity; P:cell surface receptor signaling pathway; C:integral component of membrane
Tco_009181-T1	mitogen-activated protein kinase kinase kinase 13-like isoform X1	1052	0	75.65	4	P:GO:0000186; F:GO:0004709; F:GO:0005524; P:GO:0046777	P:activation of MAPKK activity; F:MAP kinase kinase kinase activity; F:ATP binding; P:protein autophosphorylation	EC:2.7.11.25	IPR001245 (PRINTS); IPR000719 (SMART); G3DSA:1.10.510.10 (GENE3D); IPR017419 (PIRSF); G3DSA:3.30.200.20 (GENE3D); IPR001245 (PFAM); PTHR23257:SF769 (PANTHER); PTHR23257 (PANTHER); IPR000719 (PROSITE_PROFILES); cd14059 (CDD); IPR011009 (SUPERFAMILY)	P:GO:0000186; F:GO:0004672; F:GO:0004709; F:GO:0005524; P:GO:0006468; P:GO:0046777	P:activation of MAPKK activity; F:protein kinase activity; F:MAP kinase kinase kinase activity; F:ATP binding; P:protein phosphorylation; P:protein autophosphorylation	Mitogen-activated protein kinase kinase kinase
Tco_021373-T1	protein Mo25	299	1.46147e-176	94.66					IPR011989 (G3DSA:1.25.10.GENE3D); IPR013878 (PFAM); PTHR10182:SF11 (PANTHER); IPR013878 (PANTHER); IPR016024 (SUPERFAMILY)	no GO terms	no GO terms
Tco_009331-T1	Ras GTPase-activating protein 3	861	0	76.49	2	P:GO:0035556; P:GO:0043087	P:intracellular signal transduction; P:regulation of GTPase activity		IPR000008 (SMART); IPR001936 (SMART); IPR001849 (SMART); IPR001562 (SMART); IPR011993 (G3DSA:2.30.29.GENE3D); IPR001562 (PFAM); G3DSA:1.10.506.10 (GENE3D); IPR001849 (PFAM); IPR035892 (G3DSA:2.60.40.GENE3D); IPR035892 (G3DSA:2.60.40.GENE3D); IPR000008 (PFAM); IPR001936 (PFAM); PTHR10194:SF21 (PANTHER); IPR039360 (PANTHER); IPR001936 (PROSITE_PROFILES); IPR001562 (PROSITE_PROFILES); IPR000008 (PRO…	P:GO:0007165; P:GO:0035556; P:GO:0043087	P:signal transduction; P:intracellular signal transduction; P:regulation of GTPase activity
Tco_009395-T1		4878			4	F:GO:0004842; F:GO:0005515; P:GO:0006915; P:GO:0032465	F:ubiquitin-protein transferase activity; F:protein binding; P:apoptotic process; P:regulation of cytokinesis		IPR001370 (SMART); IPR001680 (SMART); SM00212 (SMART); G3DSA:1.10.1170.10 (GENE3D); IPR022103 (PFAM); IPR000608 (PFAM); IPR001370 (PFAM); IPR016135 (G3DSA:3.10.110.GENE3D); PTHR46116 (PANTHER); PTHR46116:SF6 (PANTHER); IPR001370 (PROSITE_PROFILES); IPR000608 (PROSITE_PROFILES); IPR001370 (CDD); IPR000608 (CDD); IPR036322 (SUPERFAMILY); IPR036322 (SUPERFAMILY); IPR016135 (SUPERFAMILY); SSF57924 (S…	F:GO:0004842; F:GO:0005515; P:GO:0006915; P:GO:0032465	F:ubiquitin-protein transferase activity; F:protein binding; P:apoptotic process; P:regulation of cytokinesis
Tco_009818-T1	FERM domain-containing protein 3-like	239	1.93953e-108	65.99	1	C:GO:0005856	C:cytoskeleton		IPR019749 (SMART); IPR018980 (SMART); G3DSA:3.10.20.90 (GENE3D); IPR014352 (G3DSA:1.20.80.GENE3D); IPR018979 (PFAM); IPR011993 (G3DSA:2.30.29.GENE3D); IPR018980 (PFAM); PTHR23280 (PANTHER); PTHR23280:SF32 (PANTHER); PTHR23280:SF32 (PANTHER); IPR000299 (PROSITE_PROFILES); cd17102 (CDD); IPR019748 (CDD); IPR035963 (SUPERFAMILY); SSF50729 (SUPERFAMILY); IPR029071 (SUPERFAMILY)	C:GO:0005856	C:cytoskeleton
Tco_009996-T1	XChain X, Vascular endothelial growth factor receptor 2	494	4.22263e-05	46.5					IPR003599 (SMART); IPR013151 (PFAM); IPR013783 (G3DSA:2.60.40.GENE3D); IPR007110 (PROSITE_PROFILES); IPR036179 (SUPERFAMILY)	no GO terms	no GO terms
Tco_010075-T1	leucine-rich repeat and fibronectin type-III domain-containing protein 2 isoform X2	893	3.40308e-177	56.06	1	F:GO:0005515	F:protein binding		IPR000483 (SMART); IPR003591 (SMART); SM00365 (SMART); IPR032675 (G3DSA:3.80.10.GENE3D); IPR001611 (PFAM); IPR032675 (G3DSA:3.80.10.GENE3D); PTHR24366 (PANTHER); PTHR24366:SF83 (PANTHER); PTHR24366:SF83 (PANTHER); IPR001611 (PROSITE_PROFILES); IPR001611 (PROSITE_PROFILES); IPR001611 (PROSITE_PROFILES); IPR001611 (PROSITE_PROFILES); IPR001611 (PROSITE_PROFILES); IPR001611 (PROSITE_PROFILES); IPR00…	F:GO:0005515	F:protein binding
Tco_021407-T1	Transposable element Tcb1 transposase	201	2.68975e-83	73.38	3	F:GO:0003677; P:GO:0006313; P:GO:0015074	F:DNA binding; P:transposition, DNA-mediated; P:DNA integration		G3DSA:3.30.420.470 (GENE3D); IPR002492 (PFAM); PTHR23022 (PANTHER); PTHR23022:SF114 (PANTHER)	F:GO:0003677; P:GO:0006313; P:GO:0015074	F:DNA binding; P:transposition, DNA-mediated; P:DNA integration
Tco_010520-T1	solute carrier family 46 member 3-like	537	2.64633e-58	52.85	1	P:GO:0055085	P:transmembrane transport		IPR011701 (PFAM); G3DSA:1.20.1250.20 (GENE3D); PTHR23507 (PANTHER); IPR020846 (PROSITE_PROFILES); cd17386 (CDD); IPR036259 (SUPERFAMILY)	P:GO:0055085	P:transmembrane transport
Tco_010550-T1	phosphatidylinositide phosphatase SAC2 isoform X1	1193	0	62.07	1	F:GO:0042578	F:phosphoric ester hydrolase activity		IPR002013 (PFAM); IPR022158 (PFAM); PTHR45662:SF8 (PANTHER); PTHR45662:SF8 (PANTHER); PTHR45662 (PANTHER); PTHR45662 (PANTHER); IPR034753 (PROSITE_PROFILES); IPR002013 (PROSITE_PROFILES)	F:GO:0042578	F:phosphoric ester hydrolase activity
Tco_010716-T1	polyribonucleotide nucleotidyltransferase 1, mitochondrial	728	0	83.61	8	F:GO:0000175; P:GO:0000958; P:GO:0000965; F:GO:0003723; F:GO:0004654; C:GO:0005739; C:GO:0005829; P:GO:0090503	F:3'-5'-exoribonuclease activity; P:mitochondrial mRNA catabolic process; P:mitochondrial RNA 3'-end processing; F:RNA binding; F:polyribonucleotide nucleotidyltransferase activity; C:mitochondrion; C:cytosol; P:RNA phosphodiester bond hydrolysis, exonucleolytic	EC:3.1.13; EC:3.1.15; EC:2.7.7.8	IPR004087 (SMART); G3DSA:1.10.10.400 (GENE3D); IPR012162 (TIGRFAM); IPR015848 (PFAM); IPR004088 (PFAM); IPR015847 (PFAM); IPR027408 (G3DSA:3.30.230.GENE3D); IPR036612 (G3DSA:3.30.1370.GENE3D); IPR027408 (G3DSA:3.30.230.GENE3D); IPR001247 (PFAM); IPR012162 (PIRSF); G3DSA:2.40.50.140 (GENE3D); IPR012162 (PANTHER); PTHR11252:SF9 (PANTHER); PS50084 (PROSITE_PROFILES); IPR003029 (PROSITE_PROFILES); cd…	F:GO:0003676; F:GO:0003723; F:GO:0004654; P:GO:0006396; P:GO:0006402	F:nucleic acid binding; F:RNA binding; F:polyribonucleotide nucleotidyltransferase activity; P:RNA processing; P:mRNA catabolic process	Acting on ester bonds; Acting on ester bonds; Polyribonucleotide nucleotidyltransferase
Tco_010716-T2	polyribonucleotide nucleotidyltransferase 1, mitochondrial	604	0	83.45	8	F:GO:0000175; P:GO:0000958; P:GO:0000965; F:GO:0003723; F:GO:0004654; C:GO:0005739; C:GO:0005829; P:GO:0090503	F:3'-5'-exoribonuclease activity; P:mitochondrial mRNA catabolic process; P:mitochondrial RNA 3'-end processing; F:RNA binding; F:polyribonucleotide nucleotidyltransferase activity; C:mitochondrion; C:cytosol; P:RNA phosphodiester bond hydrolysis, exonucleolytic	EC:3.1.13; EC:3.1.15; EC:2.7.7.8	IPR004087 (SMART); IPR001247 (PFAM); IPR015847 (PFAM); IPR012162 (TIGRFAM); IPR004088 (PFAM); IPR027408 (G3DSA:3.30.230.GENE3D); G3DSA:1.10.10.400 (GENE3D); IPR027408 (G3DSA:3.30.230.GENE3D); IPR036612 (G3DSA:3.30.1370.GENE3D); IPR015848 (PFAM); IPR012162 (PANTHER); PTHR11252:SF9 (PANTHER); PS50084 (PROSITE_PROFILES); cd11363 (CDD); cd11364 (CDD); IPR020568 (SUPERFAMILY); IPR036345 (SUPERFAMILY);…	F:GO:0003676; F:GO:0003723; F:GO:0004654; P:GO:0006396; P:GO:0006402	F:nucleic acid binding; F:RNA binding; F:polyribonucleotide nucleotidyltransferase activity; P:RNA processing; P:mRNA catabolic process	Acting on ester bonds; Acting on ester bonds; Polyribonucleotide nucleotidyltransferase
Tco_021421-T2	actin-binding protein IPP	519	5.00611e-148	63.24	1	F:GO:0005515	F:protein binding		IPR000210 (SMART); IPR006652 (SMART); IPR011705 (SMART); IPR015915 (G3DSA:2.120.10.GENE3D); IPR006652 (PFAM); G3DSA:3.30.710.10 (GENE3D); IPR015915 (G3DSA:2.120.10.GENE3D); IPR017096 (PIRSF); G3DSA:1.25.40.420 (GENE3D); IPR000210 (PFAM); IPR011705 (PFAM); PTHR24412 (PANTHER); IPR000210 (PROSITE_PROFILES); cd18256 (CDD); cd18445 (CDD); IPR011333 (SUPERFAMILY); IPR015915 (SUPERFAMILY)	F:GO:0005515	F:protein binding
Tco_011216-T1	E3 ubiquitin-protein ligase UHRF1-like	802	0	68.57	6	F:GO:0005515; C:GO:0005634; P:GO:0006807; P:GO:0044238; P:GO:0044260; P:GO:0048513	F:protein binding; C:nucleus; P:nitrogen compound metabolic process; P:primary metabolic process; P:cellular macromolecule metabolic process; P:animal organ development		IPR019956 (PRINTS); IPR001841 (SMART); IPR000626 (SMART); IPR003105 (SMART); IPR001965 (SMART); G3DSA:2.30.30.1150 (GENE3D); IPR021991 (PFAM); IPR003105 (PFAM); IPR036987 (G3DSA:2.30.280.GENE3D); G3DSA:2.30.30.140 (GENE3D); G3DSA:3.10.20.90 (GENE3D); IPR000626 (PFAM); IPR013083 (G3DSA:3.30.40.GENE3D); IPR019787 (PFAM); PTHR14140 (PANTHER); PTHR14140:SF33 (PANTHER); IPR001841 (PROSITE_PROFILES); I…	F:GO:0005515	F:protein binding
Tco_011216-T2	E3 ubiquitin-protein ligase UHRF1-like	752	0	68.13	5	C:GO:0005634; P:GO:0006807; P:GO:0044238; P:GO:0044260; P:GO:0048513	C:nucleus; P:nitrogen compound metabolic process; P:primary metabolic process; P:cellular macromolecule metabolic process; P:animal organ development		IPR001965 (SMART); IPR003105 (SMART); IPR001841 (SMART); IPR021991 (PFAM); IPR019787 (PFAM); IPR013083 (G3DSA:3.30.40.GENE3D); G3DSA:2.30.30.1150 (GENE3D); IPR036987 (G3DSA:2.30.280.GENE3D); G3DSA:2.30.30.140 (GENE3D); IPR003105 (PFAM); PTHR14140:SF33 (PANTHER); PTHR14140 (PANTHER); IPR001841 (PROSITE_PROFILES); IPR001841 (PROSITE_PROFILES); IPR003105 (PROSITE_PROFILES); IPR019787 (PROSITE_PROFIL…	no GO terms	no GO terms
Tco_011228-T2	Translation initiation factor eIF-2B subunit gamma	383	5.75071e-92	57.83	2	P:GO:0009058; F:GO:0016779	P:biosynthetic process; F:nucleotidyltransferase activity		IPR005835 (PFAM); IPR001451 (PFAM); G3DSA:2.160.10.10 (GENE3D); IPR029044 (G3DSA:3.90.550.GENE3D); PTHR45989 (PANTHER); cd04198 (CDD); IPR029044 (SUPERFAMILY)	P:GO:0009058; F:GO:0016779	P:biosynthetic process; F:nucleotidyltransferase activity
Tco_011249-T1	metalloprotease TIKI1	538	0	70.73	2	F:GO:0004222; C:GO:0016020	F:metalloendopeptidase activity; C:membrane	EC:3.4.24	IPR002816 (PFAM); PTHR31120:SF7 (PANTHER); IPR040230 (PANTHER); cd14789 (CDD)	no GO terms	no GO terms	Acting on peptide bonds (peptidases)
Tco_011358-T1	abscission/NoCut checkpoint regulator-like isoform X1	411	5.60347e-65	51.43	1	F:GO:0046872	F:metal ion binding		IPR000306 (SMART); IPR013083 (G3DSA:3.30.40.GENE3D); IPR000306 (PFAM); PTHR46603 (PANTHER); IPR017455 (PROSITE_PROFILES); cd00065 (CDD); IPR011011 (SUPERFAMILY); SSF57845 (SUPERFAMILY)	F:GO:0046872	F:metal ion binding
Tco_011603-T1	Peptidylprolyl isomerase domain and WD repeat-containing protein 1	628	0	85.65	3	P:GO:0000413; F:GO:0003755; F:GO:0005515	P:protein peptidyl-prolyl isomerization; F:peptidyl-prolyl cis-trans isomerase activity; F:protein binding	EC:5.2.1.8	IPR002130 (PRINTS); IPR001680 (SMART); IPR002130 (PFAM); IPR015943 (G3DSA:2.130.10.GENE3D); IPR015943 (G3DSA:2.130.10.GENE3D); IPR029000 (G3DSA:2.40.100.GENE3D); IPR001680 (PFAM); PTHR45625:SF5 (PANTHER); PTHR45625 (PANTHER); IPR017986 (PROSITE_PROFILES); IPR002130 (PROSITE_PROFILES); cd01927 (CDD); IPR036322 (SUPERFAMILY); IPR029000 (SUPERFAMILY)	P:GO:0000413; F:GO:0003755; F:GO:0005515	P:protein peptidyl-prolyl isomerization; F:peptidyl-prolyl cis-trans isomerase activity; F:protein binding	Peptidylprolyl isomerase
Tco_011603-T2	Peptidylprolyl isomerase domain and WD repeat-containing protein 1	584	0	84.59	3	P:GO:0000413; F:GO:0003755; F:GO:0005515	P:protein peptidyl-prolyl isomerization; F:peptidyl-prolyl cis-trans isomerase activity; F:protein binding	EC:5.2.1.8	IPR002130 (PRINTS); IPR001680 (SMART); IPR029000 (G3DSA:2.40.100.GENE3D); IPR015943 (G3DSA:2.130.10.GENE3D); IPR015943 (G3DSA:2.130.10.GENE3D); IPR001680 (PFAM); IPR002130 (PFAM); PTHR45625 (PANTHER); PTHR45625:SF5 (PANTHER); IPR002130 (PROSITE_PROFILES); IPR017986 (PROSITE_PROFILES); IPR036322 (SUPERFAMILY); IPR029000 (SUPERFAMILY)	P:GO:0000413; F:GO:0003755; F:GO:0005515	P:protein peptidyl-prolyl isomerization; F:peptidyl-prolyl cis-trans isomerase activity; F:protein binding	Peptidylprolyl isomerase
Tco_011628-T1	phosphatidylinositol 3-kinase regulatory subunit alpha-like	962	0	73.4	2	F:GO:0005515; P:GO:0035556	F:protein binding; P:intracellular signal transduction		IPR000980 (PRINTS); PR00678 (PRINTS); IPR001660 (SMART); IPR000980 (SMART); IPR000198 (SMART); IPR002219 (SMART); IPR000198 (PFAM); IPR002219 (PFAM); IPR036860 (G3DSA:3.30.505.GENE3D); IPR013761 (G3DSA:1.10.150.GENE3D); IPR032498 (PFAM); IPR008936 (G3DSA:1.10.555.GENE3D); IPR001660 (PFAM); IPR000980 (PFAM); G3DSA:3.30.60.20 (GENE3D); PTHR10155 (PANTHER); PTHR10155:SF10 (PANTHER); IPR000980 (PROSI…	F:GO:0005515; P:GO:0007165; P:GO:0035556	F:protein binding; P:signal transduction; P:intracellular signal transduction
Tco_011628-T2	phosphatidylinositol 3-kinase regulatory subunit alpha	1022	0	72.13	2	F:GO:0005515; P:GO:0035556	F:protein binding; P:intracellular signal transduction		PR00678 (PRINTS); IPR000980 (PRINTS); IPR000198 (SMART); IPR002219 (SMART); IPR001452 (SMART); IPR000980 (SMART); IPR001660 (SMART); IPR008936 (G3DSA:1.10.555.GENE3D); G3DSA:3.30.60.20 (GENE3D); IPR032498 (PFAM); IPR001660 (PFAM); IPR002219 (PFAM); IPR000980 (PFAM); G3DSA:3.30.60.20 (GENE3D); G3DSA:2.30.30.40 (GENE3D); IPR013761 (G3DSA:1.10.150.GENE3D); IPR036860 (G3DSA:3.30.505.GENE3D); IPR00019…	F:GO:0005515; P:GO:0007165; P:GO:0035556	F:protein binding; P:signal transduction; P:intracellular signal transduction
Tco_011677-T2	UDP-N-acetylglucosamine transferase subunit ALG14 homolog	164	1.15066e-33	68.54	2	P:GO:0006488; C:GO:0016020	P:dolichol-linked oligosaccharide biosynthetic process; C:membrane		IPR013969 (PFAM); IPR013969 (PANTHER)	P:GO:0006488	P:dolichol-linked oligosaccharide biosynthetic process
Tco_011717-T1	gamma-interferon-inducible lysosomal thiol reductase	205	1.24074e-57	61.72					IPR004911 (PFAM); PTHR13234:SF44 (PANTHER); IPR004911 (PANTHER)	no GO terms	no GO terms
Tco_011819-T1	GPI ethanolamine phosphate transferase 2-like isoform X2	685	8.37665e-143	57.26	2	P:GO:0006506; F:GO:0051377	P:GPI anchor biosynthetic process; F:mannose-ethanolamine phosphotransferase activity		IPR017850 (G3DSA:3.40.720.GENE3D); IPR002591 (PFAM); IPR039527 (PANTHER); IPR037674 (CDD); IPR017850 (SUPERFAMILY)	F:GO:0003824; P:GO:0006506; F:GO:0051377	F:catalytic activity; P:GPI anchor biosynthetic process; F:mannose-ethanolamine phosphotransferase activity
Tco_011825-T2	WD repeat-containing protein 70 isoform X3	496	0	71.21	1	F:GO:0005515	F:protein binding		IPR001680 (SMART); IPR015943 (G3DSA:2.130.10.GENE3D); IPR001680 (PFAM); PTHR16017 (PANTHER); IPR001680 (PROSITE_PROFILES); IPR017986 (PROSITE_PROFILES); IPR001680 (PROSITE_PROFILES); IPR036322 (SUPERFAMILY)	F:GO:0005515	F:protein binding
Tco_011839-T2	gamma-aminobutyric acid type B receptor subunit 2 isoform X2	600	3.80765e-146	78.26	4	F:GO:0004965; C:GO:0005886; P:GO:0007186; C:GO:0016021	F:G protein-coupled GABA receptor activity; C:plasma membrane; P:G protein-coupled receptor signaling pathway; C:integral component of membrane		PR01176 (PRINTS); PR01177 (PRINTS); IPR017978 (PFAM); IPR002455 (PANTHER); PTHR10519:SF20 (PANTHER); IPR017978 (PROSITE_PROFILES); cd15294 (CDD)	F:GO:0004930; F:GO:0004965; P:GO:0007186; C:GO:0016021	F:G protein-coupled receptor activity; F:G protein-coupled GABA receptor activity; P:G protein-coupled receptor signaling pathway; C:integral component of membrane
Tco_011839-T3	gamma-aminobutyric acid type B receptor subunit 2	786	0	78.4	4	F:GO:0004965; C:GO:0005886; P:GO:0007186; C:GO:0016021	F:G protein-coupled GABA receptor activity; C:plasma membrane; P:G protein-coupled receptor signaling pathway; C:integral component of membrane		PR01176 (PRINTS); PR01177 (PRINTS); G3DSA:3.40.50.2300 (GENE3D); IPR001828 (PFAM); IPR017978 (PFAM); PTHR10519:SF20 (PANTHER); IPR002455 (PANTHER); IPR017978 (PROSITE_PROFILES); cd15294 (CDD); IPR028082 (SUPERFAMILY)	F:GO:0004930; F:GO:0004965; P:GO:0007186; C:GO:0016021	F:G protein-coupled receptor activity; F:G protein-coupled GABA receptor activity; P:G protein-coupled receptor signaling pathway; C:integral component of membrane
Tco_012111-T1	cytochrome c1, heme protein, mitochondrial	275	2.41147e-132	79.46	7	C:GO:0005750; P:GO:0006122; C:GO:0016021; F:GO:0020037; P:GO:0042776; F:GO:0045153; F:GO:0046872	C:mitochondrial respiratory chain complex III; P:mitochondrial electron transport, ubiquinol to cytochrome c; C:integral component of membrane; F:heme binding; P:mitochondrial ATP synthesis coupled proton transport; F:electron transporter, transferring electrons within CoQH2-cytochrome c reductase complex activity; F:metal ion binding		IPR002326 (PRINTS); IPR002326 (PFAM); IPR036909 (G3DSA:1.10.760.GENE3D); IPR002326 (PANTHER); PTHR10266:SF3 (PANTHER); IPR009056 (PROSITE_PROFILES); IPR036909 (SUPERFAMILY)	F:GO:0009055; F:GO:0020037	F:electron transfer activity; F:heme binding
Tco_012120-T1	zinc finger protein with KRAB and SCAN domains 7-like isoform X1	1076	0	63.32	1	F:GO:0003676	F:nucleic acid binding		IPR013087 (SMART); G3DSA:3.30.160.60 (GENE3D); G3DSA:3.30.160.60 (GENE3D); G3DSA:3.30.160.60 (GENE3D); G3DSA:3.30.160.60 (GENE3D); G3DSA:3.30.160.60 (GENE3D); G3DSA:3.30.160.60 (GENE3D); G3DSA:3.30.160.60 (GENE3D); IPR013087 (PFAM); G3DSA:3.30.160.60 (GENE3D); PTHR24392:SF42 (PANTHER); PTHR24392 (PANTHER); IPR013087 (PROSITE_PROFILES); IPR013087 (PROSITE_PROFILES); IPR013087 (PROSITE_PROFILES); I…	F:GO:0003676	F:nucleic acid binding
Tco_012234-T1	zinc finger protein 341	1073	0	59.19	1	F:GO:0003676	F:nucleic acid binding		IPR013087 (SMART); G3DSA:3.30.160.60 (GENE3D); G3DSA:3.30.160.60 (GENE3D); G3DSA:3.30.160.60 (GENE3D); IPR013087 (PFAM); G3DSA:3.30.160.60 (GENE3D); G3DSA:3.30.160.60 (GENE3D); G3DSA:3.30.160.60 (GENE3D); G3DSA:3.30.160.60 (GENE3D); G3DSA:3.30.160.60 (GENE3D); PTHR24388 (PANTHER); PTHR24388:SF28 (PANTHER); PTHR24388 (PANTHER); PTHR24388:SF28 (PANTHER); IPR013087 (PROSITE_PROFILES); IPR013087 (PRO…	F:GO:0003676	F:nucleic acid binding
Tco_012234-T2	zinc finger protein 341	996	0	59.11	1	F:GO:0003676	F:nucleic acid binding		IPR013087 (SMART); G3DSA:3.30.160.60 (GENE3D); G3DSA:3.30.160.60 (GENE3D); G3DSA:3.30.160.60 (GENE3D); IPR013087 (PFAM); G3DSA:3.30.160.60 (GENE3D); G3DSA:3.30.160.60 (GENE3D); G3DSA:3.30.160.60 (GENE3D); G3DSA:3.30.160.60 (GENE3D); G3DSA:3.30.160.60 (GENE3D); PTHR24388:SF28 (PANTHER); PTHR24388 (PANTHER); IPR013087 (PROSITE_PROFILES); IPR013087 (PROSITE_PROFILES); IPR013087 (PROSITE_PROFILES); I…	F:GO:0003676	F:nucleic acid binding
Tco_012279-T1	chymotrypsinogen 2-like	367	2.61811e-133	70.19	2	F:GO:0004252; P:GO:0006508	F:serine-type endopeptidase activity; P:proteolysis	EC:3.4.21	IPR001314 (PRINTS); IPR001254 (SMART); G3DSA:2.40.10.10 (GENE3D); IPR001254 (PFAM); PTHR24256:SF462 (PANTHER); PTHR24256 (PANTHER); IPR001254 (PROSITE_PROFILES); IPR001254 (CDD); IPR009003 (SUPERFAMILY)	F:GO:0004252; P:GO:0006508	F:serine-type endopeptidase activity; P:proteolysis	Acting on peptide bonds (peptidases)
Tco_012323-T1	2-(3-amino-3-carboxypropyl)histidine synthase subunit 1	446	0	78.35	2	F:GO:0016740; P:GO:0017183	F:transferase activity; P:peptidyl-diphthamide biosynthetic process from peptidyl-histidine		IPR042264 (G3DSA:3.40.50.GENE3D); IPR035435 (PIRSF); IPR042265 (G3DSA:3.40.50.GENE3D); IPR042263 (G3DSA:3.40.50.GENE3D); IPR016435 (TIGRFAM); IPR016435 (PFAM); IPR016435 (PANTHER); PTHR10762:SF1 (PANTHER)	P:GO:0017183	P:peptidyl-diphthamide biosynthetic process from peptidyl-histidine
Tco_012342-T1	uncharacterized protein LOC110839019 isoform X1	716	1.6306e-61	45.98	2	F:GO:0004144; P:GO:0045017	F:diacylglycerol O-acyltransferase activity; P:glycerolipid biosynthetic process	EC:2.3.1.20	IPR009721 (PFAM); IPR004255 (PFAM); PTHR31650:SF23 (PANTHER); PTHR31650 (PANTHER); PTHR31650:SF23 (PANTHER)	F:GO:0004144; P:GO:0045017	F:diacylglycerol O-acyltransferase activity; P:glycerolipid biosynthetic process	Diacylglycerol O-acyltransferase
Tco_012342-T2	uncharacterized protein LOC110839019 isoform X2	671	6.84874e-58	46.03	2	F:GO:0004144; P:GO:0045017	F:diacylglycerol O-acyltransferase activity; P:glycerolipid biosynthetic process	EC:2.3.1.20	IPR009721 (PFAM); IPR004255 (PFAM); PTHR31650 (PANTHER); PTHR31650:SF23 (PANTHER)	F:GO:0004144; P:GO:0045017	F:diacylglycerol O-acyltransferase activity; P:glycerolipid biosynthetic process	Diacylglycerol O-acyltransferase
Tco_012343-T1	Monocarboxylate transporter 12	852	0	65.47	1	P:GO:0055085	P:transmembrane transport		G3DSA:1.20.1250.20 (GENE3D); G3DSA:1.20.1250.20 (GENE3D); IPR011701 (PFAM); PTHR11360 (PANTHER); PTHR11360:SF260 (PANTHER); IPR020846 (PROSITE_PROFILES); cd17352 (CDD); cd17352 (CDD); IPR036259 (SUPERFAMILY)	P:GO:0055085	P:transmembrane transport
Tco_012384-T1	phenoloxidase-activating factor 2 isoform X1	326	2.01836e-55	55.86	2	F:GO:0004252; P:GO:0006508	F:serine-type endopeptidase activity; P:proteolysis	EC:3.4.21	IPR001314 (PRINTS); IPR001254 (SMART); G3DSA:2.40.10.10 (GENE3D); IPR041515 (PFAM); IPR001254 (PFAM); G3DSA:2.40.10.10 (GENE3D); PTHR24258:SF129 (PANTHER); PTHR24258 (PANTHER); IPR001254 (PROSITE_PROFILES); IPR001254 (CDD); IPR009003 (SUPERFAMILY)	F:GO:0004252; P:GO:0006508	F:serine-type endopeptidase activity; P:proteolysis	Acting on peptide bonds (peptidases)
Tco_012415-T4	Protein CLEC16A	751	0	82.09					IPR019155 (PFAM); IPR039272 (PANTHER); PTHR21481:SF0 (PANTHER)	no GO terms	no GO terms
Tco_012528-T1	serine/threonine-protein phosphatase CPPED1-like	310	3.59893e-122	70.6	1	F:GO:0016787	F:hydrolase activity		IPR029052 (G3DSA:3.60.21.GENE3D); IPR004843 (PFAM); PTHR43143 (PANTHER); IPR041867 (CDD); SSF56300 (SUPERFAMILY)	F:GO:0016787	F:hydrolase activity
Tco_012633-T1	exocyst complex component 2	925	0	61.9	2	C:GO:0000145; P:GO:0006893	C:exocyst; P:Golgi to plasma membrane transport		IPR013783 (G3DSA:2.60.40.GENE3D); IPR002909 (PFAM); IPR039481 (PFAM); IPR029175 (PANTHER); PTHR13043:SF1 (PANTHER); IPR014756 (SUPERFAMILY)	C:GO:0000145; P:GO:0006893	C:exocyst; P:Golgi to plasma membrane transport
Tco_012715-T2	prefoldin subunit 4	100	8.65138e-24	76.49	2	P:GO:0006457; C:GO:0016272	P:protein folding; C:prefoldin complex		IPR016661 (PANTHER)	P:GO:0006457; C:GO:0016272	P:protein folding; C:prefoldin complex
Tco_012971-T1	85/88 kDa calcium-independent phospholipase A2	804	0	65.89	2	F:GO:0005515; P:GO:0006629	F:protein binding; P:lipid metabolic process		IPR002110 (PRINTS); IPR002110 (SMART); IPR002641 (PFAM); IPR020683 (PFAM); IPR036770 (G3DSA:1.25.40.GENE3D); IPR036770 (G3DSA:1.25.40.GENE3D); G3DSA:3.40.1090.10 (GENE3D); IPR036770 (G3DSA:1.25.40.GENE3D); PTHR24139:SF34 (PANTHER); PTHR24139 (PANTHER); IPR002110 (PROSITE_PROFILES); IPR002110 (PROSITE_PROFILES); IPR002110 (PROSITE_PROFILES); IPR002110 (PROSITE_PROFILES); IPR020683 (PROSITE_PROFILE…	F:GO:0005515; P:GO:0006629	F:protein binding; P:lipid metabolic process
Tco_012971-T2	85/88 kDa calcium-independent phospholipase A2 isoform X1	670	0	67.53	2	F:GO:0005515; P:GO:0006629	F:protein binding; P:lipid metabolic process		IPR002110 (PRINTS); IPR002110 (SMART); IPR036770 (G3DSA:1.25.40.GENE3D); IPR020683 (PFAM); IPR036770 (G3DSA:1.25.40.GENE3D); IPR002641 (PFAM); IPR036770 (G3DSA:1.25.40.GENE3D); G3DSA:3.40.1090.10 (GENE3D); PTHR24139 (PANTHER); PTHR24139:SF34 (PANTHER); IPR002110 (PROSITE_PROFILES); IPR002110 (PROSITE_PROFILES); IPR002641 (PROSITE_PROFILES); IPR002110 (PROSITE_PROFILES); IPR002110 (PROSITE_PROFILE…	F:GO:0005515; P:GO:0006629	F:protein binding; P:lipid metabolic process
Tco_012972-T1	protein FAM149B1 isoform X2	567	4.14161e-17	44.16					IPR022194 (PFAM); PTHR31997:SF1 (PANTHER); IPR039630 (PANTHER)	no GO terms	no GO terms
Tco_012972-T2	protein FAM149B1 isoform X1	576	1.16107e-17	44.53					IPR022194 (PFAM); PTHR31997:SF1 (PANTHER); IPR039630 (PANTHER)	no GO terms	no GO terms
Tco_013115-T1	Tetratricopeptide repeat protein 30A	655	0	87.4	10	P:GO:0001736; F:GO:0005515; C:GO:0005879; P:GO:0007368; P:GO:0018095; C:GO:0031514; P:GO:0036372; P:GO:0042073; P:GO:0060271; F:GO:0070738	P:establishment of planar polarity; F:protein binding; C:axonemal microtubule; P:determination of left/right symmetry; P:protein polyglutamylation; C:motile cilium; P:opsin transport; P:intraciliary transport; P:cilium assembly; F:tubulin-glycine ligase activity		IPR019734 (SMART); IPR011990 (G3DSA:1.25.40.GENE3D); IPR013105 (PFAM); IPR011990 (G3DSA:1.25.40.GENE3D); IPR011990 (G3DSA:1.25.40.GENE3D); IPR039941 (PANTHER); IPR013026 (PROSITE_PROFILES); IPR013026 (PROSITE_PROFILES); IPR013026 (PROSITE_PROFILES); IPR011990 (SUPERFAMILY); IPR011990 (SUPERFAMILY)	F:GO:0005515	F:protein binding
Tco_021480-T1	thyrotropin-releasing hormone receptor-like	429	2.86085e-167	77.29	3	F:GO:0004997; P:GO:0007186; C:GO:0016021	F:thyrotropin-releasing hormone receptor activity; P:G protein-coupled receptor signaling pathway; C:integral component of membrane		IPR000276 (PRINTS); IPR002120 (PRINTS); IPR002120 (PRINTS); IPR000276 (SMART); IPR000276 (PFAM); G3DSA:1.20.1070.10 (GENE3D); PTHR46061 (PANTHER); IPR017452 (PROSITE_PROFILES); cd14995 (CDD); SSF81321 (SUPERFAMILY)	F:GO:0004930; F:GO:0004997; P:GO:0007186; C:GO:0016021	F:G protein-coupled receptor activity; F:thyrotropin-releasing hormone receptor activity; P:G protein-coupled receptor signaling pathway; C:integral component of membrane
Tco_013512-T1	cat eye syndrome critical region protein 2-like	313	1.38227e-64	61.64					IPR018501 (PFAM); PTHR14296 (PANTHER)	no GO terms	no GO terms
Tco_013667-T1	cat eye syndrome critical region protein 2-like	342	5.81605e-64	61.75					IPR018501 (PFAM); PTHR14296 (PANTHER)	no GO terms	no GO terms
Tco_013908-T1	Pre-mRNA 3'-end-processing factor FIP1	604	2.4483e-76	57.91	2	C:GO:0005847; P:GO:0098789	C:mRNA cleavage and polyadenylation specificity factor complex; P:pre-mRNA cleavage required for polyadenylation		IPR007854 (PFAM); PTHR13484 (PANTHER)	no GO terms	no GO terms
Tco_013913-T1	pre-mRNA 3'-end-processing factor FIP1-like	547	7.21654e-74	58.08	2	C:GO:0005847; P:GO:0098789	C:mRNA cleavage and polyadenylation specificity factor complex; P:pre-mRNA cleavage required for polyadenylation		IPR007854 (PFAM); PTHR13484 (PANTHER)	no GO terms	no GO terms
Tco_013981-T1	ecto-NOX disulfide-thiol exchanger 2	615	0	68.4	4	F:GO:0003676; P:GO:0007624; C:GO:0009897; F:GO:0016491	F:nucleic acid binding; P:ultradian rhythm; C:external side of plasma membrane; F:oxidoreductase activity		IPR000504 (SMART); IPR012677 (G3DSA:3.30.70.GENE3D); IPR000504 (PFAM); IPR038876 (PANTHER); IPR000504 (PROSITE_PROFILES); IPR034140 (CDD); IPR035979 (SUPERFAMILY)	F:GO:0003676; P:GO:0007624; C:GO:0009897; F:GO:0016491	F:nucleic acid binding; P:ultradian rhythm; C:external side of plasma membrane; F:oxidoreductase activity
Tco_014024-T1	m-AAA protease-interacting protein 1, mitochondrial	129	8.43363e-29	61.33	2	C:GO:0005739; P:GO:0007007	C:mitochondrion; P:inner mitochondrial membrane organization		PTHR13333 (PANTHER); PTHR13333:SF5 (PANTHER)	no GO terms	no GO terms
Tco_014195-T1	Sodium/hydrogen exchanger 1	161	2.55835e-18	70.57	4	F:GO:0015299; P:GO:0015672; C:GO:0016020; P:GO:0098662	F:solute:proton antiporter activity; P:monovalent inorganic cation transport; C:membrane; P:inorganic cation transmembrane transport		no IPS match	no IPS match	no IPS match
Tco_014197-T1	Sodium/hydrogen exchanger 1	162	2.50133e-18	70.57	4	F:GO:0015299; P:GO:0015672; C:GO:0016020; P:GO:0098662	F:solute:proton antiporter activity; P:monovalent inorganic cation transport; C:membrane; P:inorganic cation transmembrane transport		no IPS match	no IPS match	no IPS match
Tco_014197-T2	---NA---	180							no IPS match	no IPS match	no IPS match
Tco_014596-T1	uncharacterized protein LOC111507691 isoform X1	808	2.48327e-12	46.56					no IPS match	no IPS match	no IPS match
Tco_014827-T1	uncharacterized protein LOC106457881 isoform X1	1645	8.46253e-78	52.75					no IPS match	no IPS match	no IPS match
Tco_014830-T1	trypsin-like isoform X3	301	8.58297e-52	57.36	2	F:GO:0004252; P:GO:0006508	F:serine-type endopeptidase activity; P:proteolysis	EC:3.4.21	IPR001314 (PRINTS); IPR001254 (SMART); IPR001254 (PFAM); G3DSA:2.40.10.10 (GENE3D); PTHR24256:SF477 (PANTHER); PTHR24256 (PANTHER); IPR001254 (PROSITE_PROFILES); IPR001254 (CDD); IPR009003 (SUPERFAMILY)	F:GO:0004252; P:GO:0006508	F:serine-type endopeptidase activity; P:proteolysis	Acting on peptide bonds (peptidases)
Tco_014931-T1	regulating synaptic membrane exocytosis protein 2 isoform X24	1526	0	60.92	4	P:GO:0006886; P:GO:0006887; C:GO:0016020; F:GO:0017137	P:intracellular protein transport; P:exocytosis; C:membrane; F:Rab GTPase binding		IPR001478 (SMART); IPR000008 (SMART); IPR041282 (PFAM); IPR041489 (PFAM); IPR035892 (G3DSA:2.60.40.GENE3D); G3DSA:2.30.42.10 (GENE3D); IPR013083 (G3DSA:3.30.40.GENE3D); IPR000008 (PFAM); IPR035892 (G3DSA:2.60.40.GENE3D); IPR039032 (PANTHER); IPR000008 (PROSITE_PROFILES); IPR017455 (PROSITE_PROFILES); IPR000008 (PROSITE_PROFILES); IPR001478 (PROSITE_PROFILES); IPR010911 (PROSITE_PROFILES); cd04031…	F:GO:0005515; P:GO:0006886; P:GO:0006887; C:GO:0016020; F:GO:0017137	F:protein binding; P:intracellular protein transport; P:exocytosis; C:membrane; F:Rab GTPase binding
Tco_014983-T1	elongation factor 1 alpha	462	0	96.26	4	F:GO:0003746; F:GO:0003924; F:GO:0005525; P:GO:0006414	F:translation elongation factor activity; F:GTPase activity; F:GTP binding; P:translational elongation	EC:3.6.1.15	IPR000795 (PRINTS); IPR004539 (TIGRFAM); G3DSA:2.40.30.10 (GENE3D); G3DSA:3.40.50.300 (GENE3D); IPR004160 (PFAM); IPR004161 (PFAM); G3DSA:2.40.30.10 (GENE3D); IPR000795 (PFAM); PTHR23115 (PANTHER); PTHR23115:SF236 (PANTHER); IPR000795 (PROSITE_PROFILES); IPR004539 (HAMAP); cd03705 (CDD); cd03693 (CDD); cd01883 (CDD); IPR009001 (SUPERFAMILY); IPR027417 (SUPERFAMILY); IPR009000 (SUPERFAMILY)	F:GO:0003746; F:GO:0003924; F:GO:0005525; P:GO:0006414	F:translation elongation factor activity; F:GTPase activity; F:GTP binding; P:translational elongation	Nucleoside-triphosphate phosphatase
Tco_014985-T1	putative RNA polymerase II subunit B1 CTD phosphatase RPAP2	560	6.87021e-65	49.54	3	F:GO:0008420; F:GO:0043175; P:GO:0070940	F:RNA polymerase II CTD heptapeptide repeat phosphatase activity; F:RNA polymerase core enzyme binding; P:dephosphorylation of RNA polymerase II C-terminal domain	EC:3.1.3.16	IPR007308 (PFAM); IPR038534 (G3DSA:1.25.40.GENE3D); IPR039693 (PANTHER); IPR007308 (PROSITE_PROFILES)	F:GO:0008420; F:GO:0043175; P:GO:0070940	F:RNA polymerase II CTD heptapeptide repeat phosphatase activity; F:RNA polymerase core enzyme binding; P:dephosphorylation of RNA polymerase II C-terminal domain	Protein-serine/threonine phosphatase
Tco_015035-T1	---NA---	595							no IPS match	no IPS match	no IPS match
Tco_015035-T2	---NA---	619							no IPS match	no IPS match	no IPS match
Tco_015036-T1	serine/threonine-protein kinase 3	507	0	80.38	4	F:GO:0004674; F:GO:0005524; P:GO:0006468; P:GO:0007165	F:protein serine/threonine kinase activity; F:ATP binding; P:protein phosphorylation; P:signal transduction		IPR000719 (SMART); IPR000719 (PFAM); IPR024205 (PFAM); G3DSA:1.10.510.10 (GENE3D); PIRSF000654 (PIRSF); G3DSA:3.30.200.20 (GENE3D); PTHR24361 (PANTHER); PTHR24361:SF425 (PANTHER); IPR000719 (PROSITE_PROFILES); IPR011524 (PROSITE_PROFILES); cd06612 (CDD); IPR011009 (SUPERFAMILY)	F:GO:0004672; F:GO:0004674; F:GO:0005524; P:GO:0006468; P:GO:0007165	F:protein kinase activity; F:protein serine/threonine kinase activity; F:ATP binding; P:protein phosphorylation; P:signal transduction
Tco_015036-T2	serine/threonine-protein kinase 3	538	0	79.93	4	F:GO:0004674; F:GO:0005524; P:GO:0006468; P:GO:0007165	F:protein serine/threonine kinase activity; F:ATP binding; P:protein phosphorylation; P:signal transduction		IPR000719 (SMART); IPR000719 (PFAM); G3DSA:3.30.200.20 (GENE3D); IPR024205 (PFAM); PIRSF000615 (PIRSF); G3DSA:1.10.510.10 (GENE3D); PTHR24361 (PANTHER); PTHR24361:SF425 (PANTHER); IPR011524 (PROSITE_PROFILES); IPR000719 (PROSITE_PROFILES); cd06612 (CDD); IPR011009 (SUPERFAMILY)	F:GO:0004672; F:GO:0004674; F:GO:0005524; P:GO:0006468; P:GO:0007165	F:protein kinase activity; F:protein serine/threonine kinase activity; F:ATP binding; P:protein phosphorylation; P:signal transduction
Tco_015116-T1	erlin-1-like	327	7.00087e-166	84.6	3	C:GO:0005783; C:GO:0016021; F:GO:0031625	C:endoplasmic reticulum; C:integral component of membrane; F:ubiquitin protein ligase binding		IPR001107 (SMART); IPR001107 (PFAM); IPR033294 (PANTHER); PTHR15351:SF2 (PANTHER); IPR033294 (CDD); IPR036013 (SUPERFAMILY)	C:GO:0005783; F:GO:0031625	C:endoplasmic reticulum; F:ubiquitin protein ligase binding
Tco_015116-T2	erlin-1-like isoform X1	279	3.87544e-150	85.49	3	C:GO:0005783; C:GO:0016021; F:GO:0031625	C:endoplasmic reticulum; C:integral component of membrane; F:ubiquitin protein ligase binding		IPR001107 (SMART); IPR001107 (PFAM); PTHR15351:SF2 (PANTHER); IPR033294 (PANTHER); IPR033294 (CDD); IPR036013 (SUPERFAMILY)	C:GO:0005783; F:GO:0031625	C:endoplasmic reticulum; F:ubiquitin protein ligase binding
Tco_015116-T3	erlin-1-like	277	2.26723e-143	86.86	4	C:GO:0005783; C:GO:0016021; F:GO:0031625; P:GO:0032006	C:endoplasmic reticulum; C:integral component of membrane; F:ubiquitin protein ligase binding; P:regulation of TOR signaling		IPR001107 (SMART); IPR001107 (PFAM); IPR033294 (PANTHER); PTHR15351:SF2 (PANTHER); IPR033294 (CDD); IPR036013 (SUPERFAMILY)	C:GO:0005783; F:GO:0031625	C:endoplasmic reticulum; F:ubiquitin protein ligase binding
Tco_015132-T2	sodium/potassium-transporting ATPase subunit alpha isoform X4	894	0	88.64	5	F:GO:0005524; F:GO:0008556; C:GO:0016021; F:GO:0046872; P:GO:0071805	F:ATP binding; F:potassium transmembrane transporter activity, phosphorylative mechanism; C:integral component of membrane; F:metal ion binding; P:potassium ion transmembrane transport	EC:7.2.2.6	PR00119 (PRINTS); PR00121 (PRINTS); IPR004014 (SMART); PF13246 (PFAM); IPR023299 (G3DSA:3.40.1110.GENE3D); IPR001757 (TIGRFAM); IPR023214 (G3DSA:3.40.50.GENE3D); PF00122 (PFAM); G3DSA:2.70.150.10 (GENE3D); IPR005775 (TIGRFAM); IPR004014 (PFAM); IPR006068 (PFAM); G3DSA:1.20.1110.10 (GENE3D),SFLDS00003 (SFLD),SFLDF00027 (SFLD); PTHR43294 (PANTHER); PTHR43294:SF16 (PANTHER); IPR036412 (SUPERFAMILY);…	F:GO:0000166; F:GO:0005524; P:GO:0006813; F:GO:0008556; C:GO:0016021	F:nucleotide binding; F:ATP binding; P:potassium ion transport; F:potassium transmembrane transporter activity, phosphorylative mechanism; C:integral component of membrane	n/a
Tco_015132-T4	sodium/potassium-transporting ATPase subunit alpha isoform X3	871	0	89.71	6	F:GO:0005524; F:GO:0008556; C:GO:0016021; F:GO:0016787; F:GO:0046872; P:GO:0071805	F:ATP binding; F:potassium transmembrane transporter activity, phosphorylative mechanism; C:integral component of membrane; F:hydrolase activity; F:metal ion binding; P:potassium ion transmembrane transport	EC:7.2.2.6	PR00119 (PRINTS); PR00121 (PRINTS); IPR004014 (SMART); PF00122 (PFAM); IPR004014 (PFAM); IPR023299 (G3DSA:3.40.1110.GENE3D); G3DSA:1.20.1110.10 (GENE3D); IPR001757 (TIGRFAM); IPR006068 (PFAM); IPR005775 (TIGRFAM); IPR023214 (G3DSA:3.40.50.GENE3D); PF13246 (PFAM); G3DSA:2.70.150.10 (GENE3D),SFLDF00027 (SFLD),SFLDG00002 (SFLD); PTHR43294 (PANTHER); PTHR43294:SF16 (PANTHER); IPR008250 (SUPERFAMILY);…	F:GO:0000166; F:GO:0005524; P:GO:0006813; F:GO:0008556; C:GO:0016021	F:nucleotide binding; F:ATP binding; P:potassium ion transport; F:potassium transmembrane transporter activity, phosphorylative mechanism; C:integral component of membrane	n/a
Tco_021548-T6	Down syndrome cell adhesion molecule-like protein Dscam2	519	0	64.71	2	C:GO:0016020; C:GO:0016021	C:membrane; C:integral component of membrane		IPR003598 (SMART); IPR003599 (SMART); IPR013783 (G3DSA:2.60.40.GENE3D); PIRSF000615 (PIRSF); IPR013783 (G3DSA:2.60.40.GENE3D); PF13927 (PFAM); IPR013783 (G3DSA:2.60.40.GENE3D); IPR013098 (PFAM); IPR013783 (G3DSA:2.60.40.GENE3D); IPR013783 (G3DSA:2.60.40.GENE3D); PTHR10075 (PANTHER); PTHR10075:SF53 (PANTHER); IPR007110 (PROSITE_PROFILES); IPR007110 (PROSITE_PROFILES); IPR007110 (PROSITE_PROFILES);…	no GO terms	no GO terms
Tco_015195-T1	protein bicaudal C isoform X1	822	6.26188e-163	54.07	2	F:GO:0003723; F:GO:0005515	F:RNA binding; F:protein binding		IPR001660 (SMART); IPR004087 (SMART); IPR013761 (G3DSA:1.10.150.GENE3D); IPR004088 (PFAM); IPR001660 (PFAM); G3DSA:3.30.310.270 (GENE3D); PTHR10627 (PANTHER); PTHR10627:SF46 (PANTHER); PTHR10627:SF46 (PANTHER); PTHR10627 (PANTHER); IPR001660 (PROSITE_PROFILES); PS50084 (PROSITE_PROFILES); cd00105 (CDD); cd02394 (CDD); IPR036612 (SUPERFAMILY); IPR013761 (SUPERFAMILY)	F:GO:0003676; F:GO:0003723; F:GO:0005515	F:nucleic acid binding; F:RNA binding; F:protein binding
Tco_015333-T1	---NA---	1935							IPR032104 (PFAM); IPR029034 (G3DSA:2.10.90.GENE3D); PTHR23199:SF2 (PANTHER); PTHR23199 (PANTHER); IPR029034 (SUPERFAMILY)	no GO terms	no GO terms
Tco_015380-T3	nephrin-like isoform X2	1053	0	66.32	1	F:GO:0005515	F:protein binding		IPR003599 (SMART); IPR003961 (SMART); IPR003598 (SMART); IPR013783 (G3DSA:2.60.40.GENE3D); IPR013783 (G3DSA:2.60.40.GENE3D); PF13927 (PFAM); IPR013783 (G3DSA:2.60.40.GENE3D); IPR013783 (G3DSA:2.60.40.GENE3D); IPR003961 (PFAM); IPR013098 (PFAM); IPR013783 (G3DSA:2.60.40.GENE3D); IPR013783 (G3DSA:2.60.40.GENE3D); IPR013162 (PFAM); IPR013783 (G3DSA:2.60.40.GENE3D); PTHR11640:SF102 (PANTHER); PTHR116…	F:GO:0005515	F:protein binding
Tco_015404-T2	twinkle protein, mitochondrial-like isoform X1	637	0	66.37	3	F:GO:0003678; F:GO:0005524; P:GO:0006260	F:DNA helicase activity; F:ATP binding; P:DNA replication	EC:3.6.1.3; EC:3.6.4.12; EC:3.6.1.15	PF13481 (PFAM); G3DSA:3.40.50.300 (GENE3D); PTHR12873 (PANTHER); PTHR12873:SF0 (PANTHER); IPR007694 (PROSITE_PROFILES); IPR027417 (SUPERFAMILY)	F:GO:0003678; F:GO:0005524; P:GO:0006260	F:DNA helicase activity; F:ATP binding; P:DNA replication	Adenosinetriphosphatase; DNA helicase; Nucleoside-triphosphate phosphatase
Tco_015404-T3	twinkle protein, mitochondrial-like	608	1.56602e-180	64.79	3	F:GO:0003678; F:GO:0005524; P:GO:0006260	F:DNA helicase activity; F:ATP binding; P:DNA replication	EC:3.6.1.3; EC:3.6.4.12; EC:3.6.1.15	G3DSA:3.40.50.300 (GENE3D); PF13481 (PFAM); PTHR12873 (PANTHER); PTHR12873:SF0 (PANTHER); IPR007694 (PROSITE_PROFILES); IPR027417 (SUPERFAMILY)	F:GO:0003678; F:GO:0005524; P:GO:0006260	F:DNA helicase activity; F:ATP binding; P:DNA replication	Adenosinetriphosphatase; DNA helicase; Nucleoside-triphosphate phosphatase
Tco_015404-T4	twinkle protein, mitochondrial-like isoform X1	710	0	64.57	3	F:GO:0003678; F:GO:0005524; P:GO:0006260	F:DNA helicase activity; F:ATP binding; P:DNA replication	EC:3.6.1.3; EC:3.6.4.12; EC:3.6.1.15	PF13481 (PFAM); G3DSA:3.40.50.300 (GENE3D); PTHR12873:SF0 (PANTHER); PTHR12873 (PANTHER); IPR007694 (PROSITE_PROFILES); IPR027417 (SUPERFAMILY)	F:GO:0003678; F:GO:0005524; P:GO:0006260	F:DNA helicase activity; F:ATP binding; P:DNA replication	Adenosinetriphosphatase; DNA helicase; Nucleoside-triphosphate phosphatase
Tco_015458-T1	lysosomal-trafficking regulator isoform X1	3306	0	55.85	2	F:GO:0005515; P:GO:0007040	F:protein binding; P:lysosome organization		IPR000409 (SMART); IPR001680 (SMART); IPR023362 (PFAM); IPR015943 (G3DSA:2.130.10.GENE3D); G3DSA:2.30.29.40 (GENE3D); IPR000409 (PFAM); IPR036372 (G3DSA:1.10.1540.GENE3D); PTHR13743 (PANTHER); IPR030464 (PTHR13743:PANTHER); IPR017986 (PROSITE_PROFILES); IPR023362 (PROSITE_PROFILES); IPR001680 (PROSITE_PROFILES); IPR000409 (PROSITE_PROFILES); IPR000409 (CDD); IPR023362 (CDD); SSF50729 (SUPERFAMILY…	F:GO:0005515; P:GO:0007040	F:protein binding; P:lysosome organization
Tco_015458-T2	lysosomal-trafficking regulator isoform X1	3139	0	53.17	1	P:GO:0007040	P:lysosome organization		IPR000409 (SMART); IPR036372 (G3DSA:1.10.1540.GENE3D); G3DSA:2.30.29.40 (GENE3D); IPR023362 (PFAM); IPR000409 (PFAM); IPR030464 (PTHR13743:PANTHER); IPR030464 (PTHR13743:PANTHER); PTHR13743 (PANTHER); IPR023362 (PROSITE_PROFILES); IPR000409 (PROSITE_PROFILES); IPR000409 (CDD); IPR023362 (CDD); IPR036372 (SUPERFAMILY); SSF50729 (SUPERFAMILY)	P:GO:0007040	P:lysosome organization
Tco_015464-T1	synaptopodin-2-like isoform X1	775	6.14122e-82	52.25					PTHR24217 (PANTHER); PTHR24217:SF0 (PANTHER)	no GO terms	no GO terms
Tco_015513-T3	cGMP-dependent protein kinase, isozyme 2 forms cD4/T1/T3A/T3B	736	0	86.55	4	F:GO:0004692; F:GO:0005524; P:GO:0006468; F:GO:0030553	F:cGMP-dependent protein kinase activity; F:ATP binding; P:protein phosphorylation; F:cGMP binding	EC:2.7.11.12	IPR002374 (PRINTS); IPR000595 (SMART); IPR000719 (SMART); IPR000719 (PFAM); G3DSA:1.10.510.10 (GENE3D); IPR002374 (PIRSF); IPR014710 (G3DSA:2.60.120.GENE3D); IPR014710 (G3DSA:2.60.120.GENE3D); IPR000595 (PFAM); G3DSA:3.30.200.20 (GENE3D); G3DSA:1.20.5.170 (GENE3D); PTHR24353 (PANTHER); PTHR24353:SF68 (PANTHER); IPR000595 (PROSITE_PROFILES); IPR000961 (PROSITE_PROFILES); IPR000595 (PROSITE_PROFILE…	F:GO:0004672; F:GO:0004674; F:GO:0004692; F:GO:0005524; P:GO:0006468	F:protein kinase activity; F:protein serine/threonine kinase activity; F:cGMP-dependent protein kinase activity; F:ATP binding; P:protein phosphorylation	cGMP-dependent protein kinase
Tco_015528-T1	folliculin-interacting protein 2-like isoform X2	1206	2.03838e-140	63.01					IPR026156 (PRINTS); IPR028085 (PFAM); IPR028084 (PFAM); IPR028086 (PFAM); PTHR21634 (PANTHER); IPR037545 (PROSITE_PROFILES)	no GO terms	no GO terms
Tco_015528-T2	folliculin-interacting protein 2-like isoform X2	1116	8.76539e-115	64.64					IPR026156 (PRINTS); IPR028084 (PFAM); IPR028085 (PFAM); IPR028086 (PFAM); PTHR21634 (PANTHER); IPR037545 (PROSITE_PROFILES)	no GO terms	no GO terms
Tco_015597-T1	anaphase-promoting complex subunit 13-like	75	3.0713e-30	85.47	2	C:GO:0005680; P:GO:0070979	C:anaphase-promoting complex; P:protein K11-linked ubiquitination		IPR008401 (PFAM); IPR008401 (PANTHER)	C:GO:0005680	C:anaphase-promoting complex
Tco_015609-T1	transmembrane protein 145-like	537	2.21407e-139	63.39	2	P:GO:0007186; P:GO:0019236	P:G protein-coupled receptor signaling pathway; P:response to pheromone		IPR019336 (PFAM); PTHR23252:SF24 (PANTHER); PTHR23252 (PANTHER)	P:GO:0007186; P:GO:0019236	P:G protein-coupled receptor signaling pathway; P:response to pheromone
Tco_015612-T1	pleckstrin homology-like domain family B member 1 isoform X1	1312	1.6377e-146	57.87	1	F:GO:0005515	F:protein binding		IPR001849 (SMART); IPR001849 (PFAM); IPR011993 (G3DSA:2.30.29.GENE3D); G3DSA:2.60.200.20 (GENE3D); PTHR12156:SF5 (PANTHER); PTHR12156 (PANTHER); IPR001849 (PROSITE_PROFILES); IPR000253 (CDD); IPR008984 (SUPERFAMILY); SSF50729 (SUPERFAMILY)	F:GO:0005515	F:protein binding
Tco_015612-T2	Pleckstrin y-like domain family B member 1	1143	3.24612e-78	48.45	1	F:GO:0005515	F:protein binding		G3DSA:2.60.200.20 (GENE3D); PTHR12156:SF5 (PANTHER); PTHR12156 (PANTHER); IPR000253 (CDD); IPR008984 (SUPERFAMILY)	F:GO:0005515	F:protein binding
Tco_015725-T1	---NA---	276							no IPS match	no IPS match	no IPS match
Tco_015798-T1	---NA---	64							no IPS match	no IPS match	no IPS match
Tco_015955-T1	Rh-related protein	556	1.09731e-85	55.51	3	F:GO:0008519; P:GO:0015696; C:GO:0016020	F:ammonium transmembrane transporter activity; P:ammonium transport; C:membrane		IPR002229 (PRINTS); IPR029020 (G3DSA:1.10.3430.GENE3D); IPR024041 (PFAM); PTHR11730:SF60 (PANTHER); PTHR11730 (PANTHER); SSF111352 (SUPERFAMILY)	F:GO:0008519; P:GO:0015696; C:GO:0016020	F:ammonium transmembrane transporter activity; P:ammonium transport; C:membrane
Tco_015955-T2	Rh-related protein	433	1.3553e-83	57	3	F:GO:0008519; P:GO:0015696; C:GO:0016020	F:ammonium transmembrane transporter activity; P:ammonium transport; C:membrane		IPR002229 (PRINTS); IPR029020 (G3DSA:1.10.3430.GENE3D); IPR024041 (PFAM); PTHR11730:SF60 (PANTHER); PTHR11730 (PANTHER); SSF111352 (SUPERFAMILY)	F:GO:0008519; P:GO:0015696; C:GO:0016020	F:ammonium transmembrane transporter activity; P:ammonium transport; C:membrane
Tco_015967-T1	glutamyl aminopeptidase-like	963	0	62.78	3	P:GO:0006508; F:GO:0008270; F:GO:0070006	P:proteolysis; F:zinc ion binding; F:metalloaminopeptidase activity	EC:3.4.11	IPR001930 (PRINTS); G3DSA:1.25.50.20 (GENE3D); IPR024571 (PFAM); G3DSA:1.10.390.60 (GENE3D); IPR014782 (PFAM); G3DSA:2.60.40.1910 (GENE3D); IPR042097 (G3DSA:2.60.40.GENE3D); PF17900 (PFAM); IPR033508 (PTHR11533:PANTHER); PTHR11533 (PANTHER); IPR034016 (CDD); IPR042097 (SUPERFAMILY); SSF55486 (SUPERFAMILY)	P:GO:0006508; F:GO:0008237; F:GO:0008270; F:GO:0070006	P:proteolysis; F:metallopeptidase activity; F:zinc ion binding; F:metalloaminopeptidase activity	Acting on peptide bonds (peptidases)
Tco_016389-T1	macrophage-expressed gene 1 protein-like	675	0	58.38	2	C:GO:0016020; C:GO:0016021	C:membrane; C:integral component of membrane		IPR020864 (SMART); IPR020864 (PFAM); IPR039707 (PANTHER); PTHR31463:SF4 (PANTHER); IPR020864 (PROSITE_PROFILES)	no GO terms	no GO terms
Tco_016748-T1	Ankyrin repeat, SAM and basic leucine zipper domain-containing protein 1	365	7.12182e-95	61.57	2	F:GO:0005515; C:GO:0110165	F:protein binding; C:cellular anatomical entity		IPR002110 (SMART); IPR001660 (SMART); PF13857 (PFAM); IPR001660 (PFAM); IPR036770 (G3DSA:1.25.40.GENE3D); IPR013761 (G3DSA:1.10.150.GENE3D); PTHR24157 (PANTHER); PTHR24157 (PANTHER); PTHR24157:SF3 (PANTHER); PTHR24157:SF3 (PANTHER); IPR001660 (PROSITE_PROFILES); IPR002110 (PROSITE_PROFILES); IPR020683 (PROSITE_PROFILES); IPR013761 (SUPERFAMILY); IPR036770 (SUPERFAMILY)	F:GO:0005515	F:protein binding
Tco_016748-T2	Ankyrin repeat, SAM and basic leucine zipper domain-containing protein 1	321	5.28312e-87	61.73	1	F:GO:0005515	F:protein binding		IPR001660 (SMART); IPR002110 (SMART); PF13857 (PFAM); IPR013761 (G3DSA:1.10.150.GENE3D); IPR036770 (G3DSA:1.25.40.GENE3D); IPR001660 (PFAM); PTHR24157 (PANTHER); PTHR24157:SF3 (PANTHER); PTHR24157:SF3 (PANTHER); PTHR24157 (PANTHER); IPR020683 (PROSITE_PROFILES); IPR002110 (PROSITE_PROFILES); IPR001660 (PROSITE_PROFILES); IPR036770 (SUPERFAMILY); IPR013761 (SUPERFAMILY)	F:GO:0005515	F:protein binding
Tco_016748-T3	Ankyrin repeat, SAM and basic leucine zipper domain-containing protein 1	322	2.65338e-88	61.77	1	F:GO:0005515	F:protein binding		IPR001660 (SMART); IPR002110 (SMART); IPR013761 (G3DSA:1.10.150.GENE3D); PF13857 (PFAM); IPR001660 (PFAM); IPR036770 (G3DSA:1.25.40.GENE3D); PTHR24157 (PANTHER); PTHR24157:SF3 (PANTHER); PTHR24157 (PANTHER); PTHR24157:SF3 (PANTHER); IPR020683 (PROSITE_PROFILES); IPR002110 (PROSITE_PROFILES); IPR001660 (PROSITE_PROFILES); IPR036770 (SUPERFAMILY); IPR013761 (SUPERFAMILY)	F:GO:0005515	F:protein binding
Tco_017204-T1	nucleolar protein 10	682	0	74.76	2	F:GO:0005515; C:GO:0005634	F:protein binding; C:nucleus		IPR012580 (PFAM); IPR015943 (G3DSA:2.130.10.GENE3D); IPR040382 (PANTHER); IPR036322 (SUPERFAMILY)	F:GO:0005515; C:GO:0005634	F:protein binding; C:nucleus
Tco_017312-T1	laminin subunit gamma-1-like	1651	0	70.67	5	C:GO:0005604; P:GO:0009887; P:GO:0009888; P:GO:0016477; P:GO:0034446	C:basement membrane; P:animal organ morphogenesis; P:tissue development; P:cell migration; P:substrate adhesion-dependent cell spreading		PR00011 (PRINTS); IPR000034 (SMART); IPR002049 (SMART); IPR008211 (SMART); IPR000742 (SMART); G3DSA:2.10.25.10 (GENE3D); G3DSA:2.10.25.10 (GENE3D); G3DSA:2.10.25.10 (GENE3D); IPR002049 (PFAM); IPR038684 (G3DSA:2.60.120.GENE3D); IPR000034 (PFAM); G3DSA:2.10.25.10 (GENE3D); IPR008211 (PFAM); PTHR10574 (PANTHER); PTHR10574:SF270 (PANTHER); IPR002049 (PROSITE_PROFILES); IPR002049 (PROSITE_PROFILES); …	no GO terms	no GO terms
Tco_017313-T2	protein slit-like isoform X2	684	9.16817e-48	48.75	1	F:GO:0005515	F:protein binding		PR00019 (PRINTS); IPR003591 (SMART); SM00365 (SMART); IPR001611 (PFAM); IPR032675 (G3DSA:3.80.10.GENE3D); IPR032675 (G3DSA:3.80.10.GENE3D); IPR032675 (G3DSA:3.80.10.GENE3D); IPR032675 (G3DSA:3.80.10.GENE3D); PTHR45617 (PANTHER); IPR001611 (PROSITE_PROFILES); IPR001611 (PROSITE_PROFILES); IPR001611 (PROSITE_PROFILES); IPR001611 (PROSITE_PROFILES); IPR001611 (PROSITE_PROFILES); IPR001611 (PROSITE_P…	F:GO:0005515	F:protein binding
Tco_017436-T2	Protein transport protein Sec16A	2194	2.75045e-172	55.81	2	P:GO:0048208; C:GO:0110165	P:COPII vesicle coating; C:cellular anatomical entity		G3DSA:1.25.40.1030 (GENE3D); IPR024298 (PFAM); PTHR13402 (PANTHER); PTHR13402:SF13 (PANTHER); IPR024880 (CDD)	P:GO:0048208	P:COPII vesicle coating
Tco_017458-T1	---NA---	62							no IPS match	no IPS match	no IPS match
Tco_017481-T1	GTPase-activating Rap/Ran-GAP domain-like protein 3 isoform X3	1040	0	84.16	2	F:GO:0005096; P:GO:0051056	F:GTPase activator activity; P:regulation of small GTPase mediated signal transduction		IPR001180 (SMART); IPR035974 (G3DSA:3.40.50.GENE3D); IPR000331 (PFAM); IPR001180 (PFAM); PTHR15711:SF22 (PANTHER); PTHR15711 (PANTHER); IPR001180 (PROSITE_PROFILES); IPR000331 (PROSITE_PROFILES); IPR035974 (SUPERFAMILY)	F:GO:0005096; P:GO:0051056	F:GTPase activator activity; P:regulation of small GTPase mediated signal transduction
Tco_017797-T1	valine--tRNA ligase isoform X2	1054	0	80.68	6	F:GO:0002161; F:GO:0004832; F:GO:0005524; C:GO:0005829; P:GO:0006438; P:GO:0106074	F:aminoacyl-tRNA editing activity; F:valine-tRNA ligase activity; F:ATP binding; C:cytosol; P:valyl-tRNA aminoacylation; P:aminoacyl-tRNA metabolism involved in translational fidelity	EC:6.1.1.9; EC:3.1.1.1	IPR002303 (PRINTS); IPR009008 (G3DSA:3.90.740.GENE3D); IPR014729 (G3DSA:3.40.50.GENE3D); IPR002303 (TIGRFAM); IPR013155 (PFAM); G3DSA:1.10.730.10 (GENE3D); IPR014729 (G3DSA:3.40.50.GENE3D); IPR009008 (G3DSA:3.90.740.GENE3D); IPR002300 (PFAM); PTHR11946 (PANTHER); PTHR11946:SF110 (PANTHER); IPR002303 (HAMAP); cd00817 (CDD); IPR033705 (CDD); SSF52374 (SUPERFAMILY); IPR009008 (SUPERFAMILY); IPR00908…	F:GO:0000166; F:GO:0002161; F:GO:0004812; F:GO:0004832; F:GO:0005524; P:GO:0006418; P:GO:0006438	F:nucleotide binding; F:aminoacyl-tRNA editing activity; F:aminoacyl-tRNA ligase activity; F:valine-tRNA ligase activity; F:ATP binding; P:tRNA aminoacylation for protein translation; P:valyl-tRNA aminoacylation	Valine--tRNA ligase; Carboxylesterase
Tco_017884-T1	roquin-1 isoform X1	1112	0	80.12	1	F:GO:0046872	F:metal ion binding		IPR001841 (SMART); IPR041523 (PFAM); IPR000571 (PFAM); IPR013083 (G3DSA:3.30.40.GENE3D); IPR027370 (PFAM); G3DSA:1.20.120.1790 (GENE3D); G3DSA:4.10.1000.10 (GENE3D); PTHR13139 (PANTHER); IPR000571 (PROSITE_PROFILES); IPR001841 (PROSITE_PROFILES); cd16638 (CDD); SSF57850 (SUPERFAMILY); IPR036855 (SUPERFAMILY)	F:GO:0046872	F:metal ion binding
Tco_017986-T1	histone-lysine N-methyltransferase EHMT2-like	1348	0	70.78	5	F:GO:0005515; C:GO:0005634; F:GO:0008270; F:GO:0018024; P:GO:0034968	F:protein binding; C:nucleus; F:zinc ion binding; F:histone-lysine N-methyltransferase activity; P:histone lysine methylation	EC:2.1.1.43	IPR002110 (PRINTS); IPR007728 (SMART); IPR001214 (SMART); IPR002110 (SMART); G3DSA:2.170.270.10 (GENE3D); IPR001214 (PFAM); IPR007728 (PFAM); IPR036770 (G3DSA:1.25.40.GENE3D); IPR020683 (PFAM); IPR036770 (G3DSA:1.25.40.GENE3D); PTHR46307 (PANTHER); IPR002110 (PROSITE_PROFILES); IPR002110 (PROSITE_PROFILES); IPR002110 (PROSITE_PROFILES); IPR001214 (PROSITE_PROFILES); IPR002110 (PROSITE_PROFILES); …	F:GO:0005515; C:GO:0005634; F:GO:0008270; F:GO:0018024; P:GO:0034968	F:protein binding; C:nucleus; F:zinc ion binding; F:histone-lysine N-methyltransferase activity; P:histone lysine methylation	Histone-lysine N-methyltransferase
Tco_018110-T1	zinc finger MYND domain-containing protein 19-like	189	1.31744e-84	79.13	1	F:GO:0046872	F:metal ion binding		IPR003615 (PFAM); G3DSA:3.90.75.20 (GENE3D); IPR032978 (PANTHER); SSF54060 (SUPERFAMILY)	no GO terms	no GO terms
Tco_018384-T2	signal peptidase complex subunit 3	137	3.34519e-55	81.96	6	C:GO:0005783; C:GO:0005787; P:GO:0006465; F:GO:0008233; C:GO:0016021; P:GO:0045047	C:endoplasmic reticulum; C:signal peptidase complex; P:signal peptide processing; F:peptidase activity; C:integral component of membrane; P:protein targeting to ER		IPR007653 (PFAM); IPR007653 (PIRSF); IPR007653 (PANTHER); PTHR12804:SF7 (PANTHER)	C:GO:0005787; P:GO:0006465; F:GO:0008233; C:GO:0016021	C:signal peptidase complex; P:signal peptide processing; F:peptidase activity; C:integral component of membrane
Tco_018455-T1	THO complex subunit 2	1510	0	71.36	3	C:GO:0000347; P:GO:0006397; P:GO:0006406	C:THO complex; P:mRNA processing; P:mRNA export from nucleus		IPR021726 (PFAM); IPR032302 (PFAM); IPR021418 (PFAM); IPR040007 (PANTHER); PTHR21597:SF1 (PANTHER)	C:GO:0000347; P:GO:0006397; P:GO:0006406	C:THO complex; P:mRNA processing; P:mRNA export from nucleus
Tco_018512-T2	ubiquitin carboxyl-terminal hydrolase 47	1238	0	61.53	3	F:GO:0005515; P:GO:0016579; F:GO:0036459	F:protein binding; P:protein deubiquitination; F:thiol-dependent ubiquitinyl hydrolase activity	EC:3.4.19.12	IPR000626 (PFAM); G3DSA:3.90.70.10 (GENE3D); IPR001394 (PFAM); PTHR24006 (PANTHER); PTHR24006 (PANTHER); PTHR24006:SF702 (PANTHER); PTHR24006:SF702 (PANTHER); IPR028889 (PROSITE_PROFILES); cd02659 (CDD); cd01789 (CDD); IPR038765 (SUPERFAMILY)	F:GO:0005515; P:GO:0016579; F:GO:0036459	F:protein binding; P:protein deubiquitination; F:thiol-dependent ubiquitinyl hydrolase activity	Ubiquitinyl hydrolase 1
Tco_018688-T2	structural maintenance of chromosomes protein 6 isoform X1	911	6.39818e-176	56.76					IPR038729 (PFAM); G3DSA:3.40.50.300 (GENE3D); PTHR19306 (PANTHER); cd03276 (CDD); IPR027417 (SUPERFAMILY)	no GO terms	no GO terms
Tco_018695-T1	cell division cycle protein 20 homolog	511	0	72.37	4	F:GO:0005515; F:GO:0010997; F:GO:0097027; P:GO:1904668	F:protein binding; F:anaphase-promoting complex binding; F:ubiquitin-protein transferase activator activity; P:positive regulation of ubiquitin protein ligase activity		IPR001680 (SMART); IPR024977 (PFAM); IPR001680 (PFAM); IPR015943 (G3DSA:2.130.10.GENE3D); PTHR19918:SF3 (PANTHER); IPR033010 (PANTHER); IPR001680 (PROSITE_PROFILES); IPR001680 (PROSITE_PROFILES); IPR001680 (PROSITE_PROFILES); IPR017986 (PROSITE_PROFILES); cd00200 (CDD); IPR036322 (SUPERFAMILY)	F:GO:0005515; F:GO:0010997; F:GO:0097027; P:GO:1904668	F:protein binding; F:anaphase-promoting complex binding; F:ubiquitin-protein transferase activator activity; P:positive regulation of ubiquitin protein ligase activity
Tco_018700-T1	GPI mannosyltransferase 2	335	5.36166e-51	48.05	2	F:GO:0004584; P:GO:0006506	F:dolichyl-phosphate-mannose-glycolipid alpha-mannosyltransferase activity; P:GPI anchor biosynthetic process	EC:2.4.1.130	IPR007315 (PFAM); IPR007315 (PANTHER); PTHR12468:SF2 (PANTHER)	F:GO:0004584; P:GO:0006506	F:dolichyl-phosphate-mannose-glycolipid alpha-mannosyltransferase activity; P:GPI anchor biosynthetic process	Glycosyltransferases
Tco_018730-T3	contactin-associated protein-like 5	1766	0	58.35	5	F:GO:0004867; F:GO:0005509; P:GO:0010951; C:GO:0016020; C:GO:0016021	F:serine-type endopeptidase inhibitor activity; F:calcium ion binding; P:negative regulation of endopeptidase activity; C:membrane; C:integral component of membrane		IPR001791 (SMART); IPR000742 (SMART); G3DSA:2.60.120.200 (GENE3D); IPR001791 (PFAM); G3DSA:2.60.120.200 (GENE3D); G3DSA:2.10.25.10 (GENE3D); IPR001791 (PFAM); IPR000742 (PFAM); G3DSA:2.60.120.1000 (GENE3D); G3DSA:2.10.25.10 (GENE3D); G3DSA:2.60.120.200 (GENE3D); G3DSA:2.60.120.200 (GENE3D); G3DSA:2.60.120.200 (GENE3D); PTHR15036 (PANTHER); PTHR15036:SF45 (PANTHER); IPR001791 (PROSITE_PROFILES); I…	no GO terms	no GO terms
Tco_018753-T1	transmembrane protein 8B-like isoform X2	576	6.19594e-165	62.81	1	C:GO:0016021	C:integral component of membrane		IPR021910 (PFAM); IPR021910 (PANTHER); IPR000742 (PROSITE_PROFILES)	C:GO:0016021	C:integral component of membrane
Tco_018753-T2	transmembrane protein 8B-like	590	5.76603e-166	62.54	1	C:GO:0016021	C:integral component of membrane		IPR021910 (PFAM); IPR021910 (PANTHER); IPR000742 (PROSITE_PROFILES)	C:GO:0016021	C:integral component of membrane
Tco_018770-T2	dynamin-binding protein-like isoform X2	1395	0	53.69	2	F:GO:0005085; C:GO:0005737	F:guanyl-nucleotide exchange factor activity; C:cytoplasm		PR00499 (PRINTS); IPR000219 (SMART); IPR001452 (SMART); IPR004148 (SMART); G3DSA:2.30.30.40 (GENE3D); G3DSA:2.30.30.40 (GENE3D); IPR001452 (PFAM); IPR000219 (PFAM); G3DSA:2.30.30.40 (GENE3D); IPR004148 (PFAM); IPR035899 (G3DSA:1.20.900.GENE3D); G3DSA:2.30.30.40 (GENE3D); G3DSA:2.30.30.40 (GENE3D); IPR027267 (G3DSA:1.20.1270.GENE3D); PTHR22834 (PANTHER); IPR001452 (PROSITE_PROFILES); IPR004148 (PR…	F:GO:0005085; F:GO:0005515; C:GO:0005737	F:guanyl-nucleotide exchange factor activity; F:protein binding; C:cytoplasm
Tco_018845-T1	hypothetical protein IscW_ISCW012549	1631	1.29353e-44	44.82					no IPS match	no IPS match	no IPS match
Tco_018845-T2	uncharacterized protein LOC8038924	1593	1.53745e-44	44.82					no IPS match	no IPS match	no IPS match
Tco_018886-T1	DNA-directed RNA polymerases I, II, and III subunit RPABC1	210	2.94796e-144	96.43	5	F:GO:0003677; F:GO:0003899; C:GO:0005634; P:GO:0006351; C:GO:0042025	F:DNA binding; F:DNA-directed 5'-3' RNA polymerase activity; C:nucleus; P:transcription, DNA-templated; C:host cell nucleus	EC:2.7.7.6	IPR005571 (PFAM); IPR035913 (G3DSA:3.90.940.GENE3D); IPR000783 (PFAM); IPR014381 (PIRSF); IPR036710 (G3DSA:3.40.1340.GENE3D); IPR039531 (PANTHER); PTHR10535:SF0 (PANTHER); PD005155 (PRODOM); IPR020609 (HAMAP); IPR036710 (SUPERFAMILY); IPR035913 (SUPERFAMILY)	F:GO:0003677; F:GO:0003899; P:GO:0006351; C:GO:0042025	F:DNA binding; F:DNA-directed 5'-3' RNA polymerase activity; P:transcription, DNA-templated; C:host cell nucleus	DNA-directed RNA polymerase
Tco_018930-T1	ligand of Numb protein X 2 isoform X1	662	0	60.67	2	F:GO:0005515; F:GO:0008270	F:protein binding; F:zinc ion binding		IPR001841 (SMART); IPR001478 (SMART); IPR001478 (PFAM); G3DSA:2.30.42.10 (GENE3D); G3DSA:2.30.42.10 (GENE3D); IPR001293 (PFAM); G3DSA:2.30.42.10 (GENE3D); IPR013083 (G3DSA:3.30.40.GENE3D); IPR001841 (PFAM); G3DSA:2.30.42.10 (GENE3D); PTHR19964 (PANTHER); PTHR19964:SF33 (PANTHER); PTHR19964:SF33 (PANTHER); PTHR19964 (PANTHER); IPR001478 (PROSITE_PROFILES); IPR001841 (PROSITE_PROFILES); IPR001293 (…	F:GO:0005515; F:GO:0008270	F:protein binding; F:zinc ion binding
Tco_018946-T1	ATP-binding cassette sub-family A member 1-like isoform X1	2253	0	59.61	5	F:GO:0005524; C:GO:0016021; F:GO:0016887; F:GO:0042626; P:GO:0055085	F:ATP binding; C:integral component of membrane; F:ATPase activity; F:ATPase-coupled transmembrane transporter activity; P:transmembrane transport	EC:3.6.1.3; EC:3.6.1.15	IPR003593 (SMART); G3DSA:3.40.50.300 (GENE3D); PF12698 (PFAM); IPR003439 (PFAM); IPR003439 (PFAM); PTHR19229:SF216 (PANTHER); IPR026082 (PANTHER); IPR003439 (PROSITE_PROFILES); IPR003439 (PROSITE_PROFILES); cd03263 (CDD); cd03263 (CDD); IPR027417 (SUPERFAMILY); IPR027417 (SUPERFAMILY)	F:GO:0005524; C:GO:0016021; F:GO:0016887; F:GO:0042626; P:GO:0055085	F:ATP binding; C:integral component of membrane; F:ATPase activity; F:ATPase-coupled transmembrane transporter activity; P:transmembrane transport	Adenosinetriphosphatase; Nucleoside-triphosphate phosphatase
Tco_018980-T1	synaptojanin-1, putative	1110	0	74.7	4	F:GO:0003676; F:GO:0034595; P:GO:0046856; P:GO:0048488	F:nucleic acid binding; F:phosphatidylinositol phosphate 5-phosphatase activity; P:phosphatidylinositol dephosphorylation; P:synaptic vesicle endocytosis		IPR000300 (SMART); IPR015047 (SMART); IPR015047 (PFAM); IPR036691 (G3DSA:3.60.10.GENE3D); IPR005135 (PFAM); IPR012677 (G3DSA:3.30.70.GENE3D); IPR002013 (PFAM); PTHR11200 (PANTHER); IPR034972 (PTHR11200:PANTHER); IPR002013 (PROSITE_PROFILES); IPR035979 (SUPERFAMILY); IPR036691 (SUPERFAMILY)	F:GO:0003676; F:GO:0034595; F:GO:0042578; P:GO:0046856; P:GO:0048488	F:nucleic acid binding; F:phosphatidylinositol phosphate 5-phosphatase activity; F:phosphoric ester hydrolase activity; P:phosphatidylinositol dephosphorylation; P:synaptic vesicle endocytosis
Tco_018980-T2	synaptojanin-1, putative	1255	0	77.1	4	F:GO:0003676; F:GO:0034595; P:GO:0046856; P:GO:0048488	F:nucleic acid binding; F:phosphatidylinositol phosphate 5-phosphatase activity; P:phosphatidylinositol dephosphorylation; P:synaptic vesicle endocytosis		IPR000300 (SMART); IPR015047 (SMART); IPR005135 (PFAM); IPR002013 (PFAM); IPR015047 (PFAM); IPR012677 (G3DSA:3.30.70.GENE3D); IPR036691 (G3DSA:3.60.10.GENE3D); IPR034972 (PTHR11200:PANTHER); PTHR11200 (PANTHER); IPR002013 (PROSITE_PROFILES); IPR036691 (SUPERFAMILY); IPR035979 (SUPERFAMILY)	F:GO:0003676; F:GO:0034595; F:GO:0042578; P:GO:0046856; P:GO:0048488	F:nucleic acid binding; F:phosphatidylinositol phosphate 5-phosphatase activity; F:phosphoric ester hydrolase activity; P:phosphatidylinositol dephosphorylation; P:synaptic vesicle endocytosis
Tco_019040-T1	ankyrin repeat domain-containing protein 13C isoform X1	365	7.19212e-154	76.31	1	F:GO:0005515	F:protein binding		IPR002110 (SMART); IPR020683 (PFAM); IPR036770 (G3DSA:1.25.40.GENE3D); IPR021832 (PFAM); PTHR12447:SF0 (PANTHER); IPR021832 (PANTHER); IPR002110 (PROSITE_PROFILES); IPR020683 (PROSITE_PROFILES); IPR036770 (SUPERFAMILY)	F:GO:0005515	F:protein binding
Tco_019056-T1	R-spondin-2 isoform X2	286	1.92423e-56	59.24	1	P:GO:0030177	P:positive regulation of Wnt signaling pathway		IPR006212 (SMART); IPR006212 (PFAM); G3DSA:2.10.220.10 (GENE3D); IPR036383 (G3DSA:2.20.100.GENE3D); PTHR46987 (PANTHER); IPR000884 (PROSITE_PROFILES); IPR036383 (SUPERFAMILY); IPR009030 (SUPERFAMILY)	no GO terms	no GO terms
Tco_019072-T1	serine/threonine-protein phosphatase 6 regulatory ankyrin repeat subunit A-like	2532	0	52.85	1	F:GO:0005515	F:protein binding		IPR002110 (PRINTS); IPR002110 (SMART); IPR036770 (G3DSA:1.25.40.GENE3D); IPR036770 (G3DSA:1.25.40.GENE3D); IPR036770 (G3DSA:1.25.40.GENE3D); IPR036770 (G3DSA:1.25.40.GENE3D); IPR036770 (G3DSA:1.25.40.GENE3D); IPR036770 (G3DSA:1.25.40.GENE3D); IPR036770 (G3DSA:1.25.40.GENE3D); IPR036770 (G3DSA:1.25.40.GENE3D); IPR020683 (PFAM); IPR036770 (G3DSA:1.25.40.GENE3D); PF13637 (PFAM); IPR036770 (G3DSA:1.2…	F:GO:0005515	F:protein binding
Tco_019130-T1	---NA---	56							no IPS match	no IPS match	no IPS match
Tco_019165-T1	transcription factor Sp4	336	2.61666e-64	62.81	1	F:GO:0003676	F:nucleic acid binding		IPR013087 (SMART); G3DSA:3.30.160.60 (GENE3D); IPR013087 (PFAM); G3DSA:3.30.160.60 (GENE3D); G3DSA:3.30.160.60 (GENE3D); PTHR23235:SF15 (PANTHER); PTHR23235 (PANTHER); IPR013087 (PROSITE_PROFILES); IPR013087 (PROSITE_PROFILES); IPR013087 (PROSITE_PROFILES); IPR036236 (SUPERFAMILY)	F:GO:0003676	F:nucleic acid binding
Tco_019183-T1	Nuclear receptor coactivator 6	2913	1.49609e-88	49.95	2	F:GO:0003713; C:GO:0005634	F:transcription coactivator activity; C:nucleus		IPR032715 (PFAM); IPR026638 (PANTHER)	F:GO:0003713; C:GO:0005634	F:transcription coactivator activity; C:nucleus
Tco_019216-T1	CAP-Gly domain-containing linker protein 3-like isoform X1	649	0	64.35	1	F:GO:0005515	F:protein binding		IPR000938 (SMART); IPR002110 (SMART); IPR000938 (PFAM); IPR020683 (PFAM); IPR036859 (G3DSA:2.30.30.GENE3D); IPR036859 (G3DSA:2.30.30.GENE3D); IPR036770 (G3DSA:1.25.40.GENE3D); PTHR18916:SF32 (PANTHER); PTHR18916:SF32 (PANTHER); PTHR18916 (PANTHER); PTHR18916 (PANTHER); IPR020683 (PROSITE_PROFILES); IPR002110 (PROSITE_PROFILES); IPR002110 (PROSITE_PROFILES); IPR000938 (PROSITE_PROFILES); IPR002110…	F:GO:0005515	F:protein binding
Tco_019216-T2	CAP-Gly domain-containing linker protein 3-like isoform X2	547	3.76636e-157	61.7	1	F:GO:0005515	F:protein binding		IPR000938 (SMART); IPR002110 (SMART); IPR036859 (G3DSA:2.30.30.GENE3D); IPR000938 (PFAM); IPR036770 (G3DSA:1.25.40.GENE3D); IPR020683 (PFAM); IPR036859 (G3DSA:2.30.30.GENE3D); PTHR18916 (PANTHER); PTHR18916:SF32 (PANTHER); PTHR18916:SF32 (PANTHER); PTHR18916 (PANTHER); IPR002110 (PROSITE_PROFILES); IPR020683 (PROSITE_PROFILES); IPR002110 (PROSITE_PROFILES); IPR000938 (PROSITE_PROFILES); IPR000938…	F:GO:0005515	F:protein binding
Tco_019216-T3	CAP-Gly domain-containing linker protein 4-like	544	2.79101e-160	67.4	1	F:GO:0005515	F:protein binding		IPR000938 (SMART); IPR002110 (SMART); IPR020683 (PFAM); IPR000938 (PFAM); IPR036770 (G3DSA:1.25.40.GENE3D); IPR036859 (G3DSA:2.30.30.GENE3D); PTHR18916:SF32 (PANTHER); PTHR18916 (PANTHER); IPR020683 (PROSITE_PROFILES); IPR002110 (PROSITE_PROFILES); IPR002110 (PROSITE_PROFILES); IPR002110 (PROSITE_PROFILES); IPR000938 (PROSITE_PROFILES); IPR000938 (PROSITE_PROFILES); IPR036859 (SUPERFAMILY); IPR03…	F:GO:0005515	F:protein binding
Tco_019349-T2	GATOR complex protein WDR24-like isoform X1	724	0	67.85	2	F:GO:0005515; P:GO:0032008	F:protein binding; P:positive regulation of TOR signaling		IPR001680 (SMART); IPR001680 (PFAM); IPR015943 (G3DSA:2.130.10.GENE3D); IPR037590 (PANTHER); IPR001680 (PROSITE_PROFILES); IPR001680 (PROSITE_PROFILES); IPR017986 (PROSITE_PROFILES); IPR036322 (SUPERFAMILY)	F:GO:0005515; P:GO:0032008	F:protein binding; P:positive regulation of TOR signaling
Tco_019430-T1	mitotic interactor and substrate of PLK1-like isoform X2	774	1.64483e-20	45.84					IPR042779 (PANTHER); PTHR18839:SF0 (PANTHER)	no GO terms	no GO terms
Tco_019430-T2	mitotic interactor and substrate of PLK1-like isoform X2	615	1.73483e-20	45.86					IPR042779 (PANTHER); PTHR18839:SF0 (PANTHER)	no GO terms	no GO terms
Tco_019431-T1	mitogen-activated protein kinase kinase kinase 1 isoform X2	1442	0	55.86	4	F:GO:0004672; F:GO:0005524; P:GO:0006468; F:GO:0008270	F:protein kinase activity; F:ATP binding; P:protein phosphorylation; F:zinc ion binding		IPR000719 (SMART); IPR011989 (G3DSA:1.25.10.GENE3D); IPR013083 (G3DSA:3.30.40.GENE3D); G3DSA:1.10.510.10 (GENE3D); IPR001841 (PFAM); IPR000719 (PFAM); PTHR24361 (PANTHER); PTHR24361:SF414 (PANTHER); PTHR24361 (PANTHER); IPR001841 (PROSITE_PROFILES); IPR007527 (PROSITE_PROFILES); IPR000719 (PROSITE_PROFILES); cd16494 (CDD); cd06630 (CDD); IPR011009 (SUPERFAMILY); SSF57850 (SUPERFAMILY)	F:GO:0004672; F:GO:0005524; P:GO:0006468; F:GO:0008270	F:protein kinase activity; F:ATP binding; P:protein phosphorylation; F:zinc ion binding
Tco_019437-T2	Stromal membrane-associated protein 2	363	1.34024e-103	64.94	1	F:GO:0005096	F:GTPase activator activity		IPR001164 (PRINTS); IPR001164 (SMART); IPR001164 (PFAM); IPR038508 (G3DSA:3.30.40.GENE3D); PTHR45705 (PANTHER); PTHR45705:SF8 (PANTHER); IPR001164 (PROSITE_PROFILES); cd08839 (CDD); IPR037278 (SUPERFAMILY)	F:GO:0005096	F:GTPase activator activity
Tco_019458-T1	uncharacterized protein LOC110440489 isoform X1	235	5.53305e-17	44.31	3	C:GO:0000439; P:GO:0006289; P:GO:0006351	C:transcription factor TFIIH core complex; P:nucleotide-excision repair; P:transcription, DNA-templated		no IPS match	no IPS match	no IPS match
Tco_019462-T1	RNA-binding protein NOB1-like	395	2.42283e-129	64.55	3	P:GO:0000469; F:GO:0004521; P:GO:0042274	P:cleavage involved in rRNA processing; F:endoribonuclease activity; P:ribosomal small subunit biogenesis		IPR033411 (PFAM); G3DSA:3.40.50.1010 (GENE3D); IPR036283 (G3DSA:3.30.40.GENE3D); IPR017117 (PIRSF); IPR014881 (PFAM); IPR039907 (PANTHER); cd09876 (CDD); IPR036283 (SUPERFAMILY)	P:GO:0000469; F:GO:0004521; P:GO:0042274	P:cleavage involved in rRNA processing; F:endoribonuclease activity; P:ribosomal small subunit biogenesis
Tco_019519-T1	cleavage and polyadenylation specificity factor subunit 1-like	1485	0	75.92	3	F:GO:0003676; F:GO:0005515; C:GO:0005634	F:nucleic acid binding; F:protein binding; C:nucleus		IPR015943 (G3DSA:2.130.10.GENE3D); IPR004871 (PFAM); IPR015943 (G3DSA:2.130.10.GENE3D); G3DSA:3.30.980.30 (GENE3D); PF10433 (PFAM); PTHR10644 (PANTHER); PTHR10644:SF2 (PANTHER)	F:GO:0003676; F:GO:0005515; C:GO:0005634	F:nucleic acid binding; F:protein binding; C:nucleus
[truncated: 305 more rows]

## Sheet: Hho-mir-2788 targets
5p targets	Description	Length	e-Value	sim mean	#GO	GO IDs	GO Names	Enzyme Codes	InterPro IDs	InterPro GO IDs	InterPro GO Names	Enzyme Names
[truncated: 293 more rows]
