# Supplementary material for: Millipede genomes reveal unique adaptations during myriapod evolution
Source: PLoS Biol. 2020 Sep 29;18(9):e3000636. doi: 10.1371/journal.pbio.3000636 (PMC7523956; doi:10.1371/journal.pbio.3000636)
Supplement: S8 Data — (XLSX) [file pbio.3000636.s036.xlsx]

## Sheet: Figure 2
Repeat locality					Repeat content and landscape please refer to S2 Table and S2 Data
Class	Length	Region	Species	Proportion
DIRS	2328	Genic	Helicorthomorpha holstii	0.0012847
DNA	5055851	Genic	Helicorthomorpha holstii	2.79005
LINE	231271	Genic	Helicorthomorpha holstii	0.127626
LTR	2295442	Genic	Helicorthomorpha holstii	1.26673
Other (simple, satellite, RNA, Nonautonomous)	644437	Genic	Helicorthomorpha holstii	0.35563
SINE	37382	Genic	Helicorthomorpha holstii	0.0206291
Unclassified	15947775	Genic	Helicorthomorpha holstii	8.80071
DIRS	1133	Intergenic	Helicorthomorpha holstii	0.000625241
DNA	4266448	Intergenic	Helicorthomorpha holstii	2.35442
LINE	400262	Intergenic	Helicorthomorpha holstii	0.220883
LTR	5705793	Intergenic	Helicorthomorpha holstii	3.14872
Other (simple, satellite, RNA, Nonautonomous)	230582	Intergenic	Helicorthomorpha holstii	0.127246
SINE	13670	Intergenic	Helicorthomorpha holstii	0.00754373
Unclassified	10218341	Intergenic	Helicorthomorpha holstii	5.63895
DIRS	506	Genic	Trigoniulus corallinus	0.000112806
DNA	27963254	Genic	Trigoniulus corallinus	6.23402
LINE	41327735	Genic	Trigoniulus corallinus	9.21345
LTR	4385958	Genic	Trigoniulus corallinus	0.977789
Other (simple, satellite, RNA, Nonautonomous)	25657644	Genic	Trigoniulus corallinus	5.72002
SINE	17899245	Genic	Trigoniulus corallinus	3.99039
Unclassified	31538059	Genic	Trigoniulus corallinus	7.03098
DIRS	65	Intergenic	Trigoniulus corallinus	1.44909e-05
DNA	29977017	Intergenic	Trigoniulus corallinus	6.68296
LINE	47798135	Intergenic	Trigoniulus corallinus	10.6559
LTR	5767647	Intergenic	Trigoniulus corallinus	1.28582
Other (simple, satellite, RNA, Nonautonomous)	20302596	Intergenic	Trigoniulus corallinus	4.52618
SINE	11939464	Intergenic	Trigoniulus corallinus	2.66174
Unclassified	39772417	Intergenic	Trigoniulus corallinus	8.86671
DIRS	636	Genic	Strigamia maritima	0.000360931
DNA	206335	Genic	Strigamia maritima	0.117096
LINE	64341	Genic	Strigamia maritima	0.0365137
LTR	1284108	Genic	Strigamia maritima	0.728734
Other (simple, satellite, RNA, Nonautonomous)	40747	Genic	Strigamia maritima	0.023124
SINE	14533	Genic	Strigamia maritima	0.00824751
Unclassified	2157746	Genic	Strigamia maritima	1.22453
DIRS	6585	Intergenic	Strigamia maritima	0.003737
DNA	2689023	Intergenic	Strigamia maritima	1.52603
LINE	934985	Intergenic	Strigamia maritima	0.530606
LTR	12469243	Intergenic	Strigamia maritima	7.07632
Other (simple, satellite, RNA, Nonautonomous)	667597	Intergenic	Strigamia maritima	0.378863
SINE	333352	Intergenic	Strigamia maritima	0.189178
Unclassified	34555317	Intergenic	Strigamia maritima	19.6102

## Sheet: Figure 4B
Fig 4B.	Relative luciferase activity in Log2 scale, bars represent Mean with SEM.
Hho-iab-8
AbdA	-0.2612	-0.5896	-0.4084
AbdB	-0.7865	-0.6807	-0.9205
Ubx	0.0486	0.0183	0.1285
Tco-iab-8
AbdA	-0.6716	-0.2281	-0.3992
AbdB	-0.2434	-0.548	-0.1716	-1.6054	-1.5219
Ubx	-0.5084	-0.6783	-0.646	-0.3719	-0.4687

## Sheet: S9b Fig
b)	Read counts
let-7	5p	3p
Culicoides sonorensis	484	8
Bactrocera dorsalis	50937	28
Glossina morsitans	243	1810
Musca domestica	81077	822
mir-277	5p	3p
Drosophila willistoni	3536	576970
Drosophila yakuba	1865	1015230
Drosophila virilis	1262	763305
Drosophila simulans	564	0
Drosophila sechellia	1314	434789
Drosophila pseudoobscura	3091	1275220
Drosophila persimilis	375	435891
Drosophila mojavensis	1727	969245
Drosophila melanogaster	1476	66537
Drosophila grimshawi	253	313203
Drosophila erecta	1121	1580557
Drosophila ananassae	1271	1385633

## Sheet: S10a Fig
a)
iab-8	5p	3p
Hho	0.9292	0.9929
Hho	1.0949	1.0933
Hho	0.7732	0.6884
Hho	0.9665	1.1263
Hho	0.9738	1.0991
Tco	0.9187	0.9785
Tco	0.9842	1.1021
Tco	0.7019	0.7908
Tco	0.9269	1.1285
dme	0.45	1.0537
dme	0.5164	0.9826
dme	0.369	0.824
dme	0.4399	1.1396

## Sheet: S11a-d Fig
a) Hho-mir-2788				b) tca-mir-2788			c-d)	mir-2788
	5p	3p		5p	3p			5p	3p
EGG	0	0		87.9679	12.0321		Hho-1	1.0177	0.9714
S1	10.79	62.12		79.1328	20.8672		Hho-1	1.0685	1.0286
S2	0	9.45		75	25		Hho-1	1.1309	1.0247
S4	16.09	49.5					Hho-1	1.1124	0.9753
S5	19.56	52.11					Hho-1	1.2152	1.0201
S6	3.28	19.08					Hho-1	1.1993	0.9799
S7	5.28	16.16					Hho-1	1.3832	0.9666
J17	20.73	34.83					Hho-1	1.4323	1.0334
FA	0.15	3.64					Hho-2	1.1289	0.9614
MA	0.09	0.7					Hho-2	1.1308	1.0386
							Hho-2	1.1258	0.9479
							Hho-2	1.0938	1.0521
							Hho-2	1.135	1.0026
							Hho-2	1.1102	0.9974
							Hho-2	1.0315	1.0125
							Hho-2	1.0461	0.9875
							Hho-3	1.1237	1.0103
							Hho-3	1.1341	0.9897
							Hho-3	1.2068	1.0131
							Hho-3	1.1105	0.9869
							Hho-3	1.1812	1.0319
							Hho-3	1.1469	0.9681
							Hho-3	1.5518	0.9826
							Hho-3	1.547	1.0174
							tca-1	0.4266	0.9366
							tca-1	0.4602	1.0634
							tca-2	0.6712	1.028
							tca-2	0.5882	0.972
							tca-2	0.2528	1.022
							tca-2	0.2782	1.0055
							tca-2	0.2524	1.2237
							tca-2	0.2164	0.9364
							tca-2	0.2663	0.8689
							tca-2	0.2891	0.8935
							tca-2	0.3273	1.0499

## Sheet: S7 Alignment
>Tco|Zfh2 HD4|Zfhx|ZF
RTMTTLLKVMKALFTDPTMAECEMLGREIGLPKRVVQVWFQNARAKEKK
>Tco|Zfh2 HD3|Zfhx|ZF
RTILPELDYLYQKYQIPSRKMLENIAREVGLKKRVVQVWFQNTRARERK
>Tco|Zfh2 HD2|Zfhx|ZF
RTFTDYIKVLQEFFETPKDDDLEYLSKLLNLSPRVIVVWFQNARQKARK
>Tco|Zfh2 HD1|Zfhx|ZF
RTINDELKILRAHFDIPTEEQIMEMADKSGLPPKVIKHWFRNTLFKERQ
>Tco|Zfh1|Zeb|ZF
RSFSEELKVLRSHYEIPKKPELLRISKEIGFPTRVVQVWFQNMRARDRK
>Tco|Vvl|Pou3|POU
RTIEVTKGALENHFHKPSAQEISSLADSLQLEKEVVRVWFCNRRQKEKR
>Tco|Vsx|Vsx|PRD
RTFTSYLEILEKAFKEPDVYAREMLSLKTDLPEDRIQVWFQNRRAKWRK
>Tco|Vnd|Nk2.2|ANTP
RVFSKATYELERRFRQLSAPEREHLASIIRLTPTQVKIWFQNHRYKTKR
>Tco|Vax|Vax|ANTP
RTFTDIIKLLEEEFQRLIGHDRINLAHRLGLSEIQVKVWFQNRRTKHKR
>Tco|Unpg|Gbx|ANTP
RTFTSELLELEKEFHSLSLTERSQIANTLKLSEVQVKIWFQNRRAKWKR
>Tco|unknown|Unknown|Other
RRYDEQLDRLETVFAKPDRDYRAMLAHQMKVSPKNIQVWFQNRRARERS
>Tco|Unc4B|Uncx|PRD
RTFNGWLEELERAFEAPDVFMREALAMRLDLVESRVQVWFQNRRAKWRK
>Tco|Unc4A|Uncx|PRD
RTFNAWQEELERAFDAPDVFMREALAMRLDLVESRVQVWFQNRRAKWRK
>Tco|Ubx|M-Hox|ANTP
RQYTRYTLELEKEFHTLTRRRRIEMAHALCLTERQIKIWFQNRRMKLKK
>Tco|Tup|Isl|LIM
RTLNEKLHTLRTCYAAPDALMKEQLVEMTGLSPRVIRVWFQNKRCKDKK
>Tco|Toy|Pax4/6|PRD
RTFTNEIEALEKEFERPDVFARERLAEKINLPEARIQVWFSNRRAKWRR
>Tco|Tlx|Tlx|ANTP
RTFTRMICELEKRFHKLASAERASLAKALKMTDAQVKTWFQNRRTKWRR
>Tco|Tin|Nk4|ANTP
RVFSQAVYELERRFKQLSAPEREHLAQMLKLTSTQVKIWFQNRRYKCKR
>Tco|Tgif|Tgif|TALE
RGLPKDVKILKLWLYEPSDQEKLNLSKEANLSVLQVCNWFINARRRILP
>Tco|So|Six1/2|SINE
SYFKEKRSILREWYAHPSPREKRELAEATGLTTTQVSNWFKNRRQRDRA
>Tco|Slou|Nk1|ANTP
RTFTYELVALENKFKTLSVCERLNLALSLSLTETQVKIWFQNRRTKWKK
>Tco|Six4|Six4/5|SINE
VYFKEKRNALKECYKQPTPEEKRNLAQETGLTLTQVSNWFKNRRQRDRT
>Tco|Shox|Shox|PRD
RTFTLELNELERLFDEPDAFMREELSQRLGLSEARVQVWFQNRRAKCRK
>Tco|Scro|Nk2.1|ANTP
RVFTQAVYELERRFKQLSAPEREHLASLIHLTPTQVKIWFQNHRYKCKR
>Tco|Scr|Hox5|ANTP
RTYTRYTLELEKEFHFLTRRRRIEIAHSLCLTERQIKIWFQNRRMKWKK
>Tco|Rx|Rax|PRD
RTFTTYLHELERAFEKPDVYSREELAMKVNLPEVRVQVWFQNRRAKWRR
>Tco|Ro|Ro|ANTP
RTFSTDTLRLEMEYSRISRPRRYELADTLELTETQIKIWFQNRRAKDKR
>Tco|Repo|Repo|PRD
RTFTAYLEELERAFERPDVFAREELALKLNLSESRVQVWFQNRRAKWRK
>Tco|Prrx|Prrx|PRD
RTFTSALNALERVFERPDAFVREELARRVNLSEARVQVWFQNRRAKFRR
>Tco|Pros|Prox|PROS
SSLTPMLRKAKLMFFYPSSAILKTYFPDINFNKNNAQLWFSNFREFYYI
>Tco|Prop|Prop|PRD
RTFTQELAELEAAFAKPDIYCREELARTTKLNEARIQVWFQNRRAKYRK
>Tco|Pknox|Pknox|TALE
RGLPKHTSIMRSWLFQPTEDEKRQIAAQTNLTLLQVNNWFINARRRILQ
>Tco|Pitx|Pitx|PRD
RTFTSQLQELEATFSRPDMSTREEIAMWTNLTEARVRVWFKNRRAKWRK
>Tco|Phox|Phox|PRD
RTFTSALKELERAFQEPDIYTREEIAMKIDLTEARVQVWFQNRRAKFRK
>Tco|Pdm3|Pou6|POU
RTFTPQLEVLNHYFEQPSGSEMTEIADKLNYDREVVRVWFCNKRQTLKN
>Tco|Pb|Hox2|ANTP
RTYTNTLLELEKEFHFLCRPRRIEIAASLDLTERQVKVWFQNRRMKHKR
>Tco|Pax3/7-2|Pax3/7|PRD
RTFTAALDELEKAFERPDIYTREELAQRTKLTEARVQVWFSNRRARWRK
>Tco|Pax3/7-1|Pax3/7|PRD
RTFTAELEELERAFERPDVYTREELAQRTKLTEARVQVWFSNRRARWRK
>Tco|Otp|Otp|PRD
RTFTPALNELERSFSKPDIFMREELAMRIGLTESRVQVWFQNRRAKWKK
>Tco|Otd B|Otx|PRD
RTFTRALDVLEALFSKPDIFMREEVALKINLPESRVQVWFKNRRAKCRQ
>Tco|Otd A|Otx|PRD
RTFTRALDVLECLFGKPDIFMREEVALKINLPESRVQVWFKNRRAKCRQ
>Tco|Optix|Six3/6|SINE
THFKERRSLLREWYLQPNPTKKRELAQATGLTPTQVGNWFKNRRQRDRA
>Tco|Onecut|Onecut|CUT
RLFTDLRRTLQAIFKEPSKEMQITISQQLGLELSTVGNFFMNARRRSQD
>Tco|Nub|Pou2|POU
RTIETSRMALEKSFLQPTSEEIAIQAESLQMEKEVVRVWFCNRRQKEKR
>Tco|Not|Noto|ANTP
RTFTPELERLENEFERMVGPERLYLAASLNLTEAQVKVWFQNRRIKWRK
>Tco|Nk7|Nk7|ANTP
RTFTGRIFELEKQFEILSSSERADMAKLLNVTETQVKIWFQNRRTKWKK
>Tco|Nedx|Nedx|ANTP
RTFTATIKVLESEFEKLSVSKRMQLSKTLKLTETQVKIWFQNRRTKWKR
>Tco|Lmx|Lmx|LIM
RTLTSQRRAFKSSFEIPCRKVRESLAKETGLSVRVVQVWFQNQRAKMKK
>Tco|Lim3|Lhx3/4|LIM
RTITAKLETLKTAYNNPARHVREQLSQDTGLDMRVVQVWFQNRRAKEKR
>Tco|Lim1|Lhx1/5|LIM
RTIKAKLETLKAAFAAPTRHIREQLAQETGLNMRVIQVWFQNRRSKERR
>Tco|Lbx|Lbx|ANTP
RTFTNHIFELEKRFLYLSPADRDEIAQSLGLTNAQVITWFQNRRAKLKR
>Tco|Lag|Cers|CERS
TKKKAPNPILESAFKAVDYKLIQGLAKKLHCPERHVERWFRQRRRQNKP
>Tco|Lab|Hox1|ANTP
RTFTTKLTELEKEFHFLTRARRIEIASALQLNETQVKIWFQNRRMKQKK
>Tco|IrqC|Irx|TALE
RKATRETSTLKAWLSEPTKGEKIMLAIITKMTLTQVSTWFANARRRLKK
>Tco|IrqB|Irx|TALE
RKATRETTTLKTWLNDPTKGEKIMLAIITKMTLTQVSTWFANARRRLKK
>Tco|IrqA|Irx|TALE
RKATKETSTLKAWLYEPTKGEKIMLAIITKMTLTQVSTWFANARRRLKK
>Tco|Ind|Gsx|ANTP
RTFTSTLLELEREFTSLSRLRRIEIATYLNLSEKQVKIWFQNRRVKYKK
>Tco|Hth|Meis|TALE
RGFPKVTNIMRAWLFQPSEDQKKQLAQDTGLTILQVNNWFINARRRIVQ
>Tco|Hox3B|Hox3|ANTP
RTYTSSLVELEKEFHFLCRPRRMEMAKMLHLTERQIKIWFQNRRMKLKK
>Tco|Hox3A|Hox3|ANTP
RTYTSSLVELEKEFHFLCRPRRMEMAKMLHLTERQIKIWFQNRRMKLKK
>Tco|Hmx|Nk5|ANTP
RTFSRSVFQLESTFDMLSSSERAGLAASLHLTETQVKIWFQNRRNKWKR
>Tco|Hmbox|Hmbox|HNF
RFFKSALAILEKYYNMPDSQTREQIVEECNVTINVVTNWFNNRRKEAKQ
>Tco|Hgtx|Nk6|ANTP
RPFSGQIFALEKTFEQLAGPERAKLAYALGMSESQVKVWFQNRRTKWRK
>Tco|Hex|Hhex|ANTP
QVFSNDTTELERRFETLTPPERKKLAKLLRLSERQVKTWFQNRRAKWRR
>Tco|Hbn|Hbn|PRD
RTFTTYLHQLERAFEKPDVFTREELALRLDLSEARVQVWFQNRRAKWRK
>Tco|H2.0|Hlx|ANTP
RAFSNLRKGLEKRFQMITKPDRRQLAATLGLTDAQVKVWFQNRRMKWRH
>Tco|Gsc|Gsc|PRD
RTFTEELEQLEMTFEKPDVLLREELAMKVDLREERVEVWFKNRRAKWRK
>Tco|Ftz|M-Hox|ANTP
RQYSRYTLELEKEFHFLTRRRRIEIAHSLSLTERQIKIWFQNRRMKAKK
>Tco|Eyg|Pax4/6|PRD
RTFSQELEVLEEEFEKPCVSTRERLAAKTNLSEARVQVWFSNRRAKWRR
>Tco|Ey|Pax4/6|PRD
RTFTNEIESLEKEFERPDVFARERLAAKIGLPEARIQVWFSNRRAKWRR
>Tco|Exex|Mnx|ANTP
RTFTSQLLELENQFRHLSRPKRFEVATSLMLTETQVKIWFQNRRMKWKR
>Tco|Exd|Pbx|TALE
RRFSKQTEILNEYFYSPSEEAKEELARKCGITVSQVSNWFGNKRIRYKK
>Tco|Eve|Evx|ANTP
RTFTREIARLEKEFYRVSRPRRCELAATLNLPESTIKVWFQNRRMKDKR
>Tco|En|En|ANTP
RTFTNELARLKKEFQELTEKRRQDLARELQLNESQIKIWFQNKRAKIKK
>Tco|Ems|Emx|ANTP
RTFSPSLLKLEHAFEKVVGAERKHLAQTLSLTETQVKVWFQNRRTKHKR
>Tco|Dve HD2|Cmp|CUT
RTIDPVVPRLEQWFAFPPHSLILKYTDELNLEPKNVQFWFKNRRAKCKR
>Tco|Dve HD1|Cmp|CUT
RTFDPELPKLHRWFNEPTRLQIQQYVRELNLDVNNVVYWFKNARAAYKR
>Tco|Drgx|Drgx|PRD
RTFTLQLEELENAFAQPDVFTREDLAMKINLTEARVQVWFQNRRAKWRK
>Tco|Dr|Msx|ANTP
RTFTTQLLALERKFRTLSIAERAEFSSSLNLTETQVKIWFQNRRAKAKR
>Tco|Dmbx|Dmbx|PRD
RTFTHHLAALESTFIKPDVATRERLALCTNLPEARIQVWFKNRRAKQRK
>Tco|Dll|Dlx|ANTP
RTYSSLLQQLNRRFQRLALPERAELAASLGLTQTQVKIWFQNRRSKYKK
>Tco|Dfd|Hox4|ANTP
RTYTRQILELEKEFHFLTRRRRIEIAHSLCLSERQIKIWFQNRRMKWKK
>Tco|Dbx|Dbx|ANTP
RAFSDARKELEKRFQIISKPDRKKLAEKLGLKDSQVKIWFQNRRMKWRN
>Tco|Ct|Cux|CUT
RVFSEEKEALRIAFALPSTSTIEFLAQELNLTTRTITNWFHNHRMRLKQ
>Tco|CG11294|CG11294|PRD
RTFTPQLNELEALFQRPDVFLREEVAMRISLSEARVQVWFQNRRAKWRK
>Tco|Cad|Cdx|ANTP
RVYSDHRLELEKEFHYITIRRKAELAQMLGLSERQVKIWFQNRRAKERK
>Tco|Btn|Meox|ANTP
RTFTKHIRELENEFSHLTRLRRYEIAVSLDLTERQVKVWFQNRRMKWKR
>Tco|Bsx|Bsx|ANTP
RTFSDQLNGLEKRFETLSTPERVELASALSLSETQVKTWFQNRRMKHKK
>Tco|Bari|Bari|ANTP
RTFTHALAYLERKFRILSVADRGDVAEALNLSETQVKTWYQNRRTKWKR
>Tco|BarH2|Barhl|ANTP
RTFSDHLQTLEKNFERLSVQDRMELAASLNLTDTQVKTWYQNRRTKWKR
>Tco|BarH1|Barhl|ANTP
RTFTDHLQTLEKSFERLSVQDRMELAASLNLTDTQVKTWYQNRRTKWKR
>Tco|Bap|Nk3|ANTP
RAFSHAVFELERRFNHLSGPERADLAQALKLTETQVKIWFQNRRYKTKR
>Tco|Awh|Lhx6/8|LIM
RTFTDELQVLQANFSLPDGQDLERIAQITGLSKRVTQVWFQNSRARQKK
>Tco|Arx B|Arx|PRD
RTFTSYLEELEKAFARPDVFTREELAMRVDLTEARVQVWFQNRRAKWRK
>Tco|Arx A|Arx|PRD
RTFTNYLEELEKAFQRPDVFCREELAMKTELTEARVQVWFQNRRAKWRK
>Tco|Ap B|Lhx2/9|LIM
RTFKHHLRTMKSYFALPDAKDLKQLAQKTGLSKRVLQVWFQNARAKWRR
>Tco|Ap A|Lhx2/9|LIM
RTFKHHLRTMKSYFALPDAKDLKQLAQKTGLSKRVLQVWFQNARAKWRR
>Tco|Antp|M-Hox|ANTP
RQYTRYTLELEKEFHFLTRRRRIEIAHALCLTERQIKIWFQNRRMKWKK
>Tco|Acj6|Pou4|POU
RTIAAPKRSLEAYFAVPSGEKIAAIAEKLDLKKNVVRVWFCNQRQKQKR
>Tco|Abox|Abox|ANTP
RQYSSKLERLEAEFKVLSVSKRMELSQALTLTEVQIKTWFQNRRTKWKK
>Tco|AbdB|P-Hox|ANTP
RKYSKFTLELEKEFLFVSKQKRWELARNLNLTERQVKIWFQNRRMKNKK
>Tco|AbdA|M-Hox|ANTP
RQYTRFTLELEKEFHFLTRRRRIEIAHALCLTERQIKIWFQNRRMKLKK
>Tca|Zfh2|HD4|Zfhx|ZF
RTMSSIVKVMKSLFSDPTMAECEMLGREIGLPKRVVQVWFQNARAKEKK
>Tca|Zfh2|HD3|Zfhx|ZF
RTILPELDYLYQKYQIPSRKMLENIAREVGLKKRVVQVWFQNTRARERK
>Tca|Zfh2|HD2|Zfhx|ZF
RTFTDYIKVLQEFFENPKDDDLEYLSKLLNLSPRVIVVWFQNARQKARK
>Tca|Zfh2|HD1|Zfhx|ZF
RTITDDLKILRAHFDIPSEEQIHEMASQSGLPPKVIKHWFRNTLFKERQ
>Tca|Zfh1|Zeb|ZF
RSISDELKVLKDHYKLPKREDLEKIADTIGFPVRVVQVWFQNTRARDRR
>Tca|zen2|Hox3|ANTP
RTYTSSLVELEREFHRLCRPRRIQMAQNLNLTERQIKIWFQNRRMKFKK
>Tca|zen1|Hox3|ANTP
RTYTSALVELEREFHHLSRPRRIQIAENLNLSERQIKIWFQNRRMKHKK
>Tca|Vvl|Pou3|POU
RTIEVSKGALEQHFHKPSAQEISSLADSLQLEKEVVRVWFCNRRQKEKR
>Tca|Vsx|Vsx|PRD
RTFTSYLEELEKAFKDPDVYAREMLSLKTDLPEDRIQVWFQNRRAKWRK
>Tca|Vnd|Nk2.2|ANTP
RVFSKATYELERRFRQLSAPEREHLASIIRLTPTQVKIWFQNHRYKTKR
>Tca|Utx|Hox6-8|ANTP
RQYTRYTLELEKEFHTLTRRRRIEMAHALCLTERQIKIWFQNRRMKLKK
>Tca|Unpg|Gbx|ANTP
RTFTSELLELEREFHALSLTERSQIASALRLSEVQVKIWFQNRRAKWKR
>Tca|Unc4|Uncx|PRD
RTFNSWLEELERAFLAPDVFMREALAMRLDLKESRVAVWFQNRRAKWRK
>Tca|Tup|Isl|LIM
RTLNEKLHTLRTCYAAPDALMKEQLVEMTGLSPRVIRVWFQNKRCKDKK
>Tca|Toy|Pax4/6|PRD
RTFTNEIDSLEKEFERPDVFARERLAEKIGLPEARIQVWFSNRRAKWRR
>Tca|Tin|Nk4|ANTP
RVFSQAVYELERRFKQLSAPEREQMAQGLKLTPTQVKIWFQNRRYKSKR
>Tca|Tgif2|Tgif|TALE
RGLPKDVKILKNWLYEPTEVEKNILSQETNLTVLQISNWFINARRRYLP
>Tca|Tgif1|Tgif|TALE
RGLPKHVKILKRWLYEPSDAEKMTLSQEANLTVLQVCNWFINARRRILP
>Tca|So|Six1/2|SINE
SYFKEKRSVLRDWYSHPSPREKRELADATGLTTTQVSNWFKNRRQRDRA
>Tca|Slou|Nk1|ANTP
RTFTYELVALENKFKTLSVCERLNLALSLSLTETQVKIWFQNRRTKWKK
>Tca|Six4|Six4/5|SINE
VYFKERRNALKECYARPTPDEKRALAKRTGLTLTQVSNWFKNRRQRDRT
>Tca|Shox|Shox|PRD
RTFTLELNELERLFDEPDAFMREELSQRLGLSEARVQVWFQNRRAKCRK
>Tca|Scro|Nk2.1|ANTP
RVFTQAVYELERRFKQLSAPEREHLASLIHLTPTQVKIWFQNHRYKCKR
>Tca|Rx|Rax|PRD
RTFTTYLHELERAFEKPDVYSREELAMKVNLPEVRVQVWFQNRRAKWRR
>Tca|Ro|Ro|ANTP
RTFSSETLRLEIEYQRISRGRRCELAEALKLSETQIKIWFQNRRAKDKR
>Tca|Repo|Repo|PRD
RTFTAFLEELERAFERPDVFAREELALKLSLSESRVQVWFQNRRAKWRK
>Tca|Ptx1|Pitx|PRD
RTFTSQLQELEATFARPDMSTREEIAMWTNLTEARVRVWFKNRRAKWRK
>Tca|ptl|Hox6-8|ANTP
RQYTRYTLELEKEFHFLTRRRRIEIAHALCLTERQIKIWFQNRRMKWKK
>Tca|Prrx|Prrx|PRD
RTFTTVLAALEKVFEKPDAFVREDLAAKVNLSEARVQVWFQNRRAKFRR
>Tca|Pros|Prox|PROS
SSLTPMLRKAKLMFFWPSSAVLKMYFPDIKFNKNNAQLWFSNFREFYYI
>Tca|Prop|Prop|PRD
RTFTQELAELEAAFAKPDIYCREELARSTKLNEARIQVWFQNRRAKYRK
>Tca|Prd|Pax3/7|PRD
RTFTAHLDELEKAFERPDIYTREELAQRTKLTEARIQVWFSNRRARLRK
>Tca|Pph13|Arx|PRD
RTFSNYLEELERAFHKPDVFFREELALRIDLTEARVQVWFQNRRAKWRK
>Tca|Pknox|Pknox|TALE
RGLPKHTSVMRSWLFQPTEDEKRHIAAQTNLTLLQVNNWFINARRRILQ
>Tca|Phox|Phox|PRD
RTFTSALKELERAFQEPDIYTREEIAMKIDLTEARVQVWFQNRRAKFRK
>Tca|Pdm3b|Pou6|POU
RTFTPQLELLNAHFERPSGTEITGLAHQLGYEREVIRIWFCNKRQALKN
>Tca|Pdm3a|Pou6|POU
RTYTYQLDRLNAFFEQPSGVEFTRLAKELGYDRRVIRNWFCNKRQALKR
>Tca|Otp|Otp|PRD
RTFTPALNELERCFSKPDIFMREEIAMRIGLTESRVQVWFQNRRAKWKK
>Tca|Optix|Six3/6|SINE
THFKERRSLLREWYLQPNPTKKRELAQATGLTPTQVGNWFKNRRQRDRA
>Tca|Onecut|Onecut|CUT
RLFTDLRRTLQAIFKEPSKEMQVTIARQLGLEPTTVGNFFMNARRRSMD
>Tca|Oc2|Otx|PRD
RTFTRALDVLEALFGKPDIFMREEVALKINLPESRVQVWFKNRRAKCRQ
>Tca|Oc1|Otx|PRD
RTFTRALDLLEGLFAKPDIFMREEVAVKINLPESRVQVWFKNRRAKCRQ
>Tca|Nub|Pou2|POU
RTIETSRVALEKAFVQPTSEEISMLADGLCMEKEVVRVWFCNRRQKEKR
>Tca|Not|Noto|ANTP
RTFTPELERLEAEFERMVGPERLYLAHTLQLTEAQVKVWFQNRRIKWRK
>Tca|NK7|Nk7|ANTP
RTFTGRIFELEKQFEMLSSSERSEMAKLLNVTETQVKIWFQNRRTKWKK
>Tca|Nedx|Nedx|ANTP
RTFTASIKSLEAEFERLSVAKRCQLSKTLKLTETQIKIWFQNRRTKWKR
>Tca|mxp|Hox2|ANTP
RTYTNTLLELEKEFHFLCRPRRIEIAASLDLTERQVKVWFQNRRMKHKR
>Tca|Msxlx|Msxlx|ANTP
RIFTSYLSVLEEKFKQLSSEEVTMLSRQLQLVDVRVKIWFQNRRARERR
>Tca|Mkx|Mkx|TALE
KRFTPEKRFLKDWLVRPNRDEKKNLALQTGLTYIQVCNWFANWRRKLKN
>Tca|Mirr|Irx|TALE
RKATRETSTLKAWLNEPTKGEKIMLAIITKMTLTQVSTWFANARRRLKK
>Tca|Lmxb|Lmx|LIM
RTLTSARRQFKASFEVPCRKVREALAKETGLSVRVVQVWFQNQRAKMKK
>Tca|Lmxa|Lmx|LIM
RTLTTQRRAFKASFEVPCRKVREALAKDTGLSVRIVQVWFQNQRAKMKK
>Tca|Lim3|Lhx3/4|LIM
RTITAKLETLKNAYNNPARHVREQLSQDTGLDMRVVQVWFQNRRAKEKR
>Tca|Lim1|Lhx1/5|LIM
RTIKAKLEILKTAFSQPTRHIREQLAKETGLPMRVIQVWFQNKRSKERR
>Tca|Lbx|Lbx|ANTP
RTFTNHIFELEKRFLYLSPADRDEIASSLGLTNAQVITWFQNRRAKLKR
>Tca|Lag1b|Cers|CERS
RKKKLANPALESIYFKMPKDQVAGVAKQLDMNEREVERWLRQRKHQDRP
>Tca|Lag1a|Cers|CERS
TKKKAPNTVLEKAYTQWKHKQIQGLAKQLDMSERQVERWLRLRKGQNKP
>Tca|lab|Hox1|ANTP
RTFTNKLTELEKEFHFLTRARRIEIASALQLNETQVKIWFQNRRMKQKK
>Tca|Inv|En|ANTP
RTFSGALARLKHEFAELTERRRQQLSAELGLNEAQIKIWFQNKRAKIKK
>Tca|Ind|Gsx|ANTP
RTFTSTLLELEREFASLSRLRRIEIATCLRLSEKQVKIWFQNRRVKYKK
>Tca|Hth|Meis|TALE
RGFPKVTNILRAWLFQPSEDQKKQLAQDTGLTILQVNNWFINARRRIVQ
>Tca|Hmx|Nk5/Hmx|ANTP
RTFSRSVFQLESTFDMLSSSERAGLAASLHLTETQVKIWFQNRRNKWKR
>Tca|Hgtx|Nk6|ANTP
RPFSGQIFALEKTFEQLAGPERAKLAYALGMTESQVKVWFQNRRTKWRK
>Tca|Hex|Hhex|ANTP
QVFTANTDALEKRFTSLSPEDRKLLAESLKLTDRQVKTWFQNRRAKWRR
>Tca|Hbn|Hbn|PRD
RTFTTYLHQLERAFEKPDVFTREELAMRLDLSEARVQVWFQNRRAKWRK
>Tca|H2.0|Hlx|ANTP
RAFSNLRKGLERRFQLITKPDRRQLAATLGLTDAQVKVWFQNRRMKWRH
>Tca|Gsc|Gsc|PRD
RTFSEELEQLEATFEQPDVVLREQLALKVDLKEERVEVWFKNRRAKWRK
>Tca|Gsbn|Pax3/7|PRD
RTFSGELEALERAFSRPDVYTREELAQQTGLTEARIQVWFSNRRARLRK
>Tca|Gsb|Pax3/7|PRD
RTFTGELEALERAFGRPDVYTREELAQKTKLTEARVQVWFSNRRARLRK
>Tca|ftz|Hox6-8|ANTP
RQYTRYTLELEKEFHFLTRRRRIEIAESLRLTERQIKIWFQNRRMKAKK
>Tca|Eyg|Pax4/6|PRD
RTFSPDLEELEKEFEKPCVSTRERLASKTSLSEARVQVWFSNRRAKWRR
>Tca|Ey|Pax4/6|PRD
RTFTNDIDSLEKEFERPDVFARERLAAKIGLPEARIQVWFSNRRAKWRR
>Tca|Exex|Mnx|ANTP
RTFTSQLLELEKQFRQLSRPKRFEVATSLMLTETQVKIWFQNRRMKWKR
>Tca|Exd|Pbx|TALE
RRFSKQSEILNEYFYSPSEEAKEELARKCGITVSQVSNWFGNKRIRYKK
>Tca|Eve|Evx|ANTP
RTFTRELSRLEKEFHRVSRPRRCELAAQLHLPESTIKVWFQNRRMKDKR
>Tca|En|En|ANTP
RTFSSALARLKHEFNELTERRRQQLSAELGLNEAQIKIWFQNKRAKIKK
>Tca|Ems|Emx|ANTP
RTFSPSLLKLEHAFEKVVGAERKQLAQSLSLTETQVKVWFQNRRTKHKR
>Tca|Dve|HD2|Cmp|CUT
RTIDPVVPRLEQWFSLPSHNLILKYTEELNLEPKNVQFWFKNRRAKCKR
>Tca|Dve|HD1|Cmp|CUT
RTFDPELPKLQRWFTEPSRQQIQQYVKELNLDVNNVVYWFKNARAAQKR
>Tca|Drgx|Drgx|PRD
RTFTLQLEELESAFAQPDVFTREDLAMKINLTEARVQVWFQNRRAKWRK
>Tca|Dr2|Msx|ANTP
RTFTTQLLALEKKFRDLSIAERAEFSSSLRLTETQVKIWFQNRRAKAKR
>Tca|Dr1|Msx|ANTP
RTFTTQLLALEKKFRDLSIAERAEFSSSLRLTETQVKIWFQNRRAKAKR
>Tca|Dll|Dlx|ANTP
RTYSSLLQQLNRRFQRLALPERAELAASLGLTQTQVKIWFQNRRSKYKK
>Tca|Dfd|Hox4|ANTP
RTYTRHILELEKEFHYLTRRRRIEIAHTLVLSERQIKIWFQNRRMKWKK
>Tca|Dbx|Dbx|ANTP
RAFSDLRKGLERRFQIISKPDRKKLAEKLGLKDSQVKIWFQNRRMKWRN
>Tca|Cx|Hox5|ANTP
RTYTRYTLELEKEFHFLTRRRRIEIAHALCLTERQIKIWFQNRRMKWKK
>Tca|Ct|Cux|CUT
RVFSEEKEALRLAFALPNVATIEFLASELGLSSRTITNWFHNHRMRLKQ
>Tca|CG11294|CG11294|PRD
RTFSPQLQELEALFQKPDVFLREEVALRISLSEARVQVWFQNRRAKWRK
>Tca|Cad2|Cdx|ANTP
RVYTDHRVELEKEFYYITIRRKAELANSLGLSERQVKIWFQNRRAKERK
>Tca|Cad1|Cdx|ANTP
RVYTDLRIELEKEFTFITIKRKSELAENLGLSERQIKIWFQNRRAKERK
>Tca|C15|Tlx|ANTP
RTFTRLIAELEKRFHKLASAERAALAKTLKMTDAQVKTWFQNRRTKWRR
>Tca|Btn|Meox|ANTP
RTFTKEIKQLENEFAHLTRLRRYEIAVALDLTERQVKVWFQNRRMKWKR
>Tca|Bsh|Bsx|ANTP
RTFSDPLTGLEKRFSSLSTPERVELASALSLSETQVKTWFQNRRMKHKK
>Tca|B-H|Barhl|ANTP
RTFTDLLQTLEKSFERLSVQDRMELAAKLSLTDTQVKTWYQNRRIEWTL
>Tca|Bari|Bari|ANTP
RTFTHALAYLERKFRCLSVADRSDVADALNLSETQVKTWYQNRRTKWKR
>Tca|Bap|Nk3|ANTP
RAFTHAVFELERRFSQLSGPERADLAQALKLTETQVKIWYQNRRYKTKR
>Tca|Awh|Lhx6/8|LIM
RTFTEELQVLQANFQLPDGQDLERIAQITGLSKRVTQVWFQNSRARQKK
>Tca|Ara|Irx|TALE
RKATRETATLKAWLNEPTKGEKIMLAIITKMTLTQVSTWFANARRRLKK
>Tca|Ap2|Lhx2/9|LIM
RTFKHHLRTMKTYFAIPDAKDLKQLAQKTGLSKRVLQVWFQNARAKWRR
>Tca|Ap1|Lhx2/9|LIM
RTFKHHLRTMKSYFAIPDAKDLKQLSQKTGLPKRVLQVWFQNARAKWRR
>Tca|Al|Arx|PRD
RTFTSYLEELEKAFSRPDVFTREELAMKIGLTEARIQVWFQNRRAKWRK
>Tca|Acj6|Pou4|POU
RTIAAPKRSLEAYFAVPSGEKIAAIAEKLDLKKNVVRVWFCNQRQKQKR
>Tca|Abox|Abox|ANTP
RQYSAKLERLESEFKVLSVSKRMELSKALNLTEVQIKTWFQNRRTKWKK
>Tca|Abd-B|Hox9-13(15)|ANTP
RKYSKFTLELEKEFLFVSKQKRWELARNLNLTERQVKIWFQNRRMKNKK
>Tca|abd-A|Hox6-8|ANTP
RQYTRFTLELEKEFHFLTRRRRIEIAHALCLTERQIKIWFQNRRMKLKK
>Sma|Zfh2 HD4|Zfhx|ZF
RTFTDYIKVLQEFFENPKDDDLEYLSKLLNLSPRVIVVWFQNARQKARK
>Sma|Zfh2 HD3|Zfhx|ZF
RTFTDYIKVLQEFFENPKDDDLEYLSKLLNLSPRVIVVWFQNARQKARK
>Sma|Zfh2 HD2|Zfhx|ZF
RTFTDYIKVLQEFFENPKDDDLEYLSKLLNLSPRVIVVWFQNARQKARK
>Sma|Zfh1|Zeb|ZF
RSFSEEQSVLRSYYEAPGKEELERIAVEIKFNRRVVQVWFQNMRARDKK
>Sma|Vvl|Pou3|POU
RTIEVTKGALESHFHKPSAQEIASLADSLQLEKEVVRVWFCNRRQKEKR
>Sma|Vsx|Vsx|PRD
RTFTSYLEELEKAFKEPDVYAREMLSLKTDLPEDRIQVWFQNRRAKWRK
>Sma|Vnd b|Nk2.2|ANTP
RVFSKATYELERRFRQLSAPEREHLASIIRLTPTQVKIWFQNHRYKTKR
>Sma|Vnd a|Nk2.2|ANTP
RVFSKATYELERRFRQLSAPEREHLASIIRLTPTQVKIWFQNHRYKTKR
>Sma|Vax|Vax|ANTP
RTFSTELNHLEDEFQRLAGRDRSQLADKLGLSETQIKVWFQNRRTKHKR
>Sma|Unpg|Gbx|ANTP
RTFTSELLELEKEFHSLSLTERSQIAHSLKLSEVQVKIWFQNRRAKWKR
>Sma|Unc4b|Uncx|PRD
RTFNGWLEELERAFAAPDIFMREALAMRLDLIESRVQVWFQNRRAKWRK
>Sma|Unc4a|Uncx|PRD
RTFNAWLEELERAFEAPDIFMREALAMRLDLVESRVQVWFQNRRAKWRK
>Sma|Ubx|M-Hox|ANTP
RQYTRYTLELEKEFHTLTRRRRIEMAHALCLTERQIKIWFQNRRMKLKK
>Sma|Tup|Isl|LIM
RTLNEKLHTLRTCYAAPDALMKEQLVEMTALSPRVIRVWFQNKRCKDKK
>Sma|Toy|Pax4/6|PRD
RTFTNEIEALEKEFERPDVFARERLAEKISLPEARIQVWFSNRRAKWRR
>Sma|Tin|Nk4|ANTP
RIFSQAVYELERRFKQLSAPEREHLAQMLKLTSTQVKIWFQNRRYKCKR
>Sma|Tgif|Tgif|TALE
RGLPKEVKILKLWLYNPSDQEKSLLSREAGLTVLQVCNWFINARRRILP
>Sma|So|Six1/2|SINE
SYFKEKRSILREWYAHPSPREKRELAEATGLTTTQVSNWFKNRRQRDRA
>Sma|Slou|Nk1|ANTP
RTFTYELVALENKFKTLSVCERLNLALSLSLTETQVKIWFQNRRTKWKK
>Sma|Six4|Six4/5|SINE
VYFKEKRAALRETYAQPTPDEKKNLATKTGLTLTQVSNWFKNRRQRDRT
>Sma|Shox|Shox|PRD
RTFTLELNELERLFDEPDAFMREELSQRLGLSEARVQVWFQNRRAKCRK
>Sma|SHCG7|SHCG7|Other
RQYTKIAVKLEKEFSVPNRQEFKNLSKTMKISERKIQVWFQNRRARQRR
>Sma|SHCG6|SHCG6|Other
RTITSSLQKLEQLFKEPSRESKENLAEEIGMSPQFVNIWFQNKRARIKK
>Sma|SHCG5|SHCG5|Other
RDFRNCRNPSDDILQTADQLNKSTFRLTRSVTHVKVKNWFKNERQRERK
>Sma|SHCG1|SHCG1|Other
ASFNESVLKVQHRLLHRFRPSGPEMAELQKLTFTTKHQWYQNNRWKKEK
>Sma|Scro|Nk2.1|ANTP
RVFTQAVYELERRFKQLSAPEREHLASLIHLTPTQVKIWFQNHRYKCKR
>Sma|Scr|Hox5|ANTP
RTYTRYTLELEKEFHFLTRRRRIEIAHALCLSERQIKIWFQNRRMKWKK
>Sma|Rx|Rax|PRD
RTFTTYLHELERAFEKPDVYSREELAMKVNLPEVRVQVWFQNRRAKWRR
>Sma|Ro|Ro|ANTP
RTFTSETLRLELEFQRISRAKRYELAERLLLTETQVKIWFQNRRAKDKR
>Sma|Repo|Repo|PRD
RTFTAYLEELERAFERPDVFAREELALKLNLSESRVQVWFQNRRAKWRK
>Sma|Prrx|Prrx|PRD
RTFTNALNALERVFERPDAFVREELARRVSLSEARVQVWFQNRRAKFRR
>Sma|Pros|Prox|PROS
SSLTPMLRKAKLMFFFPSSAILKMYFPDIKFNKNNAQLWFSNFREFYYI
>Sma|Prop|Prop|PRD
RTFTQELAELEAAFTKPDIYCREELARTTKLNEARIQVWFQNRRAKYRK
>Sma|Pknox|Pknox|TALE
RGLPKHTSIMRSWLFQPTEDEKRQIAAQTNLTLLQVNNWFINARRRILQ
>Sma|Pitx|Pitx|PRD
RTFTSQLQELEATFARPDMSTREEIAMWTNLTEARVRVWFKNRRAKWRK
>Sma|Pdm3|Pou6|POU
RTFTPQLDILNQHFERPSGAEMTELAEKLNYDREVVRVWFCNKRQALKN
>Sma|Pb|Hox2|ANTP
RTYTNTLLELEKEFHFLCRPRRIEIAASLDLTERQVKVWFQNRRMKHKR
>Sma|Pax3/7-2|Pax3/7|PRD
RTFTATLDELEKAFERPDIYTREELAQRTKLTEARVQVWFSNRRARWRK
>Sma|Pax3/7-1|Pax3/7|PRD
RTFTAELDELERAFERPDVYTREELAQRTKLTEARVQVWFSNRRARWRK
>Sma|Otp|Otp|PRD
RTFTPALNELERSFSKPDIFMREELAMRIGLTESRVQVWFQNRRAKWKK
>Sma|Otd C|Otx|PRD
RTFTQLITMLEQTFNMPDVEMREDLARRININESRVQVWFKNRRAKGKR
>Sma|Otd B|Otx|PRD
RTFTRALDVLEALFSKPDIFMREEVALKINLPESRVQVWFKNRRAKCRQ
>Sma|Otd A|Otx|PRD
RTFTRALDMLEEVFRKPDVFMREELALKINLSESRVQVWFKNRRAKARQ
>Sma|Optix|Six3/6|SINE
THFKERRSLLREWYLQPNPTKKRELAQATGLTPTQVGNWFKNRRQRDRA
>Sma|Onecut|Onecut|CUT
RLFTDLRRTLQAIFKEPSKEMQMTISQQLGLELSTVGNFFMNARRRSQD
>Sma|Nub|Pou2|POU
RTIETSRVALEKAFLQPTSEEIAMLAETLQMEKEVVRVWFCNRRQKEKR
>Sma|Not-like-b|Noto|ANTP
RTFSQEIEKLEGKFKQFTGPERKLFANSIELNDMQVKVWFQNRRMKWRK
>Sma|Not-like-a|Noto|ANTP
RTFTVKMKKLEDTFERMVGEERKELAASLGLSDVQVKVWFQNRRIKWRK
>Sma|Nk7|Nk7|ANTP
RTFTGRIFELEKQFEILSSSERAEMAKLLNVTETQVKIWFQNRRTKWKK
>Sma|Nedx|Nedx|ANTP
RTFTAAIKALETEFERLSVSKRLLLSKSLKLTETQIKIWFQNRRTKWKR
>Sma|Msxlx|Msxlx|ANTP
QVFTSLLAILETHYKTISGIDVTYLSVYLNLSPNKIKVWFQNRRARERR
>Sma|Mk|Mkx|TALE
KRVLQDARPLKQWLIRPTKAEKISLALNSQMTLVQVNNWFANARRRLKN
>Sma|Lmx|Lmx|LIM
RTLTTQRRAFKASFEIPCRKVRESLAKETGLSVRIVQVWFQNQRAKMKK
>Sma|Lim3|Lhx3/4|LIM
RTITAKLETLKNAYNNPARHVREQLSQDTGLDMRVVQVWFQNRRAKEKR
>Sma|Lim1|Lhx1/5|LIM
RTIKAKLETLKAAFAAPTRHIREQLAQETGLNMRVIQVWFQNRRSKERR
>Sma|Lbx|Lbx|ANTP
RTFTNHIFELEKRFLYLSPADRDEIAQSLGLTNAQVITWFQNRRAKLKR
>Sma|Lag|Cers|CERS
QRKKAPNTILEKAFHSLGHKQLQGLAKQLDWSERQVERWFRQRRNQDKP
>Sma|Lab|Hox1|ANTP
RTFTTKLTELEKEFHFLTRARRIEIASALQLNEVQVKIWFQNRRMKQKK
>Sma|Irq3|Irx|TALE
KKPTRETATLKAWLNEPTKAEKIMLAIITKMTLTQVSTWFANARRRLKK
>Sma|Ind b|Gsx|ANTP
RTFTSRLLELEREFAILSRLRRIEIATYLNLSEKQVKIWFQNRRVKYKK
>Sma|Ind a|Gsx|ANTP
RTFTSRLLELEREFASLSRLRRIEIATYLNLSEKQVKIWFQNRRVKYKK
>Sma|Hth|Meis|TALE
RGFPKVTNIMRAWLFQPSEDQKKQLAQDTGLTILQVNNWFINARRRIVQ
>Sma|Hox3b|Hox3|ANTP
RTYTQSLVELEKEFHFLCRPRRVELASMLNLTERQIKIWFQNRRMKNKK
>Sma|Hox3a|Hox3|ANTP
RTYTQSLLELEKEFHFLCRPRRLELASLLNLTERQIKIWFQNRRMKIKK
>Sma|Hmx|Nk5|ANTP
RTFSRHVFQLESTFEMLSSSERAALASSLHLTETQVKIWFQNRRNKWKR
>Sma|Hmbox|Hmbox|HNF
RFFKAALAILEKYYNAPDTQTREQIVEECNVTLNVVTNWFNNRRKEAKQ
>Sma|Hgtx|Nk6|ANTP
RPFSGQIFALEKTFEQLAGPERAKLAYALGMSESQVKVWFQNRRTKWRK
>Sma|Hex|Hhex|ANTP
QVFSSDTAELERKFDELTPPERRKLAKILRLSERQVKTWFQNRRAKWRR
>Sma|Hbn|Hbn|PRD
RTFTTYLHQLERAFDKPDVFTREELAVRLELSEARVQVWFQNRRAKWRK
>Sma|H2.0|Hlx|ANTP
RAFSNLRKGLEKRFQIITKPDRRQLAATLGLTDAQVKVWFQNRRMKWRH
>Sma|Gsc|Gsc|PRD
RTFTEELEQLEATFDKPDVLLREELAMKIDLKEERVEVWFKNRRAKWRK
>Sma|Ftz|M-Hox|ANTP
RQYTRFTLELEKEFHFLTRRRRIEIAHALGLTERQIKIWFQNRRMKAKK
>Sma|Eyg|Pax4/6|PRD
RTFNQDLDALEEEFDKPCVSTRERLAAKTNLSEARVQVWFSNRRAKWRR
>Sma|Ey/Pax6|Pax4/6|PRD
RTFTNEIESLEKEFERPDVFARERLAAKIGLPEARIQVWFSNRRAKWRR
>Sma|Exex|Mnx|ANTP
RTFTSQLLELENQFRNLSRPKRFEVATSLMLTETQVKIWFQNRRMKWKR
>Sma|Exd|Pbx|TALE
RRFSKQTEILNEYFYSPSEEAKEELARKCGITVSQVSNWFGNKRIRYKK
>Sma|Eve c|Evx|ANTP
RTFTREIGRLEKEFYRVSRPRRCELAAALNLPESTIKVWFQNRRMKDKR
>Sma|Eve b|Evx|ANTP
RTFTREITRLEKEFFRVSRPRRCELAAELNLPESTIKVWFQNRRMKDKR
>Sma|Eve a|Evx|ANTP
RTFTREIGRLEKEFYRVSRPRRCELAAALNLPESTIKVWFQNRRMKDKR
>Sma|En|En|ANTP
RTFTNELARLKKEFQELTEKRRQDLARELKLNESQIKIWFQNKRAKIKK
>Sma|Ems|Emx|ANTP
RTFSPSLLKLEHAFEKVVGAERKHLAQSLSLTETQVKVWFQNRRTKHKR
>Sma|Dve HD2|Cmp|CUT
RTIDPVVPRLEQWFALPSHNLILKYTDELNLEPKNVQFWFKNRRAKWYE
>Sma|Dve HD1|Cmp|CUT
RTFDPELPKLHRWFAEPTRVQIQQYVRELNLDVNNVVYWFKNARAAHKR
>Sma|Drgx|Drgx|PRD
RTFTLQLEELENAFAQPDVFTREDLAMKINLTEARVQVWFQNRRAKWRK
>Sma|Dr|Msx|ANTP
RTFTTQLLALERKFRTLSIAERAEFSSSLNLTETQVKIWFQNRRAKAKR
>Sma|Dmbx|Dmbx|PRD
RTFTHQLAALERTFSKPDVVTRERLALCTNLPEARIQVWFKNRRAKFRK
>Sma|Dll|Dlx|ANTP
RTYSSLLQQLNRRFQRLALPERAELAASLGLTQTQVKIWFQNRRSKYKK
>Sma|Dfd|Hox4|ANTP
RTYTRQILELEKEFHFLTRRRRIEIAHTLCLSERQIKIWFQNRRMKWKK
>Sma|Dbx|Dbx|ANTP
RAFSDVRRELEKRFHIISKPDRKKLAEKLGLKDSQVKIWFQNRRMKWRN
>Sma|Ct|Cux|CUT
RVFSEEKEALRLAFALPGTATIEFLAQELRLTARTITNWFHNHRMRLKQ
>Sma|CG11294|CG11294|PRD
RTFSPQLNELEALFQKPDVYLREEIAIRISLSEARVQVWFQNRRAKWRK
>Sma|Cad c|Cdx|ANTP
RVYSDIRLELEKEFHFITIKRKAELAQHLCLSERQVKIWFQNRRAKDRK
>Sma|Cad b|Cdx|ANTP
RVYSDIRLELEKEFHYITIRRKAELAQLLGLSERQVKIWFQNRRAKERK
>Sma|Cad a|Cdx|ANTP
RVYSDLRLELEKEFYVITMKRKAELAQLFGLSERQVKIWFQNRRAKERK
>Sma|C15/Tlx|Tlx|ANTP
RTFTRMICELEKRFHKLASAERASLAKALKMTDAQVKTWFQNRRTKWRR
>Sma|Btn b|Meox|ANTP
RTFTKNLKELESEFSHLTRLRRYEIAVSLDLTERQVKVWFQNRRMKWKR
>Sma|Btn a|Meox|ANTP
RTFTKQLRELEQEFTCLTGLRRYEIAISLNLTERQVKVWFQNRRMKWHR
>Sma|Bsx|Bsx|ANTP
RTFSDHLNGLEKRFEALSTPERVELATALSLSETQVKTWFQNRRMKHKK
>Sma|Bari|Bari|ANTP
RTFTHALTYLERKFRCLSVADRGDVAETLNLSETQVKTWYQNRRTKWKR
>Sma|BarH2|Barhl|ANTP
RTFTDHLQTLEKSFERLSVQDRMELAASLNLTDTQVKTWYQNRRTKWKR
>Sma|BarH1|Barhl|ANTP
RTFTDHLQTLEKSFERLSVQDRMELAASLNLTDTQVKTWYQNRRTKWKR
>Sma|Bap|Nk3|ANTP
RAFSHAVFELERRFNHLSGPERADLAQALKLTETQVKIWFQNRRYKTKR
>Sma|Awh|Lhx6/8|LIM
RTFTDELQVLQANFSLPDGQDLERIAQITGLSKRVTQVWFQNSRARQKK
>Sma|Arx|Arx|PRD
RTFTSFLEELEKAFARPDVFTREELAMRVDLTEARVQVWFQNRRAKWRK
>Sma|Ap|Lhx2/9|LIM
RTFKHHLRTMKSYFALPDAKDLKQLAQKTGLSKRVLQVWFQNARAKWRR
>Sma|Antp|M-Hox|ANTP
RQYTRYTLELEKEFHFLTRRRRIEIAHALCLTERQIKIWFQNRRMKWKK
>Sma|Acj6|Pou4|POU
RTIAAPKRSLEAYFAVPSGEKIAAIAEKLDLKKNVVRVWFCNQRQKQKR
>Sma|Abox|Abox|ANTP
RQYSTKLERLETEFKLLSVSKRMELSQVLNLTEVQIKTWFQNRRTKWKK
>Sma|AbdB|P-Hox|ANTP
RKYSKFTLELEKEFLFVSKQKRWELARNLNLTERQVKIWFQNRRMKNKK
>Sma|AbdA|M-Hox|ANTP
RQYTRFTLELEKEFHFLTRRRRIEIAHALCLTERQIKIWFQNRRMKLKK
>Hho|Zfh2 HD4|Zfhx|ZF
RTMTTLLKVMKSMFNDPTMAECEMLGREIGLPKRVVQVWFQNARAKEKK
>Hho|Zfh2 HD3|Zfhx|ZF
RTILPELDYLYQKYQIPSRKMLENIAREVGLKKRVVQVWFQNTRARERK
>Hho|Zfh2 HD2|Zfhx|ZF
RTFTDYIKVLQEFFESPKDDDLEYLSKLLNLSPRVIVVWFQNARQKARK
>Hho|Zfh2 HD1|Zfhx|ZF
RTINDDLKILRAHFDIPTEEQITEMAEKSGLPPKVIKHWFRNTLFKERQ
>Hho|Zfh1|Zeb|ZF
RSFSEDLKVLRAHYEIPKKPELQKISKEISYSTRVVQVWFQNMRARDRK
>Hho|Vvl|Pou3|POU
RTIEVTKGALENHFHKPSAQEITNLADSLQLEKEVVRVWFCNRRQKEKR
>Hho|Vsx B|Vsx|PRD
RTFTSCLELLEKTFLEPDLCTREMLAMKTEIPEDRIQVWFQNRRAKWRK
>Hho|Vsx A|Vsx|PRD
RTFTSYLEILEKAFKEPDVYAREMLSLKTDLPEDRIQVWFQNRRAKWRK
>Hho|Vnd|Nk2.2|ANTP
RVFSKATYELERRFRQLSAPEREHLASIIRLTPTQVKIWFQNHRYKTKR
>Hho|Unpg|Gbx|ANTP
RTFTSELLELEKEFHSLSLTERSHIANTLKLSEVQVKIWFQNRRAKWKR
>Hho|unknown2|Unknown|Other
RTYSEYLTKLEAEFLKPSNDVKRNLAEQLEVSLKNIQVWFQNRRSREKL
>Hho|unknown1|Unknown|Other
RIYSEDLAKLEAEFLKPSNDVKRNLAEQLEVSLKNIQVWFQNRRSREKM
>Hho|Unc4|Uncx|PRD
RTFNGWLEELERAFEAPDVFMREALAMRLDLIESRVQVWFQNRRAKWRK
>Hho|Ubx|M-Hox|ANTP
RQYTRYTLELEKEFHTLTRRRRIEMAHTLCLTERQIKIWFQNRRMKLKK
>Hho|Tup|Isl|LIM
RTLNEKLHTLRTCYAAPDALMKEQLVEMTGLSPRVIRVWFQNKRCKDKK
>Hho|Tlx|Tlx|ANTP
RTFTRMICELEKRFHKLASAERASLAKTLKMTDAQVKTWFQNRRTKWRR
>Hho|Tin|Nk4|ANTP
RIFSQAVYELERRFKQLSAPEREHLAQMLKLSSTQVKIWFQNRRYKCKR
>Hho|Tgif|Tgif|TALE
RGLPKPVNLLKLWLFEPSDQEKQLLSKEANITLLQVSNWFINARRRVLP
>Hho|So|Six1/2|SINE
SYFKEKRSILRDWYTHPSPREKRELAEATGLTTTQVSNWFKNRRQRDRA
>Hho|Slou|Nk1|ANTP
RTFTYELVALENKFKTLSVCERLNLALSLSLTETQVKIWFQNRRTKWKK
>Hho|Six4|Six4/5|SINE
VYFKERRAALKSCYTVPAPDEKRRLSIATGLTMTQVSNWFKNRRQRDRT
>Hho|Shox|Shox|PRD
RTFTLELNELERLFDEPDAFMREELSQRLGLSEARVQVWFQNRRAKCRK
>Hho|Scro|Nk2.1|ANTP
RIFTQAVYELERRFKQLSAPEREHLASLIHLTPTQVKIWFQNHRYKCKR
>Hho|Scr|Hox5|ANTP
RTYTRYTLELEKEFHFLTRRRRIEIAHSLCLTERQIKIWFQNRRMKWKK
>Hho|Rx|Rax|PRD
RTFTTYLHELERAFEKPDVYSREELAMKVNLPEVRVQVWFQNRRAKWRR
>Hho|Ro|Ro|ANTP
RTFTTETLRLEMEFNRISRPRRFELADSLQLTETQIKIWFQNRRAKDKR
>Hho|Repo|Repo|PRD
RTFTAYLEELERAFERPDVFAREELALKLSLSESRVQVWFQNRRAKWRK
>Hho|Prrx|Prrx|PRD
RTFTSMLNTLEKSFEKPDAFAREELARKVNLTESRVQVWFQNRRAKFRR
>Hho|Pros B|Prox|PROS
SSLTPLLRKAKLMFFYPSSTVLKENFQDIKFNKNNAQLWFSNFREFYYI
>Hho|Pros A|Prox|PROS
SSLTPMLRKAKLMFFFPSSSILKAYFPDIKFNKNNAQLWFSNFREFYYI
>Hho|Prop B|Prop|PRD
RTFTQELAELESAFAKPDIYCREELARTTKLNEARIQVWFQNRRAKYRK
>Hho|Prop A2|Prop|PRD
RTFTQELAELETAFAKPDIYSREELARSTKLNEARIQVWFQNRRAKYRK
>Hho|Prop A1|Prop|PRD
RTFTQELAELETAFAKPDIYSREELARSTKLNEARIQVWFQNRRAKYRK
>Hho|Pknox|Pknox|TALE
RGLPKNTGVMRTWLFQPTEDEKRQIANQTNLTLLQVNNWFINARRRILQ
>Hho|Pitx|Pitx|PRD
RTFTSQLQELETTFARPDMSTREEIAMWTNLTEPRVRVWFKNRRAKWRK
>Hho|Phox|Phox|PRD
RTFTSALKELEKAFQEPDIYTREEIAMKIDLTEARVQVWFQNRRAKFRK
>Hho|Pdm3|Pou6|POU
RTFTPQLEILNRHFDDPSGAEMTSLADKLNYDREVVRVWFCNKRQTLKN
>Hho|Pb|Hox2|ANTP
RTYTNNLLELEKEFHFLCRPRRIEIAASLDLTERQVKVWFQNRRMKHKR
>Hho|Pax3/7-2|Pax3/7|PRD
RTFTATLDELEKAFERPDIYTREELAQRTKLTEARVQVWFSNRRARWRK
>Hho|Pax3/7-1|Pax3/7|PRD
RTFTAELEELERAFERPDVYTREELAQRTKLTEARVQVWFSNRRARWRK
>Hho|Otp|Otp|PRD
RTFTPALNELERSFSKPDIFMREELALRIGLTESRVQVWFQNRRAKWKK
>Hho|Otd B|Otx|PRD
RTFTRALDILENLFSKPDIFMREEVAIKISLPESRVQVWFKNRRAKCRL
>Hho|Otd A|Otx|PRD
RTFTRALDILENLFSKPDIFMREEVAIKISLPESRVQVWFQNRRAKWKK
>Hho|Optix|Six3/6|SINE
THFKERRSLLREWYLQPNPTKKRELAQATGLTPTQVGNWFKNRRQRDRA
>Hho|Onecut|Onecut|CUT
RLFTDLRRTLQAIFKEPSKEMQMTISQQLGLELSTVGNFFMNARRRSQD
>Hho|Nub|Pou2|POU
RTIETSRTALEKAFLHPTSEEISVLADALQMEKEVVRVWFCNRRQKEKR
>Hho|Not C|Noto|ANTP
RTFTSELNKLEEQFAILTGQERLHFASSLNLKDAKVKVWFQNRRTKERK
>Hho|Not B|Noto|ANTP
RTFTPDLEALESQFSKMVGAQRVHLARTLGLQESQVKIWFQNRRIKWRK
>Hho|Not A|Noto|ANTP
RTFTSELKMLENEFEKKAGQERLEFASSLNLSDLQVKVWFQNRRIKSRK
>Hho|Nk7|Nk7|ANTP
RTFTGRIFELEKQFEILSSSERAEMAKLLTVTETQVKIWFQNRRTKWKK
>Hho|Nedx|Nedx|ANTP
RTFTAAIKVLESEFEKLSVSKRMSLSKSLKLTETQVKIWFQNRRTKWKR
>Hho|Lmx|Lmx|LIM
RTLTSQRRAFKASFEVPCRKVRESLAKETGLSVRVVQVWFQNQRAKMKK
>Hho|Lim3|Lhx3/4|LIM
RTITAKLETLKTAYNNPARHVREQLSQDTGLDMRVVQVWFQNRRAKEKR
>Hho|Lim1|Lhx1/5|LIM
RTIKAKLETLKEAFAAPTRHIREQLAQETGLNMRVIQVWFQNRRSKERR
>Hho|Lbx|Lbx|ANTP
RTFTNHIFELEKRFLYLSPADRDEIALSLGLTNAQVITWFQNRRAKLKR
>Hho|Lag B|Cers|CERS
SKKKIPNELLENAFKAVDYKQVQGLAKKLQWSDRQVERWFRLRKQINKP
>Hho|Lag A|Cers|CERS
SKRKFVNDVLESAFRAPDHRSVEGYAKKLQWTERQVERWFRQRRLQSRP
>Hho|Lab|Hox1|ANTP
RTFTTKLTELEKEFHFLTRARRIEIASALQLNETQVKIWFQNRRMKQKK
>Hho|IrqC|Irx|TALE
PKATRETSTLKAWLNEPTKGEKIMLAIITRMTLTQVSTWFANARRRLKK
>Hho|IrqB|Irx|TALE
RKATRETTTLKTWLNDPTKGEKIMLAIITKMTLTQVSTWFANARRRLKK
>Hho|IrqA|Irx|TALE
RKATKETSTLKAWLYEPTKGEKIMLAIITKMTLTQVSTWFANARRRLKK
>Hho|Ind B|Gsx|ANTP
RTFTSVLLELEREFSSLSRLRRIEIATYLSLSEKQVKIWFQNRRVKHKK
>Hho|Ind A|Gsx|ANTP
RTFTSVLLELEREFSSLSRLRRIQIATSLRLSEKQVKIWFQNRRVKHKK
>Hho|Hth|Meis|TALE
RGFPKVTNIMRAWLFQPSEDQKKQLAQDTGLTILQVNNWFINARRRIVQ
>Hho|Hmx|Nk5|ANTP
RTFSRSVFQLESTFELLSSSERAGLAASLHLTETQVKIWFQNRRNKWKR
>Hho|Hmbox|Hmbox|HNF
RFFKSALAILEKYYNVPDSQTREQIVEECNVTINVVTNWFNNRRKEAKQ
>Hho|Hgtx|Nk6|ANTP
RPFSGQIFALEKTFEQLAGPERAKLAYALGMSESQVKVWFQNRRTKWRK
>Hho|Hex|Hhex|ANTP
QIFSHETNQLEKKFQQLSPNERKKMAKTLQLTERQVKTWFQNRRAKWRR
>Hho|Hbn|Hbn|PRD
RTFTTFLHQLERAFEKPDVFTREELALRLELSEARVQVWFQNRRAKWRK
>Hho|H2.0|Hlx|ANTP
RAFSNLRKGLEKRFQIITKPDRRQLAATLGLTDAQVKVWFQNRRMKWRH
>Hho|Gsc|Gsc|PRD
RTFSEELEQLEETFAKPDVLLREELALKIDLREERVEVWFKNRRAKWRK
>Hho|Ftz|M-Hox|ANTP
RQYTRHTLELEKEFHFLTRRRRIEIAHSLTLSERQIKIWFQNRRMKAKK
>Hho|Eyg|Pax4/6|PRD
RTFSQDLEVLEEEFDKPCVSTRERLAAKTNLSEARVQVWFSNRRAKWRR
>Hho|Ey|Pax4/6|PRD
RTFTNEIESLEKEFERPDVFARERLAAKIGLPEARIQVWFSNRRAKWRR
>Hho|Exex|Mnx|ANTP
RTFTSQLLELENQFRHLSRPKRFEVATSLMLTETQVKIWFQNRRMKWKR
>Hho|Exd|Pbx|TALE
RRFSKQTEILNEYFYSPSEEAKEELARKCGITVSQVSNWFGNKRIRYKK
>Hho|Eve|Evx|ANTP
RTFTREIARLEKEFYRVSRPRRCELAAALNLPESTIKVWFQNRRMKDKR
>Hho|En|En|ANTP
RTFTNDLTRLKKEFNDLTEKRRQDLARDLQLNESQIKIWFQNKRAKIKK
>Hho|Ems|Emx|ANTP
RTFSPSLLKLEHAFEKVVGAERKHLAQNLSLTETQVKVWFQNRRTKHKR
>Hho|Dve HD2|Cmp|CUT
RTIDPVVPRLEQWFTFPPHSLILKYTDELNLEPKNVQFWFKNRRAKCKR
>Hho|Dve HD1|Cmp|CUT
RTFDPELPKLHRWFSEPTRLQIQQYVRELNLDVNNVVYWFKNARAAYKR
>Hho|Drgx|Drgx|PRD
RTFTLQLEELENAFAQPDVFTREDLAMKINLTEARVQVWFQNRRAKWRK
>Hho|Dr|Msx|ANTP
RTFTTTLLALERKFRTLSIAERAEFSSSLNLTETQVKIWFQNRRAKAKR
>Hho|Dmbx|Dmbx|PRD
RTFTHHLAALENTFQKPDVVTRERLAICTNLPEARIQVWFKNRRAKQRK
>Hho|Dll|Dlx|ANTP
RTYSSLLQQLNRRFQRLALPERAELAASLGLTQTQVKIWFQNRRSKYKK
>Hho|Dfd|Hox4|ANTP
RTYTRQILELEKEFHFLTRRRRIEIAHTLCLSERQIKIWFQNRRMKWKK
>Hho|Dbx|Dbx|ANTP
RAFSDARKELEKRFQIISKPDRKKLAEKLGLKDSQVKIWFQNRRMKWRN
>Hho|Ct|Cux|CUT
RVFSEEKEALRIAFTLPSTATIEFLAQELILTSRTITNWFHNHRMRLKQ
>Hho|CG11294|CG11294|PRD
RTFSPQLNELEALFQRPDVYLREEVALRINLSEARVQVWFQNRRAKWRK
>Hho|Cad|Cdx|ANTP
RVYSDHRLELEKEFHYITIRRKAELAQLLGLSERQVKIWFQNRRAKERK
>Hho|Btn|Meox|ANTP
RTFTKQIKELENEFARLTRLRRYEIAVSLDLTERQVKVWFQNRRMKWKR
>Hho|Bsx|Bsx|ANTP
RTFSDQLNGLEKRFETLSTPERVELATALSLTETQVKTWFQNRRMKHKK
>Hho|Bari|Bari|ANTP
RTFTHALAYLERKFRVLSVADRGDVAEALNLSETQVKTWYQNRRTKWKR
>Hho|BarH B|Barhl|ANTP
RTFTDHLQTLEKSFERLSVQDRMELAASLNLSDTQVKTWYQNRRTKWKR
>Hho|BarH A|Barhl|ANTP
RTFTDHLQTLEKSFERLSVQDRMELAASLNLSDTQVKTWYQNRRTKWKR
>Hho|Bap-like-b|Nk3|ANTP
RAFTHNVAELERRFNLLSGPERADLAHMLQLTETQVKIWFQNRRYKTKK
>Hho|Bap-like-a|Nk3|ANTP
RAFSQSVAELERNFVSLSASERANLSAKLKLSETQVKIWFQNRRYKTKR
>Hho|Bap|Nk3|ANTP
RAFSHAVYELERRFNHLSGPERADLAQALKLTETQVKIWFQNRRYKTKR
>Hho|Awh B|Lhx6/8|LIM
RTFTDELQVLQANFNLPDGQDLERIAQITGLSKRVTQVWFQNSRARQKK
>Hho|Awh A|Lhx6/8|LIM
RTFTDELQVLQANFNLPDGQDLERIAQITGLSKRVTQVWFQNSRARQKK
>Hho|Arx|Arx|PRD
RTFTSYLEELEKAFARPDVFTREELAMRVDLTEARVQVWFQNRRAKWRK
>Hho|Ap|Lhx2/9|LIM
RTFKHHLRTMKSYFALPDAKDLKQLAQKTGLSKRVLQVWFQNARAKWRR
>Hho|Antp|M-Hox|ANTP
RQYTRYTLELEKEFHFLTRRRRIEIAHALCLTERQIKIWFQNRRMKWKK
>Hho|Acj6|Pou4|POU
RTIAAPKRSLEAYFAVPSGEKIAAIADKLDLKKNVVRVWFCNQRQKQKR
>Hho|Abox B|Abox|ANTP
RQYSSKLERLEAEFKVLSVSKRMELSQTLNLTEVQIKTWFQNRRTKWKK
>Hho|Abox A|Abox|ANTP
RQYSSKLEKLESEFKVLSVSKRMELSHTLNLTEVQIKTWFQNRRTKWKK
>Hho|AbdB|P-Hox|ANTP
RKYSKFTLELEKEFLFVSKQKRWELARNLNLTERQVKIWFQNRRMKNKK
>Hho|AbdA|M-Hox|ANTP
RQYTRFTLELEKEFHFLTRRRRIEIAHALCLTERQIKIWFQNRRMKLKK
>Bfl|Zfhx|HD4|Zfhx|ZF
RTMSNLLKMLKSAFTEPTMQECEILGNEIGLPKRVVQVWFQNARAKDKK
>Bfl|Zfhx|HD3|Zfhx|ZF
RTITPELEILYQKYQIPTRKMLDLIAREVGLKKRVVQVWFQNTRARERK
>Bfl|Zfhx|HD2|Zfhx|ZF
RTFTDYIKVLQEFFEQPKDDDLEHLSKILNLSPRVIVVWFQNARQKARK
>Bfl|Zfhx|HD1|Zfhx|ZF
RTITDELKILRAHFDIPSEDQILEMSEKSGLPTKVIKHWFRNTLFKERQ
>Bfl|Zeb|Zeb|ZF
ELLSSELTVLKAYYALPSPEELIKISSVVGLPKDFVESWFANMRERNEP
>Bfl|Vsx|Vsx|PRD
RTFTSYLEELEKAFNEPDVYAREMLAMKTDLPEDRIQVWFQNRRAKWRK
>Bfl|Vax|Vax|ANTP
RTFTADLKDLERAFQGVVGQDRTELARQLRLTETQVKVWFQNRRTKYKR
>Bfl|UncxC|Uncx|PRD
RTFTSWLEALERAFETPDIFMREALALRLDLMESRVQVWFQNRRAKWRK
>Bfl|UncxB|Uncx|PRD
RAYSQWLEELEKAFETPDIFMREALALRLDLIEARVQVWFQNRRAKLRR
>Bfl|UncxA|Uncx|PRD
RTFNSWLEELERAFQEPDVFMREALALRLDLVESRVQVWFQNRRAKWRK
>Bfl|Tlx|Tlx|ANTP
RTFTRLICELEKRFHKLASAERAQLATQLKMTDAQVKTWFQNRRTKWRR
>Bfl|Tgif|Tgif|TALE
RGLPKEVQILRAWLYDPTDAEKLDLAREAGLTVLQVCNWFINARRRILP
>Bfl|Six4/5|Six4/5|SINE
VYFKEKRQALKEMYNNPTPDEKRNLAKKTGLTLTQVSNWFKNRRQRDRT
>Bfl|Six3/6|Six3/6|SINE
THFKERRSLLREWYLQPNPQKKRELAQATGLTPTQVGNWFKNRRQRDRA
>Bfl|Six1/2|Six1/2|SINE
SYFKEKRGVLREWYAHPSPREKRELAEATGLTTTQVSNWFKNRRQRDRA
>Bfl|Shox|Shox|PRD
RTFTLELQELERLFDEPDAFMREELSQRLGLSEARVQVWFQNRRAKCRK
>Bfl|Ro|Ro|ANTP
RTFTTETMKLELEYNRITRPRRFELAEMLNLSETQIKIWFQNRRAKDKR
>Bfl|Repo|Repo|PRD
RTFSTYLEELEKAFERPDVFAREELAMRLNLSEARVQVWFQNRRAKWRK
>Bfl|Rax|Rax|PRD
RTFTTFLHELERAFEKPDVYSREELAMKINLPEVRVQVWFQNRRAKWRR
>Bfl|Prrx|Prrx|PRD
RTFTSQLQALEKVFERPDAFVREELARRVNLSEARVQVWFQNRRAKFRR
>Bfl|Prox|Prox|PROS
PGLTPTLKKAKLMFFYPSSSTLKQHFPDVKFNRCISQLWFSNFREFYYI
>Bfl|Prop|Prop|PRD
RTFTQELAQLEEAFSKPDIYVREELARATKLNEARIQVWFQNRRAKYRK
>Bfl|POU6|Pou6|POU
RTFTPQLEVLNAHFEKPSGAEMTALAEKLNYDREVIRVWFCNKRQALKN
>Bfl|POU4|Pou4|POU
RTIAAPKRSLEAYFAVPSSEKIAAIAEKLDLKKNVVRVWFCNQRQKQKR
>Bfl|POU3L|Pou3|POU
RTIEVSKGALETFFYKPSAIEISQLSEGLNLDKEVVRVWFCNRRQKERR
>Bfl|POU3|Pou3|POU
RTIEVTKGALESHFLKPSAQEIAQLADSLQLEKEVVRVWFCNRRQKEKR
>Bfl|POU2|Pou2|POU
RTIETNRVALEKAFIQPTSEEIGIIAEQLGMEKEVVRVWFCNRRQKEKR
>Bfl|Pknox|Pknox|TALE
RGLPKQTDVMRSWLFQPTEDEKRAIANQTNLTLLQVNNWFINARRRILQ
>Bfl|Pitx|Pitx|PRD
RTFTSQLQELEASFARPDMATREEIAAWTNLTEARVRVWFKNRRAKWRK
>Bfl|Phox|Phox|PRD
RTFTSALKELERVFAEPDIYTREELALKIDLTEARVQVWFQNRRAKFRK
>Bfl|Pbx|Pbx|TALE
RRFSKQTEVLNEYFYSPSEEAKEELARKCGITVSQVSNWFGNKRIRFKK
>Bfl|Pax6|Pax4/6|PRD
RTFTQEIEALEKEFERPDVFARERLAAKIDLPEARIQVWFSNRRAKWRR
>Bfl|Pax3/7|Pax3/7|PRD
RTFTPELEELEKAFERPDIYTREELAQRTKLTEARVQVWFSNRRARWRK
>Bfl|Otx|Otx|PRD
RTFTRALDVLEALFAKPDIFMREEVALKINLPESRVQVWFKNRRAKCRQ
>Bfl|Otp|Otp|PRD
RTFTPALQELERSFSKPDIFMREELALRIGLTESRVQVWFQNRRAKWKK
>Bfl|Onecut|Onecut|CUT
RLFTDLRRTLHAIFKEPSKEMQAQIAKQLGLDLSTVCNFFMNARRRSQD
>Bfl|Not|Noto|ANTP
RTFTPELERLEREFSRMVGSERYHLAASLNLTEAQVKVWFQNRRIKWRR
>Bfl|Nkx7|Nk7|ANTP
RTFTGRIFELEKQFEVLSASERADLAALLNVTDTQVKIWFQNRRTKWKK
>Bfl|Nkx6|Nk6|ANTP
RPFSGQIFALEKTFEQLAGPERARLAYSLGMTESQVKVWFQNRRTKWRK
>Bfl|Nkx3|Nk3|ANTP
RAFSHAVFELERRFSHLSGPERADLAAALKLTETQVKIWFQNRRYKTKR
>Bfl|Nkx2-2|Nk2.2|ANTP
RVFSKATYELERRFRQLSAPEREHLARLIRLTPTQVKIWFQNHRYKCKR
>Bfl|Nkx2-1|Nk2.1|ANTP
RVFSQAVYELERRFKQLSAPEREHLAQLINLTPTQVKIWFQNHRYKCKR
>Bfl|Nkx1b|Nk1|ANTP
RTFTYELVALENKFKQLSVCERLNLALSLSLTETQVKIWFQNRRTKWKK
>Bfl|Nkx1a|Nk1|ANTP
RTFTYELVALENKFKQLSVCERLNLALSLSLTETQVKIWFQNRRTKWKK
>Bfl|Nedxb|Nedx|ANTP
RTFTAEIKELEGEFQKLSVTKRLELSNQLKLTETQIKIWFQNRRTKWKR
>Bfl|Nedxa|Nedx|ANTP
RTFTAEIKELEGEFQKLSVTKRLELSNQLKLTETQIKIWFQNRRTKWKR
>Bfl|Msxlx|Msxlx|ANTP
RVFSAHVATLESKFRRLSSVDVSELSVALNLSENRVKIWFQNRRARERR
>Bfl|Msx|Msx|ANTP
RTFTTQLLALERKFRQLSIAERAEFSASLNLTETQVKIWFQNRRAKAKR
>Bfl|Mox|Meox|ANTP
RTFTKQIMELENEFRHLTRLRRYEIAVKLDLTERQVKVWFQNRRMKWKR
>Bfl|Mnxb|Mnx|ANTP
RTFTSQLLELEKHFKELSRPKRFEVATSLMLTETQVKIWFQNRRMKWKR
>Bfl|Mnxa|Mnx|ANTP
RTFTSQLLELEKYFKELSRPKRFEVATALMLTETQVKIWFQNRRMKWKR
>Bfl|Mkx|Mkx|TALE
KRVMQDARPLKQWLIKPTKTEKILLALTSQMTLVQVSNWFANARRRLKN
>Bfl|Meis|Meis|TALE
RGFPKVTNIMRAWLFQPSEEQKKQLAQDTGLTILQVNNWFINARRRIVQ
>Bfl|Lmx|Lmx|LIM
RTLTTQRREFKALFEVPCRKVRETLAAETGLSVRVVQVWFQNQRAKMKK
>Bfl|Lhx6/8|Lhx6/8|LIM
RTFTEELRVLQANFNIPDGQDLERIAQITGLSKRVTQVWFQNSRARQKK
>Bfl|Lhx3/4|Lhx3/4|LIM
RTITAKLETLKQAYQNPARHVREQLSQETGLDMRVVQVWFQNRRAKEKR
>Bfl|Lhx2/9-b|Lhx2/9|LIM
RTFKHHLRAMKSYFALPDAKDLKQLAQKTGLTKRVLQVWFQNARAKYRR
>Bfl|Lhx2/9-a|Lhx2/9|LIM
RTFKHHLRTLKSYFAIPDSKDLQQLAQKTGLTKRVLQVWFQNARAKHRR
>Bfl|Lhx1/5|Lhx1/5|LIM
RTIKAKLETLKAAFAAPTRHIREQLAQETGLNMRVIQVWFQNRRSKERR
>Bfl|Lbx|Lbx|ANTP
RTFTNHIYELEKRFLYLSPADRDQIAQSLGLTNAQVITWFQNRRAKLKR
>Bfl|Isl|Isl|LIM
RTLNEKLHTLRTCYAAPDALMKEQLVEMTGLSPRVIRVWFQNKRCKDKK
>Bfl|IrxB2|Irx|TALE
RKATRDTSTLKAWLNEPTKGEKIMLAIITKMTLTQVSTWFANARRRLKK
>Bfl|IrxB1|Irx|TALE
RKATRDTSTLKAWLNEPTKGEKIMLAIITKMTLTQVSTWFANARRRLKK
>Bfl|IrxA|Irx|TALE
RKATRETATLKAWLMEPTKGEKIMLAIITKMTLTQVSTWFANARRRLKK
>Bfl|Hox9|Hox9-13(15)|ANTP
RCYTRFTLELEKEFLYLTRERRYEISQHVNLTERQVKIWFQNRRMKMKK
>Bfl|Hox8|Hox6-8|ANTP
RQYSRYTLELEKEFHFLTRRRRIEIAHALGLTERQIKIWFQNRRMKLKK
>Bfl|Hox7|Hox6-8|ANTP
RQYTRYTLELEKEFHFLTRRRRIEIAHALCLTERQIKIWFQNRRMKWKK
>Bfl|Hox6|Hox6-8|ANTP
RQYTRYTLELEKEFHFLTRKRRIEIAHLLGLTERQIKIWFQNRRMKWKK
>Bfl|Hox5|Hox5|ANTP
RTYTRYTLELEKEFHFLTRRRRIEIAHALCLTERQIKIWFQNRRMKWKK
>Bfl|Hox4|Hox4|ANTP
RTYTRQVLELEKEFHFLTRRRRIEIAHSLGLTERQIKIWFQNRRMKWKK
>Bfl|Hox3|Hox3|ANTP
RTYTSALVELEKEFHFLCRPRRVEMAAMLNLTERQIKIWFQNRRMKYKK
>Bfl|Hox2|Hox2|ANTP
RTFTNTLLELEKEFHYVCKPRRKEIASYLDLNERQVKIWFQNRRMRQKR
>Bfl|Hox15|Hox9-13(15)|ANTP
RRYSKPLALLEDEYASLTKEKRKEISESSSLSERQVMIWFQNRRMKEKK
>Bfl|Hox14|Hox9-13(15)|ANTP
RRYSKYLNELENEYVQISRDKRLQLSQKLNLTERQVKIWFQNRRIKQKK
>Bfl|Hox13|Hox9-13(15)|ANTP
RCYTKYLSVLEQEYIQVSRETRLELSQRLNLTDRQVKIWFQNRRMKQKR
>Bfl|Hox12|Hox9-13(15)|ANTP
RCYSKVLLELEKEFLYITREQRGEIARKVNLTDRQVKIWFQNRRMKMKR
>Bfl|Hox11|Hox9-13(15)|ANTP
RCYTKYTLELEKEFLFVTRERRQEIARQLNLTDRQVKIWFQNRRMKMKR
>Bfl|Hox10|Hox9-13(15)|ANTP
RCYTKYILELEKEFLFVSRERRQEISRHVNLSDRQVKIWFQNRRMKMKR
>Bfl|Hox1|Hox1|ANTP
RTFTTKLTELEKEFHYLTRARRVEIAAALNLNETQVKIWFQNRRMKQKK
>Bfl|Hmx|Nk5/Hmx|ANTP
RTFSRQVFQLESTFDMLSSSERAGLAASLHLTETQVKIWFQNRRNKWKR
>Bfl|Hmbox1B|Hmbox|HNF
KFWPPSVMIVEKYFQQPTEGERDEIANACNVSPVRVQTWFINRRREAKI
>Bfl|Hmbox1A|Hmbox|HNF
RFWPEAITIMEKYFEEPDEKKREEITNACNVNSARVYNWFANRRKDVKR
>Bfl|Hlx|Hlx|ANTP
RAFSNLRKGLEKRFDIVTKPDRKQLASMLGLTDAQVKVWFQNRRMKWRN
>Bfl|Hhex|Hhex|ANTP
QVFSNDTLELEKKFESLSPPERKRLAKSLQLTERQVKTWFQNRRAKWRR
>Bfl|Gsx|Gsx|ANTP
RTFSSTLLELEREFASLSRLRRIEIATFLNLSEKQVKIWFQNRRVKHKK
>Bfl|Gsc|Gsc|PRD
RTFTEELELLEKTFEKPDVLLREELAMKVELKEERVEVWFKNRRAKWRK
>Bfl|Gbx|Gbx|ANTP
RTFTSELLELEKEFHSLSLTERSQIAHALKLSEVQVKIWFQNRRAKWKR
>Bfl|Evxb|Evx|ANTP
RTFSRETARLEKEFHRLSRPRRCELAAALNLPETTIKVWFQNRRMKEKR
>Bfl|Evxa|Evx|ANTP
RTFTRELARLEKEFYRVSRPRRCELAAQLNLPETTIKVWFQNRRMKDKR
>Bfl|En|En|ANTP
RTFTSELQRLKKEFQELTEQRRQDLARELKLNESQIKIWFQNKRAKIKK
>Bfl|Emxc|Emx|ANTP
RTFTPSLLRLEHAFEKVVGQERKHLAQSLSLTETQVKVWFQNRRTKYKR
>Bfl|Emxb|Emx|ANTP
RTFTPSLLRLEHAFEKVVGQERKHLAQSLSLTETQVKVWFQNRRTKHKR
>Bfl|Emxa|Emx|ANTP
RTFTPTLLRLEHAFEKVVGQERKQLAQQLTLSETQVKVWFQNRRTKYKR
>Bfl|Drgx|Drgx|PRD
RTFTLHLEQLEAVFAQPDVFTREELAMKINLTEARVQVWFQNRRAKWRK
>Bfl|Dmbx|Dmbx|PRD
RTFTSQLAALEKCFQKPDVVMRERLAMCTNLPESRVQVWFKNRRAKWRK
>Bfl|Dll|Dlx|ANTP
RTYTSFLQQLNRRFQRLALPERAELAAQLGLTQTQVKIWFQNRRSKYKK
>Bfl|Dbx|Dbx|ANTP
RAFSDFRKSLEKMFQKISKQDRRKLAEKLGLKDSQVKIWFQNRRMKWRN
>Bfl|Cux|Cux|CUT
RVLSPEKEALRKAYEQPSPSTIEYLAAKLNLRPCTVTNWFHNYRSRLRR
>Bfl|Csx|Nk4|ANTP
RVFSQAVFELERRFKQLSAPEREQLAQMLKLTSTQVKIWFQNRRYKCKR
>Bfl|Compass|HD2|Cmp|CUT
RLINPVLPRLQTWFNVPSRSEMKKMAEELNFELKSVAIWFKNARAKVAK
>Bfl|Compass|HD1|Cmp|CUT
RTFSLEIPKLMAWFREPDPMKINRYLQELNLRYQAVHIWFKNARAKYKK
>Bfl|Cers|Cers|CERS
ERKYAENAILEKVFTSPDEKRLQGLAKQLDWSERQVQRWFRRRRNQDRP
>Bfl|Cdx|Cdx|ANTP
RVYSDHRLELEKEFYSITIKRKVQLANELGLSERQVKIWFQNRRAKQRK
>Bfl|Bsx|Bsx|ANTP
RTFSDSLNGLEKRFESLSTPERMDLAAALNLTETQVKTWFQNRRMKHKK
>Bfl|Bari|Bari|ANTP
RTFTQSLRALERKFRCLSVSERAEVARALGLSETQIKTWYQNRRTKWKR
>Bfl|Barh|Barhl|ANTP
RTFTDHLAQLERSFERLSVQDRMELAASLNLTDTQVKTWYQNRRTKWKR
>Bfl|Arx|Arx|PRD
RTFTSYLEELERAFAKPDVFTREELAMRVDLTEARVQVWFQNRRAKWRK
>Bfl|Abox|Abox|ANTP
RQYSSRLERLEEEFKKLSVSKRVELAESLELTEIQVKTWFQNRRTKWKK

## Sheet: S12 Alignment
>Limulus polyphemus (horseshoe crab) AGO-2-like
MVQAYVFDGRKMYTRDDLDKVGEGRVFRVSIKWSTDAIQALDVVMRHLPSMTYTPVGRSFFSSGYYHPLGGGREVWFGFHQSVRPSWMLNIDVSATAFKAQPVIEFMCEQRVKFTKEIKGLKIEIYVCNVRAQQSFENGCTVAKYFLDKKKLRPHLPCLQVGQEHKHPLEVCNIVAGQRKKTDMQTSTMIKATARSAPDREREINNLVRKADFNNVREFGLSISSTMMEVRGRILPPPKLQYQQAIPNQGWQFHTGIEIRVWAIACFRTCRENFTQQLQKISNDAGMPIIQPCKYAFRFQLVVVVLPGKTPVYAEVKRVGDTLGMATQCVQAKNVNKTSPQTLSPVIFLGADVTHSIAAVVGSMDAHPSRYAATVRVQQHEHIQDLSTMVKELLIQFYK…
>Limulus polyphemus (horseshoe crab) AGO-4-like
MINTYAYDGRKMVTKKRLNGREERTRFEVAMKLVSEIILVLDIILRHGPALRLVPIGRSFFAKRNIHPLSGGLEIWYGYHQSLRIGWILNIDMTGTTFKAQNLLDFICEDIKRLNKDLNLLEIQVYIKSLQAKLFFDDKITVAEYFKQNEPLQSNLPCVDVGIGTKNPFEVCKIVEGQHRKNERQTSDMVKTMTRGPEERFRAIQARVKQTSMLNNKEFGIRVDMNPLKLHGRVLDAPTVQYKKVPPRNGWQFFQGAQINEWALLSFNFCKQTFIQMLSSQGQNLGMGLSAPSKNVFKYPLAVVVLSSTDSCYPEIKNVGDTVGLITQCVDTTVMKKCNPQSITPVIFIGADVTHSVAAAVGSLDSHPSKYAGSVRVQFAEIIQNIKDMCKELLKAFYR…
>Limulus polyphemus (horseshoe crab) piwi-like
HKEQLLFDGMSLKTLSRLTELRKTENIRITLKRLPEVLRLFNTQNRNLQHLKFQLLGQHYFDPDSVSAIPHGIELWQGVITAIRQHNMMVVDTTYKVLRRDTVYDLMYEYTDECTKQIAGSIVMTYVDDIKNPDTFKSGLTYMDYYLKHERIKQKQPLLVCQPSKRDIPELCCLTGLTERSDFNVMRDLAAYTRLPPSKRVENLSTFIQRVKSNPMRGWGMEFSNALVEIQARVLNTERIVQSTYDPRTAFPMELCRDLRIWTVVVSRDYPKDFLQSLKRVCPPMGMRVNAPETIDMRGPMILIVVPNRKDRYDAIKKIACIMPVPSQVVVARTLSKKQMSVATSLMVIGYDTYHSAGGFVASLNKNLTHWYSRVAFHNTELSDALKVHITVALKRFCE…
>Artemia franciscana (brine shrimp) AGO-1
MVHAYVFDGRSLYTRDPLDRVGEGRVFHVAIKWSTDAIQALDVVMRHLPSMTYTPVGRSFFSSGYYHPLGGGREVWFGFHQSVRPSWMLNIDVSATAFKSQPVIEFMCEQRVKFTKEIKGLKIEIYVCNVRAQQSFENGCTVAKYFLDKKKLRPHLPCLQVGQEHKHPLEVCNIVAGQRKKTDMQTSTMIKATARSAPDREREINNLIRKADFNNVQEFGLNISNGMMEVRGRVLPPPKLQYQQALPNQGWQFFTGVEIRVWAIACFRTVRENFTQQLQKITNDRHPSVIQPCKYAFRFALVVVVLPGKTPVYAEVKRVGDTLGMATQCVQAKNVNKTSPQTLSPVIFLGADVTHSIAAVVGSMDAHPSRYSATVRVQQHEVIHELSSMVRELLIMFYK…
>Artemia franciscana (brine shrimp) AGO-3
FSSAGVFDGMKMYSCRKLQEHHEGREFEVAIKKTNSEIQCLDIVLRYHQTLQFVPVTRSLFSMLRLVELGDGAVVWFGHFQSVRMGHFLNVDTSQKAFKSDNVLNVLYEQVKDFEKYIKGVKVRSYVNGLDASQTFFNGVTVEEYYRKKQKLEPYLPCLWVGTPGRVPMELCTILPGQVGKNETQTREMIKAATKPPADRKRRTEETAVAMDGGGAKNFGISVSNTMTQVDGRILDAPVVKFQQEIPKDGWKFLYPAALESWGVLDVSGTRDRFFDKLEKMARSYDMHVNDKCGQCLRNPFVFVIISKGDDIYRDIKFIGDLLSIGTQCITRQNVMKCDDSTIGPVMIFGADVSHPIAAVVGSIDALGLKYCGEIRAQEPEIIDDLEDIVVKLLRKYWE…
>Artemia franciscana (brine shrimp) AGO-2
FSHDNVFDGMKMYSCRKLREQFEEREFEVVVKISDEGIHCLDVVLRYHQTMQYVPVTRSLFSMPMLAELGDGAVVWLGHFQSVRMGHFLNVDASQKAFKSDEVVNVMYDQVRIFDRYMRGVKVRFYVNGLSANTNASDGVTVEEYFKKHNELKPYLHCLWVGSAQKQPIECCTIKPGQVGKNEMQTSEMIKAAAKPPFERKKRIDGAIQKMQGCGARNFGISMSNQMAQVDGRILEAPRVEVQLVTPRNGWKFLSAAALEHWGVLDVSRTKDKFFETLKKMARSFGMNVNDQCDSCLRNNFVFVIIPKGAEIYQDIKYIGDLLSITTQCIVKNNVFKCQDATIGRVMILGADVSHSIAAVVGSIDAFGLKYRGEIRAQDPEIIDEMEEIVVKLLLRYRE…
>Penaeus monodon (prawn) AGO-4
MKERNAFDGFKAYSVEVLKTIGDGVSFTVQISRHNTIFRMLDTMLRYHRLLRYEAVGKKRYFLNRPIDIGPAVQGVTGFFSSMKASHMINIDLAHTVFKEQPLLDFINNLRKILERGLADLRVETYIIGLYPDQMFESGRTVQDYFEKEKTIKPRLICIQAYPKEKNPLEYCVVARGQRGNSNSEAGKFIRSSAIPPGKRLEQIKNIYNDNKFANIASLQLDVAKSPFTVTGRVLSPPKLMMQEVQPKRGWKFYIGAVVYTWAVIDYTHTWQRYIRTLRSLGDRKGMVFKSPVSVTFQFPMILVVLEEADSLYSRIKTVGDLISVITQCVKKRCMEECRFITIGSLMVMGADVNHSMAAIVASIDNNFSKYAVEVRPQKHEIIQDVKEMTKNLLKSFSI…
>Penaeus monodon (prawn) AGO-3
LKLKYAYDGMKAVSIGRIDSRDRGSRYFVKLKICEIIFQMMGIMFRHGPSTNFSCIGQNSFFPGPSDDIGGGKEIKPGFFGSIRPSWLLNIDVAHAAFKEQSVLDYMSEDRRKLENLLKGLKVKAYIIGLDAHQKFEPGTTVEKYFAEVRKLLPHLNLIRAAPETRTPIECCRITKGQRKSNDSEKSQFIRRAARYPFERLKKCNEIVRKNKFSEMRALEFTVSDEPVQLNGRILPPPNLKMTTVLPEKGWKFFKGAAVETWAVINYYPVKMQFLVQLKKMAEERGMIMNEPVMLGFPAKFILVNLPKKGDLYGRVKKMGDRFSVVTQCILSKNLRNPKPATVNPVMIMGADVNHSLAAVVGSMDCLASNYAAQVRQQLSEIIQDLKDMTRNLLIAFFR…
>Penaeus monodon (prawn) AGO-2
MRTTYAFDSEKAYSINPNISTESGTKYSVKMEAQIKINQILEVMLRHNPSLQYVKVGRNNFFPGKPYYIGGGKEAVTGFFSSLRPAWLLNVDVANTSFKEQPLLDFLMDHKKALKKELKNLKIQVYVRDILADQTFETNCTVMNYFSMRQRLRPRLNCLMVGPQNRSPMEVCKIVKGQRKKSEYETSQLIRAAAKPPYERLNTIRNIVRTANFSQIKALEFSIADQPINFEGRVLSAPDVLLREQKPKLGWSFFNGGVLKSWAVLNYRMINEKFLLHLQEMGKERGMVIEKPAGIKILLPLIFIVLPRDGDIYARVKKTGDRVGVVTQCIKNQNVAKCAPSTIGPVMIMGADVNHSVAAVVGSIDRFASQYAVEVRHQKHEMIQDLKDMTKNLLKTFYT…
>Marsupenaeus japonicus (shrimp) AGO-1
MVHAFVFDGRSLYTRDPLEKMGEGRVFKVAMKWTTDAIQALDVVMRHLPSMTYTPVGRSFFSAGYYHPLGGGREVWFGFHQSVRPSWMLNIDVSATAFKAQAVIEFMCEQRVKFTKEIKGLKIEIYVCNVRAQQSFENGCTVAKYFLDKKKLRPHLPCLQVGQEHKHPLEVCNIVPGQRKKTDMQTSTMIKATARSAPDREREINNLVRKADFNNMQEFGLTISTAMMEVRGRVLPPPKLQYQQALPNQGWQFFTGVEVRVWAVACFRTVRENFTQQLQKISNDAGMPIIQPCKYAFRFTLVCVVLPGKTPVYAEVKRVGDTLGMATQCVQAKNVNKTSPQTLSPVIFLGADVTHSIAAVVGSMDAHPSRYAATVRVQQHEVIQELSSMVKELLIQFYK…
>Marsupenaeus japonicus (shrimp) AGO-2
LKQRYAYDGMKAVIIGRIDGRDSGSRYIVKLKICEIIFQMMGIMFRHSPSTRFLCIGQNSFFPGPSFDIGGGKEVKRGFFGSIRPSWLLNVDVAHAAFKEQSVLDFIKDDRLKLEKLLKGIKIRVYIIGLEAEQEFEPGTTVKKYFAKARRLQPYLNLIRAAPETKTPIECCRISKGQRKTSDNEKSQFIRNTARFPSERLSQCSNIVRMNKFSDMKSLEFTVSDKPVELNGRILPAPDLKMTIVQPEKGWQFFQGAHIETWAVFNYYAVKMEFLKALRKMAKERGMIMNDPVINGFRAEMILVNLPKKGDTYGRIKKIGDRYGVVTQCILTKNLKNPKPATVNPVMIMGADVNHSLAAVVGSMDRYASSYAVQVRQQFTEIINDLQEMTRNLLIAFYR…
>Panulirus interruptus (Lobster) AGO-1
MVHAFVFDGRSLYTRDPLEKMGEGRVFKVAMKWTTDAIQALDVVMRHLPSMTYTPVGRSFFFAGYYHPLGGGREVWFGFHQSVRPSWMLNIDVSATAFKAQAVIEFMCEQRVKFTKEIKGLKIEIYVCNVRAQQSFENGCTVAKYFLDKKKLRPHLPCLQVGQEHKHPLEVCNIVPGQRKKTDMQTSTMIKATARSAPDREREINNLVRKADFNNMQEFGLTISTAMMEVRGRVLPPPKLQYQQALPNQGWQFFTGVEVRVWAVACFRTVRENFTQQLQKISNDAGMPIIQPCKYAFRFTLVCVVLPGKTPVYAEVKRVGDTLGMATQCVQAKNVNKTSPQTLSPVIFLGADVTHSIAAVVGSMDAHPSRYAATVRVQQHEVIQELSSMVKELLIQFYK…
>Litopenaeus vannamei (shrimp) AGO-2
LKMRYAYDGMKAVGLGKIDGRDSGSRYILKLRICETIFQMLGIMFRHGPSTHFSCVGQNSFFPGPSHDIGGGKEIKPGFFGSIRPFWFLNLDVAHAAFKEESVLDFMKEVRLKLEKNLKGMKVKVYIIRVAARQEFEPGITVEKYFKDTRKLQPYLNVIRAAPETRTPIECCRIQKGQRKSNDTEKSQFIRSAAKFPFERLRQCSIINRKNNFSNMRQLEFTVSDRPVEMNGRVLPAPNLKMGTVLPEKGWEFFKGATIETWAVINYKFTAQAFLNSLLKMAKERGMIMNDPVMDGFPFKMILVNLPKKGDKYGRVKKMGDRFSVVTQCILSKTLKNPKPATVNPVMIMGADVNHSLAAVVGSMDCFASNYAAQVRQQISEIIQDLKEMTRNLLIAFFR…
>Litopenaeus vannamei (shrimp) AGO-1
MVHAFVFDGRSLYTRDPLEKMGEGRVFKVAMKWTTDAIQALDVVMRHLPSMTYTPVGRSFFSAGYYHPLGGGREVWFGFHQSVRPSWMLNIDVSATAFKAQAVIEFMCEQRVKFTKEIKGLKIEIYVCNVRAQQSFENGCTVAKYFLDKKKLRPHLPCLQVGQEHKHPLEVCNIVPGQRKKTDMQTSTMIKATARSAPDREREINNLVRKADFNNMQEFGLTISTAMMEVRGRVLPPPKLQYQQALPNQGWQFFTGVEIRVWAVACFRTVRENFTQQLQKISNDAGMPIIQPCKYAFRFTLVCVVLPGKTPVYAEVKRVGDTLGMATQCVQAKNVNKTSPQTLSPVIFLGADVTHSIAAVVGSMDAHPSRYAATVRVQQHEVIQELSSMVKELLIQFYK…
>Litopenaeus vannamei (shrimp) AGO-4
MKEENAFDGYKAYSVDVLKTLDDDVSCTVQISLHKTIFRMLDTMLRYRRSLRYEAVGKKRFFSNHPIDIGPAVQGVAGFFSSMKASHMINIDLAHTTFKEQPLLDFIKNIRKRLECGLVDLRVETYIIGLHPDQKFESGRTVQDYFNKENSIKPKLICIQAYPEEKNPLEYCVVARGQRGNSNNEAGNFIRSSAIPPGRRLEQIKKIYNDNEFAKIASLKFEVAKSPFTVTGRVLSPPKLRMQVVQPKTGWKFYLGAAVNTWAVIDYTSTWEKYIRNLRSLGDRKGMVFKSPVTKGFQFPMILVVLEEADPLYSCIKTVGDLIRVITQCVKKRCVEECRFVTIGLLMVMGADVNHSMAAVVASIDKYVSKYAVEVRPQKHEIIHEFKEMTKNLLKSFCE…
>Macrobrachium rosenbergii (prawn) AGO-2
MKEQYGFDSEKAYSVSSIKGFNTDDKYKVSLTVTVTVFQMLEVLFHHTPSVKYICIGRNTFFSGPLTPLGGGKEGVVGFFSSLRPCWLLNLDISNKAFKEQTVLEFMTEQRRRLAKELKGLQVEVYVHDVYADQTFNTQCTVQKYFSMQNRLQPALNCLKVGPQSRNPIEFCKIHKGQKRKNEAELAVLIKSTAKPPRERLQNICNVRKEVDFNMIKSLEFTVADQPVTLDGRVLPPPSLRMEELMPRDGWQFFNGAQVNRWVVMNYKFIRENFLSAMMKMGRERGMSIEEPVRYSFPIPMILVVLPKFGNYYARIKKTGDRIQVVTQCIKSPNVRSCAPPTVGPVMIMGADVNHSLAAVLGSLDRYASKYAVEVRHQMHEMIQKIREMTKNLLKAFYR…
>Macrobrachium rosenbergii (prawn) AGO-1
MVHAFVFDGRSLYTRDPLEKMGEGRVFKVGIKWTTDSIQALDVVMRHLPSMTYTPVGRSFFSAGYYHPLGGGREVWFGFHQSVRPSWMLNIDVSATAFKAQAVIEFMCEQRVKFTKEIKGLKIEIYVCNVRAQQSFENGCTVAKYFLDKKKLRPHLPCLQVGQEHKHPLEVCNIVPGQRKKTDMQTSTMIKATARSAPDREREINNLVRKADFNNMQEFGLTISTAMMEVRGRVLPPPKLQYQQALPNQGWQFFTGVEVRVWAVACFRTVRENFTQQLQKISNDAGMPIIQPCKYAFRFTLVCVVLPGKTPVYAEVKRVGDTLGMATQCVQAKNVNKTSPQTLSPVIFLGADVTHSIAAVVGSMDAHPSRYAATVRVQQHEVIQELSSMVKELLIQFYK…
>Macrobrachium rosenbergii (prawn) AGO-3
FKNKNGYDGMKAVSVGVIDGAGGRLNYQVIFKVRDTVFQLIEIMFRYTPLAEFISVGQNSFFSSEVTSISGDKIAQRGFFASLRPAWLLNVDVAHVTFKEQSLLCFMKEQRKCLLTKLKGLKVRVYVIDVVANQMFDDGKSVENYFKEKSRLHPKLNVIRAAPDSKTPIEFCDIAKGQKRQSPKELANFISFTARPPQKRLNSINEIPRNKKLTEMKDLGFSFSDKPIELTGRVLPAPRLQLSVVVPVQGWKFFQSKNIEFWAVLNYDRLTEEFVKQIISTGRYRGMEIKYPLRTVLLYPLLMVILVTPDSPYAPVKKYGDRIHVPTQCVLSENVSKPKPATIGPVMIMGADVNHSIAAVVGSLDKFASRYAVEVCPQTSEMIENMKEMTKSLLKSFFY…
>Portunus trituberculatus (crab) piwi
FKEQLTFDGNMLWLPIRLVLFNPQGKVTLKIIYKKECIQFYNVLFRIMRKLKMTKIGNNYYSPGGSVLVPHKLEIWPGYVTSVSHQDMICVDVSHRILRTETCYEVMSAFKDAITSTLIGCVVLTYIDDVDNPSSFYEGVKYVDYYQDTGKIKLKQPLLCHKVRKKEIPELCNMTGLTDKADFHVMKDVAQHTRITPNVRHASLRSFIKNVNENELADWGLSLQDNSLPFEGRICAPETIIFEVAGSQLARKVIMPVDLRRWLVIFSRDQECNFCNMMRTVGRSIGIQVGEPLQLHLKHSLAVLIFPQREDRYSAVKRVACGMGLPTQCIVSRTINQEKRAVTQGLMVCGVDVYHSVVGFVASMNQTLTKWYSNVSFQHTEIVHKLKIHLLESLRHYHK…
>Parasteatoda tepidariorum (spider) AGO-4
MLDTNVYDGKSIYTSSPLESDNLKGTFKVYIKPNNEALVALETIFRHSPALKYTPIGSNFFRTNICSPLDQGKVTLFGYHQSLRLGWMTNLDTSATTFTKQPLVEYIAKQLQLLQSKLKNLKIETLLKHSKTENAWKKTVTVHEYFREKNNLAPHLPCVQVKPKSQRPIELCYIPEGQHNESDDEKREMIKFTADNPASRFHKIVNIRDKANYEELNNFDIVVERDPVRLSGRAMQAPNLNYRKIQPRGGWQFYVPSNIRSWILLNLRHCRFNFSDQLQRIGRAAGLNLGQPSDIKHRKKLVVVVIPKDKTIYRNVKQIAEVLGLQTQCIDHNNARKCNPSLLGPVMIIGADVSHSVAAVAGSLDMILSRFAVEYRLQKTEIILELKDMVKALLEVFYN…
>Parasteatoda tepidariorum (spider) AGO-2
MLANNVYDGKYLYAPSPLETKNPERGFLVLMNPLDEALVALETVFRHTPSLRYVPIGRNFYHPGGMHPLSGGIQIWFGYHQSTRLGWTVNLNTSATTFNKQNLIEYVGKAIERLAGELKNVKIETAIIDVQARLKFSGGVSVLQYFRDTNNLAPHLPCVQVKPKERRPLELCIIPEGEHKESIEDKRKMIQYTADPPVKKFNKISDIRNRADYNNLNNFGVKVEDKAISVNGRVLEAPTLNYRTVKPATGWEFYDGAHISTWALLSLKWCGYRFSQELKIIGKNAGLNMGNPDLRGKERKLTVVLIPKDKFLYNNVKQVAEILGLLTQCIDSNNAKKCNASVLSPVIIMGADVCHSVASLTASLDMLLSRFAVICRLQKNENILELKDMVKTLLKAFYS…
>Drosophila melanogaster (fly) AGO-2
FRVDQAYDGKACYSVDKLNSQRNGLRYTIEIKEIDRAMQCVEVVLASPCHNKAIRVGRSFFKMNNRHELDDGYEALVGLYQAFMLGRFLNVDISHKSFISMPMIEYLERSRRFLEPFLRGINVVYYVNGLAASETFHDGVTIASYFHSRNPLKPQLHCLNVGSSIKSPIELCSIEEGQARKGATQVANMIKYAATSTNVRKRKIMNLLQYFQHNLISRFGIRIANDFIVVSTRVLSPPQVEYRFTMVKNGWKFLEPKPKAHKCAVLYRSGRKDFGNLIISQGKAVNISLDDVTPFTLDLKLAIVIIPQFRISYDTIKQKAELHGILTQCIQFTVERKCNNQTIGNTMYIGADVTHSVVGVAASHDPYGASYNMQYRLQRGEEIEDMFSITLEHLRVYKE…
>Drosophila melanogaster (fly) AGO-1
MVHAYVFDGRNLYTRDPLERLGEGRIFRVTIKWTQDAILALDVVMRHLPSMTYTPVGRSFFSSGYYHPLGGGREVWFGFHQSVRPSWMLNIDVSATAFKAQPVIDFMCEQRVKFTKEIKGLKIEIYVCNVRAQQSFENGCTVAKYFLDKRKLRPHLPCLQVGQEHKHPLEVCNIVAGQRKKTDMQTSTMIKATARSAPDREREINNLVKRADFNNVQEFGLTISNSMMEVRGRVLPPPKLQYSLASPNQGWQFFTGVEIRIWAIACFRTVRENFTQQLQKISNDAGMPIIQPCKYAFRFPLVVVVLPGKTPVYAEVKRVGDTLGMATQCVQAKNVNKTSPQTLSPVIFLGADVTHSIAAVVGSMDAHPSRYAATVRVQQHEIIQELSSMVRELLIMFYK…
>Drosophila melanogaster (fly) AGO-3
HKDKLTFDGNTLYLPILLKMTSKAVELQIRILYKENCTQLYNILFRVMKVLNYVKFDRKQFDPSRPKIIPAKLEVWPGYVTAVDEYGMLCCDVSHRILCQKTVLEMLVDYQESARKMLVGNIVLTYINDIDNPCQFKTGTSYVEYYKQYNNIKVNQPLIYSIKKSRGIPELCYLTGLRDRSDNKLMREIATFTRVSPNQRQMALNKFYENVSNTPLNSWGLSLTNNSNKISGRQMDIEQIYFSVSAGRSAFEMLKVVHLSKWIIIHLRNYRQSLLDNMKQACESLGMNISNPTSLDLRTMMVVCICHRRDDRYAAIKKICCSIPIPSQVINAKTLQNDLRSVVQNVMICGIDSYHSVAAFVASINSSYSQWYSKAVVQTKEIVNGLSASFEIALKMYRK…
>Drosophila melanogaster (fly) piwi
HANLLLFDGLQLFTTRKFEITGKSIEYKISIKFICRFLQVLNLILRSMKGLNLELVGRNLFDPRAKIEIRFKMELWPGYETSIRQHKLLGTEITHKVMRTETIYDIMRRHQDEVRVNVLDLIVLTYINDVGTPSTFCKGISFVEYYLTKNRIRHNQPLLISKNRDKAIPELCRVTGLNARSNFQLMRAMSSYTRMNPKQRTDRLRAFNHRLQNTPLRDWNMELDKNVTEVQGRIIGQQNIVFKVPAGENAWRMLTTPSDDRWAVIAPRNSHETLLDSLYRAASGMGLRIRSPQIYDMDDPLILCLVPDNAERYSSIKKRGYVRAVPTQVVLKTTKNRSLMSIATGLMTIGFDIAKAYGALIASMDLQQNSYFSTVTECSAVLANTLWPMIAKALRQYQH…
>Bombyx mori (silkworm) AGO-1
MVHCYVFDGRNLYTRDPLDRMGEGRVFRVTIKWTQDAILALDVVMRHLPSMMYTPVGRSFFSSGYYHPLGGGREVWFGFHQSVRPSWMLNIDVSATAFKAQPVIEFMCEQRVKFTKEIKGLKIEIYVCNVRAQQSFENGCTVAKYFLDKKKLRPHLPCLQVGQEHKHPLEVCNIVPGQRKKTDMQTSTMIKATARSAPDREREINNLVRRANFNTVKEFGLTISNNMMEVRGRVLPPPKLQYQQALPNQGWQFFMGVEIRVWAIACFRTVRENFTQQLQKISNDAGMPIIQPCKYAFKFVLVVVVLPGKTPVYAEVKRVGDTLGMATQCVQAKNVNKTSPQTLSPVIFLGVDVTHSIAAVVGSMDAHPSRYAATVRVQQHEIVHEMSSMVQELLIMFYK…
>Bombyx mori (silkworm) AGO-2
VKSKEAFDQTKCYSLTPLTERMNGMPFEVSFKASNDTIQCIDIVLKQGTLESYVKAGRQYFMRASPIDLGDGLEMWTGLFQSAIFTKFINVDVAHKGFKNQPMIDFTRDAAEAFNEFIRGLKVVSLICNGDPSQTFDKGMTVYEYFMKEKRIKPDLNCLWVGPKDKNPMELVEVAYGQAKQNDRQLSTMVREAATPPDVRKRKIEEVIQKMNYSKFKTYGLEIANEFYQVEAKILEAPTLEVQFTVPKKGWCLLKPEALNSWGFIAILDPRGDIVSKLMNTGRQMGMNVTQPKCFNLHVNFLVVVVSRGRDYYHKLKQIAELVGILTHVFEDTATRRMNPQTARAVMIVGADVTHSIAAVTASMDTKCYIYNIELSIQTPEMIVQFEDIMVDHFHAFKK…
>Bombyx mori (silkworm) AGO-3
HIEHFTFDGTTLYVPHELRNLNPYSKVNVSIIFTREMIHIYNVMFCIMKDLKLIRFGRQHYNEHAAIQIPHKLEVWPGYVTAVDEYGMLTLDSTHRVLRTQTVLSLIKEWKRKMTDILIGASVMTFVDTIKSPSTFEKGISFIDYYKKNGEIMWDQPLLISRDTKRMIPELCQLTGLTDRSNFRLMKDVATYTRITPNQRHAAFKKYIESVMKNELAGWGLSIAPETVNLTARTLPPETLYFVPGKPNAEWSVMQAVDIMRWVLLFTRDKQVDFLSTLKRNCRPMGIMVSDAEPLALKTSLVVAICSKRDDRYAAIKKVCCANPVPSQVINARTLMNTNRSITQSAMIVGIDSYHSVCSFVASYNQSMTLWYSKVIFQEKEIVDGLKCCLVDALTHYLR…
>Trichogramma pretiosum (wasp) AGO-2
MVHAYVFDGRSLYTRDPLDKLGEGRVFRVTIKWSQDAILALDVVMRHLPSMTYTPVGRSFFSSGYYHPLGGGREVWFGFHQSVRPSWMLNIDVSATAFKAQPVIEFLCEQRVKFTKEIKGLKIEIYVCNVKAQQSFENGCTVAKYFNDKNKLRPHLPCLQVGQEHKHPLEVCNIVAGQRKKTDMQTSTMIKATARSAPDREREINNLVRRADFNKVQEFGLTISNCMAEVRGRILPPPKLQYQQALPNHGWQFFTGVEIRVWAIACFRTCRETFISNLQKISKDAGMPIILPCKYAFRFPLVVVVLPGKTPVYAEVKRVGDTLGMATQCVQVKNVNKTSPQTLSPVIFFGAITTHSIAAVVGSMDAHPSLYAATVRVQQHEIIQELSSMIRELLIMFYK…
>Laodelphax striatella (planthopper) AGO-1
MVTAYVFDGRGLYTRDPLDRMGEGRVFRVAIKWTQDAILALDVVMRHLPSMTYTPVGRSFFSSGYYHPLGGGREVWFGFHQSVRPSWMLNIDVSATAFKAQPVIEFMCEQRVKFTKEIKGLKIEIYVCNVRAQQSFENGCTVAKYFLDKKKLRPHLPCLQVGQEHKHPLEVCNIVAGQRKKTDMQTSTMIKATARSAPDREREINNLVRRADFNNVQEFGLTISNNMMEVRGRVLPPPKLQYQQAMPNQGWQFFTGVEIRVWAIACFRTVRENFTQQLQKISNDAGMPIIQPCKYAFRFQLVVVVLPGKTPVYAEVKRVGDTLGMATQCVQAKNVNKTSPQTLSPVIFLGADVTHSIAAVVGSMDAHPSRYAATVRVQQHEIIQELSSMVRELLIMFYK…
>Laodelphax striatella (planthopper) AGO-2
FRQKKAFDGRKLYSARELEVTSERQEYEVTVKFSQEALQAVDIVLRNPAALTFVGVGRSFFSEEQIIDLGEGLELWYGFYQSAILGWFLNVDVAHKGFMGERLLETLCRVQNDFEKYIKGLKVEYYVNKLNVEQRFKDNMTVGEYFQREKSLQPYLPLVWIGPQNKEPMEMCTIVRGQARKTPIQTAEMVKNAAKPPDERRKRIANALRRANFNNVQEFGITVSDRFAQVTGRVLEPPNLEYQMIKPSKGWKFLQAVQINNWAIINCRRTNERFASEMITHGRTLGVMIGQPKPFAFGREIVVVVIPDQGEIYPMVKQTAELVGILTQCIKSKTMYKMNPATVGPAMIMGADVTHSVAAVSASHDANGFMYNMMWRLQPAEIIEDLQNIVVAQLKYFFA…
>Nilaparvata lugens (planthopper) AGO-1
MVTAYVFDGRSLYTRDPLDRMGEGRVFRVAIKWTQDAILALDVVMRHLPSMTYTPVGRSFFSSGYYHPLGGGREVWFGFHQSVRPSWMLNIDVSATAFKAQPVIEFMCEQRVKFTKEIKGLKIEIYVCNVRAQQSFENGCTVAKYFLDKKKLRPHLPCLQVGQEHKHPLEVCNIVAGQRKKTDMQTSTMIKATARSAPDREREINNLVRRADFNNVQEFGLTISNNMMEVRGRVLPPPKLQYQQAMPNQGWQFFTGVEIRVWAIACFRTVRENFTQQLQKISNDAGMPIIQPCKYAFRFQLVVVVLPGKTPVYAEVKRVGDTLGMATQCVQAKNVNKTSPQTLSPVIFLGADVTHSIAAAEGAPPRRPSRYAATVRVQQHEIIQELSSMVRELLIMFYK…
>Nilaparvata lugens (planthopper) AGO-2
FRRKIAFDGRKLYSAKELEVTERYQEYEVTVKFSQEALQAIDIVLRNPAALTFVGVGRSFFTKEQIIDLGEGLELWYGFYQSAILGWFLNVDVAHKGFMGEQLLQTLCRVQNDFEKYIKGLKVEYYVNKLNAIQRFKDNMTVGEYFQREKGLQPFLPLVHIGPLNKEPLEMCMITRGQARKTPNQTAEMVRNAAKPPDERRRRIAMALRKANFNNVQEFGIHVSDRFAEVNGRVLEPPTLEYQQIKPTKGWRFLQAVEIKNWAIINCRRTNDKFGTEMSVHGKTLGAIISSPKPFNFGLRIVIVVIPEQAEIYALVKQTAELVGILTQCIKSKTMYKMNPATIGPAMIMGADVTHSVAAVSASHDANGFMYNMMWRLQPAEIIEDLQAIVVAQLKYFFQ…
>Diabrotica virgifera (beetle) AGO-1
MVKAYVFDGRNLYTRDPLSREGEGRLFRVSIKWTQEAILALDVVMRHLPSMSYTPVGRSFFSSGYYHPLGGGREVWFGFHQSVRPSWMLNIDVSATAFKAQPVIEFMCEQRVKFTKEIKGLKIEIYVCNVRAQQSFENGCTVAKYFLDKKKLRPHLPCLQVGQEHKHPLEVCNIVAGQRKKTDMQTSTMIKATARSAPDREREINNLVRRADFNNVQEFGLTISNNMMEVRGRVLPPPKLQYQQAMPNQGWQFFTGVEIRVWAIACFRTVRENFTQQLQKISNDAGMPIIQPCKYAFRFQLVVVVLPGKTPVYAEVKRVGDTLGMATQCVQAKNVNKTSPQTLSPVIFLGADVTHSIAAVVGSMDAHPSRYAATVRVQQHEIIQELSSMVRELLIMFYK…
>Diabrotica virgifera (beetle) AGO-2
FRQQHAFDGRKLYSTTMLQKESQNKIYKVKVKFSAEAIQVVDIVLRCAPSQNLLQVGRSFFHKGEIIDLGEGMEMYHGFYQSAIRGWLLNVDVAHKPFKAIPVIEALLEDLEVFGKYMKQLRVVYYVNGIDPAKTFKDAITIQRYFETERKLRPQMPTLWVGSSARSPIELCTIEDNQTRKTEGQTRNMIRYAATSTTVRKNKIMEGITRANFNNVREFGFSVSSAFEKLDARILPPPRLGYKEVNVDKGWKFFQAVTINKWTIVCARPPRPNLASQLLREARGSGMQIGEQPTIGIKVKVIFVVVPNSGPQYSYVKTAAEIVGCLTQCVKVRTVLKMNSQTALPTMIMGADVTHSVAAVTASYDPKAFKYNICWRLQPPEIIEDLENIVVDQLKFFYE…
>Diabrotica virgifera (beetle) AGO-3
VIKQLVFDGGNLYLPQQIQTFVDDKTISVKLIYKMDCLHLYNVLFRIMNKLKYTAIGKNYFDTNSKHLVPHKLEIYPGFAIAVDQQDMLCLDPQHRVLRTQNANELLREYQKVATEYVIGCCVFTYVDDIDSPNTFRDGISYIEYYKQQNTIQYDQPLLINKKEVPVIPEITHLTGLTDRSDFKVMKDVAQFTRVTPNQRVAALRKYLQNINNNELADWGLKIANDTLNLGGRKLDNEIIYFQFQTNNNAWQVTGPVDMYNWIVFHTRDRKYDFGELMCKLGNVMGCHISKPKKLPCQDKIVVFICPMRSDRYGHIKKMCCSIPVPSQVINSRTLSNPGRSIVQGWMICGIDVYHSVCGFVSSLNESVSRWFSTATFQAGELGDFMKTAFIKALEATRN…
>Tribolium castaneum (beetle) AGO-2
FARKHAFDGRKLYSPKKLDTMGENRGFKVVVKLTQDALQCLDIVLRNAPSNSCISSGRCFFTPGQILRLGDGMEMYYGFYQSAIRGWLLNVDVVHKAFEALNVLDLVCEVQKALEKFLKQLKVTYFVNGLAPSARFGDGTTVEKYYQEVRRLQPHLPTLWVGSRQREPLEFCTVVSGQVRKNENQTSVMIKKAATSTDVRKDKIMQVLRKANYNSVREFGFSVNNSFEKLDGRVLQPPTLLYAEVTPSKGWRFFVGAIVHKWTIVSCRHPERQLADMIFRMASSNGMQITKATHLGIDDHLIIVVVPNSGPQYSLVKQAAELVGCLTQCIKERTIAKLNPQIIAPCIIMGADVTHSVAAVTASHDPNAFQYNICWRLQPPEIIEDLCAITVEQLMFFYR…
>Tribolium castaneum (beetle) AGO-1
MVHAYVFDGRNLYTRDPLSREGEGRLFRVTIKWTQEAILALDVVMRHLPSMSYTPVGRSFFSSGYYHPLGGGREVWFGFHQSVRPSWMLNIDVSATAFKAQPVIEFMCEQRVKFTKEIKGLKIEIYVCNVRAQQSFDNGCTVAKYFLDKKKLRPHLPCLQVGQEHKHPLEVCNIVAGQRKKTDMQTSTMIKATARSAPDREREINNLVRRADFNNVQEFGLTISNNMMEVRGRVLPPPKLQYQQAMPNQGWQFFTGVEIRVWAIACFRTVRENFTQQLQKISNDAGMPIIQPCKYAFRFQLVVVVLPGKTPVYAEVKRVGDTLGMATQCVQAKNVNKTSPQTLSPVIFLGADVTHSIAAVVGSMDAHPSRYAATVRVQQHEIIQELSSMVRELLIMFYK…
>Tribolium castaneum (beetle) AGO-3
ALGELVYDGDVLYLPCLAQEFIPNTPVTTTLIYKKECLHLYNVLFRIMHILLYQRMGRNYFSPDHKYLVPHKLEVLPGFCVHVDEMGMVCLDTQHRVIRSQTVYELFHEFREEVTKNVIGACVLTYIDDINNPDTFRSKSCFIDYYREHNRIEVDQPLLITRQVKQSIPELCYLTGLTDRNDFKVMKDVAAFTRITPNQRMLALRTYLDRVRQSELSGWGLSLADDTVDVKARVLPQEAIYFAEAHKYTGWKLTGPVNITNWQLYYTRDQKYNFAQTIVRLGKGMGCVIQDPRVLDIRVAVAVFICPLRADRYSIIKKMCCVIPVASQVILSKTLSNPQRTIIHGWMVCGIDVYHSVCGFVASINGSMTKYFSKAMFQDGEIGDYFKMPFRQMLQAAKD…
>Agrilus planipennis (beetle) AGO-1
MVHAYVFDGRNLYTRDPLSREGEGRIFRVTIKWTQEAILALDVVMRHLPSMSYTPVGRSFFSSGYYHPLGGGREVWFGFHQSVRPSWMLNIDVSATAFKAQPVIEFMCEQRVKFTKEIKGLKIEIYVCNVRAQQSFDNGCTVAKYFLDKKKLRPHLPCLQVGQEHKHPLEVCNIVAGQRKKTDMQTSTMIKATARSAPDREREINNLVRRADFNNVQEFGLTISNNMMEVRGRVLPPPKLQYQQAMPNQGWQFFTGVEIRVWAMACFRTVRENFNQQLQKISNDAGMPIIQPCKYAFRFQLVVVVLPGKTPVYAEVKRVGDTLGMATQCVQAKNVNKTSPQTLSPVIFLGADVTHSIAAVVGSMDAHPSRYAATVRVQQHEIIQELSSMVRELLIMFYK…
>Agrilus planipennis (beetle) AGO-2
FCRKHAYDGMKLFATALLNTLDNEKDYKVTVTFHLDVLTVVDVVLRKAPARTFISVGRSFFSPGPIIQLGDGMEMYNGFYQSAVLGWFLNVDVAHKAFQRLDGINLLMDDIEVVDKFLRTLKVQYMVNAVQADAMFDNEMTVKDYFTRIGRLRPHLPCLWVGSKSRSPIELCTVMEGQARKTSDQTSAMIKHAATNTEVRKNKIMASVRNANYNQVREFEISVSANMERISGRVLMPPNITYRTEKPSRGWSFFQRCELRSWTILNLRRTREEFSAMMQSEGRRLGMDIAPPALSGIDKQFVVVVLTDVPNVYSYVKQAAELVGLLTQCVKSRNVFRPKNMTVIPCMIMGADVTHSVAAVTASHDPTAFKYNICWRLQPPEIIDDLENIVSEQLKYFYE…
>Spodoptera litura (moth) AGO-1
MVHCYVFDGRNLYTRDPLDKVGEGRVFRVSIKWTQDAILALDVVMRHLPSMMYTPVGRSFFSSGYYHPLGGGREVWFGFHQSVRPSWMLNIDVSATAFKAQPVIEFMCEQRVKFTKEIKGLKIEIYVCNVRSQQSFENGCTVAKYFLDKKKLRPHLPCLQVGQEHKHPLEVCNIVPGQRKKTDMQTSTMIKATARSAPDREREINNLVRRANFNTVKEFGLTISNNMMEVRGRVLPPPKLQYQQALPNQGWQFFMGVEIRVWAIACFRTVRENFTQQLQKISNDAGMPIIQPCKYAFKFVLVVVVLPGKTPVYAEVKRVGDTLGMATQCVQAKNVNKTSPQTLSPVIFLGVDVTHSIAAVVGSMDAHPSRYAATVRVQQHEIVHEMSSMVQELLIMFYK…
>Spodoptera litura (moth) AGO-2
VKNKFAFDQMKCYSLNPLERFQNGINFDVSLKASCEEIQCIDVILRQGALESYVKAGRQFFKRSRPIDLGYGYEMWTGLFQSAIFTKFINIDVAHKGFRHQSVLDAMIKGYDYFVLFVKGLKVVAFICNGGPNLVFSDGTSVAEYFAKDNRLRPRLNCLWVGNKDRCPIELLHVAEGQARQNDQQISKMVKEAATPPDERLKKIKEVISNMKYSQFKRFGLEISEKFYTVKAKVLEPPVLEIGKVTPRKGWRLLKPEALTSWALIAVTDPRNQMIDLIVSTGGQMGMAVNKPKNVNLHYRFVFIVVSRGRDDYHKVKQLAERVGILTQCIKEMTARRMNQMTAKPVMIVGADVTHSIAAVTASLDAKCYIYNIELSIQTPEMIVEFEDMMFDHLKIYKE…
>Folsomia candida (spingtail) piwi-like
DIGPYLFEGTQLFTTRIILRFFPDEVWTVNIDFCRVVTQLYNVLVKAQEKLSLTLLGRYYFDSEQKIHIAHRLQLWPGFVTSIRQMRYLNVDLTFKVCRTETVYALMTAFKPAIEAAVIGTVVMTYITGIDRPHSFRGGITFMEYFEKKGRLHPAQPMLVSSPTKRDPPEICYQTGLNDRANFRLMKDLSGHLHMQPQQRIQQTVQFVRRMIESNLLAWGMRMQGVPCEVPGRLLDQEALRFTAISGEAAWQMLLAKPLRRWAILYPRDAEGNLLRTMDRVGRPLGFPVGNPIRVNIDNRMIMVILPPNLSVYAAVKKACSLYGIPSQCFLSKNVASKGMSISTGLMVIGFDVHHSYGAMTATTSQNLASYFSTVLTLSPEMAGEIGLSLRKCLQAYRV…
>Folsomia candida (spingtail) AGO-2-like
LLERIVSDLSNIYSTEPLSMRQEEGEVTVTISPGDSVKTTLEQVYKSLPTYRFLPLGRSNLARQGTSELGGGVVCWRGISANIGMGWYLCADLAHCAFTDTRVMDALYEQFQEAKSFLRNVKVKYLVTDLKVSETFEERITVYDYFTSHGSLDKHGLCLELRKRCKVPAELCVIKKGQSRKDELQTRSMLTVAKKDPDVLKAEIEREMRDMPSQNMQAWGVNIGTEMLRLDTRVLGAPQLRYAIITPKKGWAFLDPKSVKTWAIVKVFAPDDEFAKKLQNHGIRKGINFQRPIDVALILALVVCIIPKNSPLYSHIKQAAELVGLLTQCVVGQNVTKGQDATVQPMLIIGADVTHSFAAVTGSIDKTGMPFMMDIRAQRKEVIQDLDTIVLNMLKMFEN…
>Strigamia maritima (centipede) AGO-1-like
MVQAYVFDGRKLYTRDTLDRVGEGRVFRVAVKWSTDAIQALDVVMRHLPSMTYTPVGRSFFSSGYYHPLGGGREVWFGFHQSVRPSWMLNIDFSATAFKAQPVIEFMCEQRVKFTKEIKGLKIEIYVCNVRAQQSFENGCTVAKYFLDKRKLRPHLPCLQVGQEHKHPLEVCNIVAGQRKKTDMQTSTMIKATARSAPDREKEINTLVRKADFNNVQEFGLSISNTMMEVRGRVLPPPKLQYQPAIPNQGWQFHTGVEIRNWALACFRTCQENFTSQLQKISNDAGMPIIQPCKYAFRFQLVVVVLPGKTPVYAEVKRVGDTLGMATQCVQAKNVNKTSPQTLSPVIFLGADVTHSIAAVVGSMDAHPSRYAATVRVQQHEIIQELSAMVRELLIQFYK…
>Strigamia maritima (centipede) AGO-3-like
SKHVIQFDGAKLYLPLRMEKIHPYTPQQVNIKYTQSCNHLFNVLFRIMNILALKLMARKYYDPKEAKKIPYKLQIWPGYVTSVAEYGLLMCDAAHKVLRDSTAHEVIKDWMKEAAKQLIGSVVLTYIDDIGDVAKFHMGLTFLAYYKKQQEIEDEQPLLIHQEKPARVPELAHMTGVSDISDFQLMKSVSAHTRLTPNQRQFAFKRFLENVHKTALSDWGLELETNMLQLQGRVLEPTKLIFIHVVDERAWKAFVAIDLKNWGIIFCNDSVKNFKEKALRVGPALGMEVAEPIKLKIDRQIIVTICPARDDRYSAIKKRCYLLGMASQVINLRTISRDDQSVTQNLMIVGMDVYHSVLGFVSSLNPSFTKWFSKTVFQSTELGDGLRTCMMAALKKFFD…
>Strigamia maritima (centipede) AGO-1/2-like 2
IMKTYVFDGEKLYSNHPIHREENERSFTVAIKKRENAIQALDIVFRHLPSLQFVSIGRSLYPDDHGYDLGGGAEMWRGYYQSLRPGWQLNLDVSNRSFKAQPALEFAVDRWDSFSKEIKGVRIEVYLIGIKASHRFKDGFTTEKYFAFVNKLRAILPTLQAQPSAKNPMEVCIILAGQQKKTDMQTATMIRQTALPAPERRLEIMKLFKGANLNHVKGFGVSVVNEMMRVTGRVLPPPLLQLKEVRPRDGWQFYEDAGLTNWGLIIHCRTRPWFCKELIKTGREIGVSLAAPARKVFTSQLVMVVLPVNTPFYAVIDNAGALLAAPEKRVHVNLVNEAKKRLISPVIILGADVNHSIAAIVGSMDSNAQRYSAKICVQNTEVITNLKDKVRELLVEFYR…
>Trigoniulus corallinus piwi-like protein 1a
MFGSYLFDGMAMFTSTKLLDLRKGEKVRIHLKLLPILLQICNIQMRNLRHLKFSQLGRYYFDMHEASSIPHNLELWPGFITAIHQHSLLCADLTFKILRCDTVLEQLEDFRDNASKALIGAIVLAYIDDIDNPRTFKDGVSYVDYYKNHNNIKLRQPMLISRPKKRDVPELCVMTGLTERGDFNVMRDIATHTRVGPEVRVEKLTRFMGRLQSNAMQGWAISFSRDLVNFNGRNLQPEKIFQFTYDPATAWRLFYTVGLRTWALIVTRDENNEFVGALSRVGPPMGIEVGRPQPLQLQAPLVVCIVPNRKDRYDAIKKRCCISPVPSQVVQGRTISKRHMSVATNIMVVGYDSYHSVGAICCSLNASLTKYHSRVAFQTSEMVEGFQANLSASLKKYST…
>Trigoniulus corallinus piwi-like protein 1b
QREVLIFDGSTLYLPFKFTVLQPLTAVQLTIRFEEDCVQLFNVLFRVMNALKLVEIGRHTFDPLGSVSIPHKIEIWPGYITAIQQYGMLCAETSHRVLRTQTALEIMYEYRDSVFKAMVGCVILTYIDDIDNPSTFAAGLSYCDYYKKTDTIQKEQPLLLHRVKKKTVPELCYLTGLTDRSDFHLMKDIAAHTRLGPSAREFELIKYVENISTCPLDGWGIYIDHSLTELSGRILKGEKIIFTVETGREAWKVLRAVPLRTWVVIHTRDQSSNFIEMMLKVCPQLGIDIGHPRELRLRTPLAVIITPSRDDRYSLIKKTCCCYPVPSQVIVGRTISRQQRSVTQSLMVCGIDTYHSVLGFVASMSQSLTRWYCSSNFDVPEIGTALQVNVGQSLEKFFE…
>Helicorthomorpha holstii piwi-like protein 1a
HREALLFDGMQLFAANRLTELRESSNIQIKIKFIPIVMQILSIQMKNLRHLNFQLLGRQYYDPKGSIKIPYNLELWPGYVTAVHQHLLLCADLSFKVLRIDTVLDQLREFREDAIRQLVGQVILTYVDDIGNPATFRDGVSFIEYYAKTSNIRGEQPLLVSNPKKRDIPELCTMTGLSDRGDYNVMKAIGEHTRGPPQSRISCITRFLSRINSNPMKQWNLSFSNNLVEVPARSLPPEFIIQYQYNAQLAWKLLHTVNLSNWLVITTNEYMLDFVSTLIRVSEPMGMRLANPNQLNLQTKLVLFVFPTRKDRYDAVKKHCCISPIPSQVIVKRTIDKKNMSVATNAMVIGYDSYHSVGAVCCSLDKDFTRYHSRAEFQTSELIDGLFTSITAGLNRYHS…
>Helicorthomorpha holstii piwi-like protein 1b
KLPAYIFDGSSFFSMQRLGDERLTEPIKLKFTLLNVLLQVMNIQQKNYRHLGFQQLNRYYFDPERAVVLPHNIEIWPGFMSSIARYNLLNAELTFKLLRKDTALDQLNTYRDVAIKTLVGSIVLTYISDINSPSTFKDGCSFMDYYSQTRNIYSTQPLLVALPSRRDVPELCTITGLADRNNYHVMAEIGRTTRASPPSRVQTLLEFMKRIKEKDMSAWNVNYDDSLIQIKGRLLKSESIKVISVDRIQGWAMYKCVNIREWLLIFPRNESDQLVRQLRSVCPPMGVNVEYPHTLNICRKLVCCIVPDNKTRYDAIKKICCIIPVASQVVRRQNLIDKKRSVCTNLMVVGYDAYRMVGALCCSMNKSMTEYYSRVSITSDEMIDGLMQNFSAGLKRYKE…
>Helicorthomorpha holstii piwi-like protein 1c
LVEHISFDGTKCLPQRKIDDVVDGTTVNVVLKLRGDCVHHFNVLLRTMKSLEMVQIGRHYYNPRLNIEVPYGLSMWPGFITSITDYGMLCAETSHRVLRTNTVYDILRQFRDEAVKRLVGSVIITYIDEIDNPKTFKRGISYVQYYKSQNDVRLNQPLLLHMIKTRSIPELCHLTGLTDRKDNSLMRDLSQHTRLSPSQRQDEMIRFIESVNSCPLDGWGVEFVPELLQVPGRLFPEETIHFNIKAGLEAWTVIKPVDIRNWAIVFIRDNSREFCQTLPDVGRQLGIQISQPQELPLTNSLVVVINPPRDDKYNMIKKICCCSPIPSQVINSRTIEPGRRSVTQNLMVCGMDTYHSVMGFVASMNSQLTRWFSDVKFQQAEIGSRLRMSLIRSIQKYYD…
>Trigoniulus corallinus AGO1
MVQAYVFDGRKLYTRDPLERVGEGRVFRVAVKWSTDAIQALDVVMRHLPSMTYTPVGRSFFSSGYYHPLGGGREVWFGFHQSVRPSWMLNIDVSATAFKAQPVIEFMCEQRVKFTKEIKGLKIEIYVCNVRAQQSFENGCTVAKYFLDKKKLRPHLPCLQVGQEHKHPLEVCNIVAGQRKKTDMQTSTMIKATARSAPDREREINNLVRKADFNNIQEFGLSICNTMMEVRGRVLPPPKLQYQQALPNQGWQFYTGVEIRVWAIACFRTVRENFTQQLQKISNDAGMPIIQPCKYAFRFQLVVVVLPGKTPVYAEVKRVGDTLGMATQCVQAKNVNKTSPQTLSPVIFLGADVTHSIAAVVGSMDAHPSRYAATVRVQQHEIIQELSSMVRELLVQFYK…
>Trigoniulus corallinus AGO2
FITASVFDGMKLYTHCELSVFGDRKPIKVAIKHVDNAFQAIDIVLREFPTQRYIPLSKYIFTHTPGVNCGAGLELWGGYFQSFRPGWLLNVDSTVRVFKGQRVMDLLEEDYKKFEEHIKGLAVEIYIIGLDCNQRFPDGCIVAEYFRTQNNLRSNLPCLQAQPREKHPMELCIVKKGQQRSGDKLKAELIRYSAVPANVRKEKINSTMTKFQPGACKAYGLSVNSSMLEVPGRVLTPPTITYRDIRVREGWQFFSGAVADVVGAMCFVRSEDDFIDGLCGAARSVGMHLTPPKHRGLKDQLVIAILPKNNDIYGEIKRVGDLLGVATQCIQSTKGMRPNPQTYAPVIIMGADVTHSIAAVTGSYDANAYMYAARTSMQQHEMITDLKNITVDLLKNFRQ…
>Helicorthomorpha holstii AGO1
MVQAYVFDGRKLYTRDMLERVGEGRVFRVAVKWSTDAIQALDVVMRHLPSMTYTPVGRSFFSSGYYHPLGGGREVWFGFHQSVRPSWMLNIDVSATAFKSQPVIEFMCEQRVKFTKEIKGLKIEIYVCNVRAQQSFENGCTVAKYFLDKKKLRPHLPCLQVGQEHKHPLEVCNIVAGQRKKTDMQTSTMIKATARSAPDREREINNLVRKADFNNVQEFGLSICNTMMEVRGRVLPPPKLQYQQAIPNQGWQFYTGVEIRVWAIACFRTVRENFTQQLQKISNDAGMPIIQPCKYAFRFQLVVVVLPGKTPVYAEVKRVGDTLGMATQCVQAKNVNKTSPQTLSPVIFLGADVTHSIAAVVGSMDAHPSRYAATVRVQQHEIIQELSSMIRELLVQFYK…
>Helicorthomorpha holstii AGO2
FVREKAYDGRKLYTNKLLSQRDARKPVHVAIQYAEDVVQSLDVVLREMPNHAFIPLRQFFFTKDGRIDLRPGLELWSGYYQSVRPAWMLQVDSSVRVFKGQRVIDLCAEERTDFESYIRGLQIEIYLIGLSAKQTFPDGKKVGDYYKTQGQLSPVLHCLQAQPADKHPMEVCVVKKGQQKKTEHLTSQLIRYSAKPAYEREREINDLVSKMNFDGARDYGMSISKKMIEFDGRVLEAPQIEYKMIEVKDGWKFFTSAVVRQMAVLCFRYVKDNFVYKLINNADQVGMKLPHPNQRGLMDPLVIVVLPKSNDIYGEIKRVGDILGIATQCVQAKNVNMCKDQTLTPCLVMGADVTHSIAAVTGSYDKKISAYVARISMQAHEIIADLEGITKQLLDNFNS…

## Sheet: S13 Alignment
>Mayetiola destructor_DGCR8
QTSKVVLEEKGKNHEVPEGWLVTHNYMHKASRVSLFLGPGSLRKHQIPVSAIPCLSYKADGEEATTFICILHEPYSATVSINDLKYGTGFGTSKKQAKAEAARETLEILEDPRLHPHVKTWGLFKKKQLKLEMTKLMQKRAAVQPIGKFI
>Ascaris suum_DGCR8
EREKIVLAHRGIDYDVPEGWLLTHTYLHKATRVTFFIGPSSVRHHSVPESAIPCLHQRTNGETAENSISILHEPYGCSARLKDSEFGSGCGNSKKTAKLDAARSALKVLEDSRLHPNLDTWGIQQAKRLCAGMLNIQSKRRRQEAKGEAL
>Drosophila melanogaster_DGCR8
ERFKTVLEEKRLNHEVPEGWVVTHNFLHRKTRVCAFLGTGSARKHAVPLGAIPCLNYRAGASALPAFVCILHEPYSATVSVNNLKYGTGYGTSKKQAKSEAARETLEILEDPRLHPHIQTWGLFKKKLLKSEMLKLCAKQESVLTMGTFV
>Litopenaeus vannamei_DGCR8
DREKVVLVEKGNSHEVPEGWVVTHNYLHKQTRVTMFLGQGSVRKHDIPLSAIPCLQYLNASQVDDQYVCILHEPYAATIIINDMHYSTGYGSSKKQAKTEAAKATLEILEDPRLHPHISSWGLMRKKALKLEMLKLQEMKNSIQPIGRFL
>Homo sapiens_DGCR8
MKIKTVLKSRGRPPEPPDGWITFHNYLHRESRVTWFLGTGSIRKHDPPLSSIPCLHYKKPLSRSAEEVCILHEPFGASVTIDGVTYGSGTASSKKLAKNKAARATLEILEDSRLHPHVKNWGLVKQETLQEEMKRLAEEREETRKKPKMS
>Danio rerio_DGCR8
MKIKTILKSRGRPPEPPDGWITFHNYLHRETRVTWFLGTGSIRKHDPPTSSIPCLHYKKSGEEGISEVCILHEPFGASVIIDGVTYGTGTASSKKLAKNKAARATLEILEDSRLHPHVKNWGLVKKENLREEMMKLAREREEARKKPKMT
>Mytilus galloprovincialis_DGCR8
DREKFVLLEKGVDPEVPEGWVVTHNYLHKASRVTLFLGPGSVRKHDIPLSAIPCLQYRIKENGISEPVCILHEPYCATVLINNIEYGKGYASSKKMAKVNAAKATLSILEDPRLHTHITSLGLFKKKKLRKEMVKLQAQRKSLTSKGSLL
>Mus musculus_DGCR8
MKIKTVLKSRGRPPEPPDGWITFHNYLHRESRVTWFLGTGSIRKHDPPLSSIPCLHYKKPLGRSAEEVCILHEPFGASVTIDGVTYGSGTASSKKLAKNKAARATLEILEDSRLHPHVKNWGLVKQETLQEEMKRLAAEREETRKKPKMS
>Xenopus tropicalis_DGCR8
VKIKTVLKSRGRPPEPPDGWITFHNYLHRETRVTWFLGTGSIRKHDPPISSIPCLHYKSPSAKSSDEVCILHEPFGASVIIDGVTYGTGTASSKKLAKNKAARATLEILEDSRLHPHVKNWGLVKQETLQEEMKRLAQEREETRKKPKMT
>Latimeria chalumnae_DGCR8
MKIKTVLKSRGRPPEPPDGWITFHNYLHRESRVTWFLGTGSIRKHDPPVSSIPCLHYKKSTDLPSDEVCILHEPFGASVIIDGVTYGTGTASSKKLAKNKAARATLEILEDSRLHPHVKNWGLVKQETLQEEMRKLAREREETRKKPKMS
>Bos taurus_DGCR8
MKIKTVLKSRGRPPEPPDGWITFHNYLHRESRVTWFLGTGSIRKHGPPLTSIPCLHYREPDPLGTDEVCILHEPFGASVTIDGVTYGSGTASSKKLAKNKAARATLEILEDSRLHPHVKNWGLVKQETLQEEMRRLAEEREETRKKPKMS
>Schistosoma haematobium_DGCR8
QYYFLTTDMVETVDGLPEGWLLRHIYLHRSSRVTLSIGPSSVRHHRIPVSAIPCLAYRESHTIPPEEVSVINNKHEDELSINASVSSRNNSFSLPEDNNNTNHDIVDVVKKPRSPNVQLSESIVPGTQIREYCGRLFEIRVEDTVIKRYS
>Limulus polyphemus_DGCR8
IRHKVVLKVRGHDHDMPEGWIVGHNYLHRQTRVTLFLGPGSARKHEVPVSSVPCLHYKGNEEEIEEFICILHEPYGATVIINDMEYGTGYGSSKKQAKSEAARATLEVLEDPRLHPHIACWGLLKKKELKQEMLKLKARREAVKPIGKFI
>Trigoniullus corallinus_DGCR8
EREKVVLKVRGQDHEVPEGWIVTHNYLHKSSRVTLFLGPGSARKHEVPIATIPCLHYRDSMDSVLSYVCILHEPYGATVFIIDVEYGSGFGSSKKHAKLAAAKATLEVLEDPRLHPHINSWGLLKKKQLREEMLKLKGKRESTKPIGKFE
>Helicorthomorpha holstii_DGCR8
EREKVVLKARGNDHEVPEGWIVTHNYLHKPTRVTLFLGPGSARKHQVPITAIPCLHYRECSEIADQHVCILHEPYGATVVINDMEYGTGYGSSKKYAKLHAAKATLEILGDPRMHPHIPSWGLLKKKQLRDELLKLKRNKELMKPIGKFV
>Drosophila melanogaster_R2D2
NSAVSALQEFCARTINPTYSFPGEDYVCKVELLEIALGNGRSKRDAKHLAASNILRKIKDSTVGDLMVKELRDPSAPEFVACCSVARYGKSDKKKDARQRAAIEMLALIASTSFYPTLKKEAISKKAMCAFDVVLMAKETDIYDHIIDYF
>Bombyx mori_R2D2
MTPITVLQEMMMKLQIPEYECVAQSFEFRCKALGEVSASARSKREAKQEAARAMLLCLQPSHSNQSYVALLKEAHMRLFSVRASIGRDASGTTKRQARQKAAADLYLFLEEQAMVDTDPEKRAEEAERAAPALAFSGSRADAARAALRYL
>Bemisia tabaci_R2D2
KTPVSILQEVLPRRTQPKYELVQIEFRYRVTVGNISMGTGRSKKEAKHVAARTLLEKLIPTPMPGDPIGQLQEPHERLFTVVCTIFETGVGKSKKLAKREAASKMWHKMDDELLQEIAVEQKVISKYQHGTGLTSKAAQIAAARNALEYL
>Nilaparvata lugens_R2D2
STPVSTLHELFVVKITPYYNLVVNGFKYRLECGDISHGTGKSKKEAKHDAAQNALNQLQEQTVVDEVVGTLTAPHSKTFTIQCSVLEVAQARTKKQAKHKSSKQMIDKLVDGKINEIEDPYALVWDMPTGLGATEAQALKICATEMLKFF
>Culex quinquefasciatus_R2D2
ATPVTELQEICARRVPPIYESAGEDFSTSVTALGQCVGHGRSKKDSKHAAALHMLKLLSHGESGIDKVMEVRDSHAPEFEFECRVGRRGVHNTKKGAKQVACNEMLKTLDQAALIPRALGLKMENQKLSEYDCFIFGLGNEFYESVYRYF
>Tribolium castaneum_R2D2
TTPAMVLQEFTMKRFSPEYILVMSKFHYKVNVANVGLGFGRSKQVAKHNAASKALEILNPVQEFNAFIGNLKDPHCREFTYECCIATQATANTKKQAKQLAAREMLEKIESNSQYKLKDKEGYQILFQMAVGSSQENAMANLVFEIYRLL
>Mayetiola destructor_R2D2
ETPVSVLQELCVQEASPMYEPIQHEFAYVVEAFGFAKGSGRSKREAKHEASANLLEILTPRPSSETAVGTLLDPHRPRFTIVCSLSRTGTSTTKKSAKQLAAKAMLDVVEPTEIPDHPERVKITNRPGVRVESATKEGAHIIAAPNSKYT
>Spodpotera litura_TRBP
KTPVSVLQELLARRTVPKYELVQIEFRYRVTVALVAMGTGRSKKEAKHSAAKALLDKLETGTVVSSPVGWLQEPHERQFTIVCTLLEVGTGKSKKLAKRQAAYKMWQALEEGGLQEIASEQSVMIRCQYGSGLTSKDAQSSAAQNALEYL
>Bombyx mori_TRBP
TTPVSVLQELLARRETPKYELLQIEFRYRVTVALFAMGTGRSKKEAKHSAAKALLDKLTTNGSVPEPVGWLHDPHERQFTIICTLLEVGTGKSKKLAKRQAAYKMWQALDEGGLQEIASEQSVMTLCQHGAGLTSKDAQSSAAQNALEYL
>Mayetiola destructor_TRBP
MTPVSVLQELLSRRITPTYDLVQIEFRYRVTYGNKAMGAGKSKKEAKHQAARNLIDKLTGIQIADQPIGWLQEPHERQFTIACHVSETGRGKSKKEAKRLAAHQMWQRLDINRLQEIATEQQVYSQFQQGSGKTSKIAQTCAARNALEYL
>Drosophila melanogaster_TRBP
KTPVSILQELLSRRITPGYELVQIEFRFRVSFKDKAMGAGRSKKEAKHAAARALIDKLVTGLTVAGPIGWLQEPHERLFTIACSILEMGKGKSKKIAKRLAAHRMWMRLDSGKLGEIATENQVFSQFQHGSGPTAADAQRHAAQNALEYL
>Nilaparvata lugens_TRBP
KTPVSVLQELLSRRTTPKYELVQVEFRYRVSVADVAQGTGRSKKEAKHTAAKAVLDSLGGAVVVEEPIGLLQEPHERQFTICCLVYEIGTGKSKKLAKRQAANKMWVKLDEEMLQEIASEQQVITKCQHGQGATSKEAQTQAALNALEYL
>Bemisia tabaci_TRBP
SNAVGALNEACVKYLPPEYFVLEEGHESEMTIMTVEVSSARTKQDAKHQCAIKMLGKVSASNNVESAVGVLNEPHLREFTLKCTVGEEASANSKQEAKRQCAAKMLLKLSAPKLKELNLKHDLIPHHKLGIGETMSKAKQIAIIDAVSWL
>Penaeus monodon_TRBP
KTPVSLLQELCMRRISPKYDLLQIEFVYRVTVGEFANGSGQSKKKAKHAAAKAVLDIIGPTSGGAPPVGSLQEPHERTFSIACTIGEIGTGKSKKLAKRQAAYKMTQLLEIAQLQDIAQEANVVSQHQYGTGANVKEAQSAAAHNALEYL
>Trigoniullus corallinus_TRBP
KTPISFLQELCARKVTPKYDLLSIEFVYRVTVGELASGTGQSKKKAKHAAAKAILEAISATVICEAPVGGLQEPHERMFTMACIVKEKGTGKSKKLAKRQAAYKMLQHLEDDDLQEIANEHSVKSKFQHGSGDSIENAQRDAAQNALEYL
>Helicorthomorpha holstii_TRBP
PTPISFLQEQCAKKITPKYDLMSIEFVYRVTVGDIATGTGQSKKKAKHSAAKSILEILNHADAVDNPVGALQEPHERLFTMACIVKEKGSGKSKKIAKRQAAFKMLEKLEDDDLQNIANENNVRTRYQHGSGGSAEEARCDAAENALNYL

## Sheet: S14 Alignment
>Drosophila melanogaster_Drosha
RKVQHPQRVHADLHNDAGEMNDGRRIGIRHGIYPGETGYKLDPNNNAGFHYRISITTIIKHDFSLLSHVRLSDLPCKVIRFIYTIEYEEEKMPENTIHELDIFFKYLFHELLELLPSNVECPAFHFFPRAMVEVLRYDNSAQLVERQQLQNYVDFVTGISHPAIVHFGNPWREYVKMANKPSFKDKRKLEEKEQRLQEVQHAMLIPVLTGHLRFHKSDLLEESIGYRFKNRYLLQHPSYKENYGTNPDHARNSLTPEYGDRKIHYMNVSIMSRFTVSNITHNERLEFLGDAVVEFLSSIHLFFMFPELEEGGLATYRAAIVQNQHLLAKKLQLEEFMLYAHGSDLCHELELRHAMANCFEALMGALLLDGGIKVADEVWKNPEHPLQPDSYRVLKELTK…
>Nematostella vectensis_Drosha
RKLNDPRRLHKDLFNEKGETNEGKMTGIRHAVYPGEMEIPRDLLNNSSHHYWVTVRTIIQHKFSLLSHHRLNKVPCSLIRYIYEIHFIEHPVPKNCIKGLDLFSDFLFDKVLELVFSNSDCPRFHFLPRSMDKVLAHDSYKPLIQVRTSGKLSKSVTRTRYPYIIHHGNPWKSYVKLANSSTSASVKKVSSSPLPRSKCQHAMLLPVLVHHIRYHTCRTLDAKLGYTFKDRMLLQHPSYHLNYGMNPDHARNSLSPRYGDRRIHNVHVRVMANLDRSMIRHNERLEFLGDAVLELICSKHLFFMLPDMDEGHLATFRSALVQNRHLLAKMLDLSDYMQFSHGPDLCQEDDLNHAMANCLEALLGAVYLEAGLQVATELWMEPKHRLQPGSSPVLQKLVE…
>Mytilus galloprovincialis_Drosha
KKKKHPYRLHEELYNDPGEMNAGKKTGIRHNKYPGEEAISADPENNSNYHYKISMCSIIDYDYSLFSHSKLENIPCKVIRFIYSIQIVEQELLQNTVRSLDLFCKFLFTEILELWKGGDSCNRYHLMPRSMNEVLNYRSSKPMVDETMLQNIVDDVTGSVYPLIIHFGDPWKQFVKLNSKILFTDKQKLQQKEDQLNETQHTMLIPVLLDHLRFHNATKLEKDIQYNFQDRGLLQHTSYKVKYGTNTDHARNSLSLEYGDRKIHFQHINIMSRMMLSEIPHNERLEFLGDAVVEFISSVHLFFMFPWLEEGGLTSYRTALVQNQHLLAKNLHLDEYMLYAHGPDLCHESDLKHAMANCFEALMGALFLDGGIEVTDRIWKEPLHPLQPESSPALQKLLK…
>Ascaris suum_Drosha
RKRNHPAILHPDLFNEVAQMNDGKRSGVRHNKFAGETVIELDPSSNLHHHYFLSVRTSITFDFSVFFHRPLPTVPNPISRWSYNIKFVSENPPENTIQDLELFHKYLFDHIMEMRRAEVTCPFYHCLPRPMSAVLLYESYKPVTTPQEAREFAEKVIDPLYPLITHFSNPSKEYMRMALRVTAEERTKLAQKAAELRAVHHAMLLILACSHVRFHWSVYEEERIHYIFKNRSLLEHPSYRTNYGTNPDHARNTLNQRAQDKMVQQQLMEIMSKLEQSPLNHNERLEFLGDAVIEFITTIHLFFMFTELDEGGLATYRSTMVQNKNLLAKKIGLDEFMLYAHGPDLCHESDLRHAMANAFEAMMAAIYLDAGIDECDRIWFEEEHPLKPKEVPALQLLTE…
>Artemia franciscana_Drosha
KKQNHPFRLHLELHNEAGETNEGRRTGIRHNIFVGETTIPKDPFNCIDYQYRVTLYTIISHDFSLLSHFPIPQLPCKVIRFIYTIIYIEEKLPENTIRELDLVSEFLFKEILELLFGGENCPQFHIMPRSMNKVLSYRSRSLLVEPENLQRYAEEATKTTFPAIVHLGNPWREYVKLANKPLQKDKEKLNDIEKKLVAVQHALLLPVLIGHFRIHRSGYLEDSIGYKFKTRALLQHPSYRENYGTNPDHARNSLTPQYGDRKIHYQNIHIMARFTESRVTHNERLEFLGDAVVEFVSSIHLFFMFPDVEEGGLATYRAAIVQNQHLLARKMALDHFMLYAHGSDLCHDLELRHAMANCFEALMGALFLDGGWEVADRVWTNLPHPLQPSSYPVLQRLVQ…
>Mayetiola destructor_Drosha
KKIQHPYRLHVDLHNEPGEMNDGRRSGIRHGIYPGETGPPKNPSNNAGYHYKITVTTMIKHDFSLLSHSPIAELPCSVIRFIYKIMYFEEKMPENTVRELDLFYNYLFVEILEMLVPGNNCPCFHFLPRAMSEVLRYDNSGPLVSETVLQDYVDDVINIIHPIIVHFGNPWREYVKVANKPSFEDKRKLESKECRLQEVQHALLIPVLTTHLRFHQSDLLEKNIDYKFKNRYLLQHPSYKENYGTNPDHARNSLTPEYGDRKIHYLNINIMSRFTDSNITHNERLEFLGDAVVEFLTSIHLFFMFPDLEEGGLATYRAAIVQNQHLLAKKLRLDEFMLYAHGSDLCHELELRHAMANCFEALMGALLLDGGIDVADKIWINPPHPLQPESYPLLKDLTK…
>Marsupenaeus japonicus_Drosha
KKRNHPDRLHPELFNDPGEMNDGQRSGIRHGYYVGEDSLKPDPWNNADHHYLITITTVIMHDFSLLSHNPLEEVPCKVIRFIYTILYLQEKIPDNCVRELDIFYKYLFTELLELLHAGDPCPRFHFMPRSMNEVLTYKNSGPLVQPEDLQNYADQVTTINYPVIVHFGNPWREYVKLANKPSFEDKRRLEAKENRLQEVQHAMLLPVLVCHLRFHCSEVLEERIQYKFRTRFLLQHPSYRENFGTNPDHARNSLTPEYGDRRIHYMNINIMSRFTESKITHNERLEFLGDAVVEFLTSIHLFHLFPSLEEGGLATYRAAIVQNQHLLAEKLGLDQFMLYAHGSDLCHDFELRHAMANCFEALMGAIFLDTGIEDADSVWVNPPHPIQPKSFPILTNLSK…
>Diabrotica virgifera_Drosha
RKQQHPDRLHPEMFNEPGEMNDGKKSGIRHGIYPGEQHLPPEMDNNANFHYRITITTIIHFDFSMFSHHPLEKLPCKVIRFIYTILYIEERIPENTVRELELFTEFLFHEILELFKAGDKCSQFHFLPRCMSQVLKYNSSVPLMKADDLQSYADEVTNYTFPEIVHFGNPWRDYVKLANKPTYEDKRKLEAKENKLQEIQHAMLIPVLVCHLRFHHSNVLEEKVKYKFKNRALLQHPSYKENFGTNPDHARNSLTPEYGDRRIHYMNINIMSRFTESNITHNERLEFLGDAVVEFLSSIHLFYSFPDLEEGGLATYRAAIVQNQHLLAKILNLDQYMLYAHGSDLCHDLELRHAMANCFEALMGALFLDGKIEIADMVWANPPHPLQPEKFDILQNLVK…
>Portunus trituberculatus_Drosha
KKRSHPDRLHPELFNDPGEMNDGQRSGIRHGYYVGEDNLNKDPWNNADHHYLITITTVIMHDFSLLSHHPLEEVPCRVIRFIYTILYIQEKIPDNCIQELNLLYQYLFLELLELLKSGDSCPRFHFMPRSMNEVLSSKNSGPLVQPEDLQNYADQVTTINYPVIVHFGNPWREYVKLANKPSFEDKRRLEAKENRLQEVQHAMLLPVLVCHLRFHQSEVLEECIGYKFQTRFLLQHPSYRENFGTNPDHARNSLTPEYGDRRIHYMNINIMSRFTESKITHNERLEFLGDAVVEFLTSIHLFHLFPSLEEGGLATYRAAIVQNQHLLAEKLRLDQFMLYAHGSDLCHDFELRHAMANCFEALMGAIFLDSGIEEADKVWVHPLHPIQPKSFPILTKLSK…
>Locusta migratoria_Drosha
RKRLHPYRLHPEMFNDPGEMNDGRRSGIRHGIYAGESHLLKDVNNNADYHYHITITTIIKHDFSMFSHFPLHKLPCKVIRFIYTILYIEEKLPENTIRELDLFYTYLFKEILELFHASDSCAQFHFMPRSMNEVLIYNNSHPLIEEDQLQNFADEVTAPSYPEIVHFGNPWREYVKLANKPSFEDKRKLEAKENRLQEIQHAMLIPVLVCHLRFHRSDVLEESIGYKFENRFLLQHPSYRENFGTNPDHARNSLTPEYGDRRIHYMNINIMSRFTESNITHNERLEFLGDAVVEFLSSIHLFHMFPDLEEGGLATYRAAIVQNQHLLAKTLKLEDYMLYAHGSDLCHDLELRHAMANCFEALMGALFLDGGIEVADKVWVNPPHPLQPPAFELLQKLTK…
>Homo sapiens_Drosha
RKKAHPDRLHDELYNDPGQMNDGRRTGIRHSIYPGEEAIKPRPMNNAGFHYRITVRTVIEYDFSMFAHAPLTNIPCKVIRFIYTIHFIEEMMPENCVKGLELFSLFLFRDILELLFESPPCPRFHFMPRSMHQILLYRCSKALVPEEEIQKYAEEVTVITFPIIVHFGDPWKSYVKLANKVKQTDKQKLAQREEALQKCQHAMMLPVLTHHIRYHQCMHLDKLIGYTFQDRCLLQHPSHHLNFGMNPDHARNSLSPKYGDRKVHHMHINIMSRLTPSRINHNERLEFLGDAVVEFLTSVHLYYLFPSLEEGGLATYRTAIVQNQHLLAKKLELDRFMLYAHGPDLCRESDLRHAMANCFEALIGAVYLEGSLEEAKQLWLNPLHPLQPETSPVLQKLTE…
>Mus musculus_Drosha
RKKAHPDRLHDELYNDPGQMNDGRRTGIRHSIYPGEEAIKPRPMNNAGFHYRITVRTVIEYDFSMFAHAPLTNIPCKVIRFIYTIHFIEEMMPENCVKGLELFSLFLFRDILELLFESPPCPRFHFMPRSMHQILLYRCSKALVPEEEIQKYAEEVTVITFPIIVHFGDPWKSYVKLANKVKQTDKQKLAQREEALQKCQHAMMLPVLTHHIRYHQCMHLDKLIGYTFQDRCLLQHPSHHLNFGMNPDHARNSLSPKYGDRKVHHMHINIMSRLTPSRINHNERLEFLGDAVVEFLTSVHLYYLFPSLEEGGLATYRTAIVQNQHLLAKKLELDRFMLYAHGPDLCRESDLRHAMANCFEALIGAVYLEGSLEEAKQLWLNPLHPLQPETSPVLQKLTE…
>Bubalus bubalis_Drosha
RKKAHPDRLHDELYNDPGQMNDGRRTGIRHSIYPGEEAIKPRPMNNAGFHYRITVRTVIEYDFSMFAHAPLTNIPCKVIRFIYTIHFIEEMMPENCVKGLELFSLFLFRDILELLFESPPCPRFHFMPRSMHQILLYRCSKALVPEEEIQKYAEEVTVITFPIIVHFGDPWKSYVKLANKVKQTDKQKLAQREEALQKCQHAMMLPVLTHHIRYHQCMHLDKLIGYTFQDRCLLQHPSHHLNFGMNPDHARNSLSPKYGDRKVHHMHINIMSRLTPSRINHNERLEFLGDAVVEFLTSVHLYYLFPSLEEGGLATYRTAIVQNQHLLAKKLELDRFMLYAHGPDLCRESDLRHAMANCFEALIGAVYLEGSLEEAKQLWLNPLHPLQPETSPVLQKLTE…
>Gallus gallus_Drosha
RKKAHPDRLHEELYNDPGQMNDGRRTGIRHGIYPGEEPIKPRPMNNAGYHYRITVRTVIEYDFSMFSHAPLTNIPCKVIRFIYTIHFIEEMMPENCVKGLELFSSYLFKDILELPSVNDSCPRFHFMPRSMHQILLYRCNKALVPEEEIQKYAEEVTVITFPIIVHFGDPWKSYVKLANKVKQADKQKLSQREEALQKCQHAMMLPVLTHHIRYHQCMHLDKLIGYTFRDRCLLQHPSHHLNFGMNPDHARNSLSPKYGDRKVHHMHINIMSRLAPSRINHNERLEFLGDAVVEFLTSVHLYYLFPTLEEGGLATYRTAIVQNQHLLAKKLELDRFMLYAHGPDLCRESDLRHAMANCFEALIGAVYLEGSLEEAKQLWLNPLHPLQSETSPVLQKLTE…
>Xenopus tropicalis_Drosha
RKKAHPDRLHEELYNDPGQMNDGRRTGIRHSIYPGEEPIKARPMNNAGFHYRITVRTVIEYDFSMFSHSPLTNFPCKVIRFIYTIHFIEEMMPEHCVKGLELFSSHLYKDILELPSVNNDCPQFHFMPRSMHQVLLYRCNKSLVPEEEIQKYAEEVTVITFPIIVHFGDPWKSYVKLANKVKQADKQKLVQREEALQKCQHAMMLPVLTHHIRYHKCMHLDKLIGYIFTDRCLLQHPSHHLNFGMNPDHARNSLSPKYGDRKVHYMHINIMSRLTPSRINHNERLEFLGDAVVEFLTSVHLYYLFPLLEEGGLATYRTAIVQNQHLLAKKLELDRFMLYAHGPDLCRESDLRHAMANCFEALMGAVYLEGGLEEAKQLWLNPLHPLQSETSPVLKKLTK…
>Danio rerio_Drosha
RKKAHPDRLHDELYNDPGQMNDGRRTGIRHSIYPGEQPVKQRPMNNAGFHYRITVRTVIEYDFSCFSHTPLTSIPCRVIRFIYTIHFIEEMAPENCVKGLELFSSYLFKDILELDPENSPCQRFHFMPRSMHQVLLYHSSKPLVPEEEIQKYAEEVTVITFPIIVHFGDPWKSYVKLANKVKQIDKQKLMQREEALQKCQHAMMLPVLTHHIRYHQCMHLDKLIGYMFKERCLLQHPSHHLNFGMNPDHARNSLSPKYGDRKVHHMYINIMSRLSPSRINHNERLEFLGDAVVEFLTSVHLYHLFPSLEEGGLATYRTAIVQNQHLLAKKLELDRFMLYAHGPDLCRESDLRHAMANCFEALIGAVYLEGGLEEAKDLWLNPPHPLQPESSPVLQKLTN…
>Latimeria menadoensis_Drosha
RKKAHPDRLHEELYNDPGQMNDGRRTGIRHSIYPGEEPVKCRAMNNAGYHYRITVRTVIEYDFSMFSHTPLSNIPCKVIRFIYTIHFIEEMMPENCLRGLELFSSYLFRDILELEFENSGCPKFHFLPRSMHQVLIYQCNKALVPEEEIQKYAEEVTVITFPIIVHFGDPWKSYVKLANKVKQADKQKLAQREEALQKCQHAMMLPVLTHHIRYHQCMHLDKLIGYVFRDRCLLQHPSHHLNFGMNPDHARNSLSPKYGDRKVHHMHINIMSRLTPSRINHNERLEFLGDAVVEFLTSVHLYYLFPNLEEGGLATYRTAIVQNQHLLAKKLELDRFMLYAHGPDLCRESDLRHAMANCFEALIGAVYLEGGLEEAKQLWLNPLHPLQPETSPVLQKLTN…
>Caenorhabditis elegans_Drosha
RKKTHPNGIHPDIFNEKGLGNEGKTCGLKHGYYAGEDKAIDKKSGENLHYYTLRVYTHMAINFSLITHAPLPDMTAPICKYMYEFQLVEEFMPDEDPEDCDMLFEYIFHEIFEMKHISDVCPMIHIMPRSSKTVLAYKGSSEIMSPEDVTRNTSKVLEKKEVYVVHNSLPEKTLNKMIQQSSGVYNKDFEKTKNELEHAAHVVMTILACHHIRYNFSDVFEEVIEYKFNDRRVIEHSSFKSHYGTPIDHVKNMITRKYGAEDKREKKFNIMKGTGGEPILHNERLEYLGDAVVELIVSHHLYFMLTHHFEGGLATYRTALVQNRNLLAKNCRIDEMLQYSHGADLINVAEFKHALANAFEAVMAAIYLDGGLAPCDVIWDHNEHELKPFITPTLSTFHA…
>Limulus polyphemus_Drosha
RKKLHPDRLHEELYNDPGEMNDGQRSGIRHGIYSGEALLPSDPNNNSSHHYLVTMCTLIKHDFSMFSHEPLGNIPCRVIRFIYTVVYLEEKFPEHTVEGLELFSKYLFEGILELWKAGDPCPRFHFMPRSMNVVLQYTSNIPLVEETQLQDIADEVTKGIFPEVVHFGNPWRDYVKLANKISYADRHKLLQKEMRLQEVQHAMLLPVLVCHLRFHLSSLLEKEIGHQFKNRFLLQHPSYRENFGTNPDHARNSLTPEYGDRRIHYVNINIMSRFTTSNINHNERLEFLGDAVVEFLSSIHLFYMFPDLEEGGLATYRAAVVQNQHLLAKKLQLEKYMLYAHGSDLCHDLELRHAMANCFEALMGALFLDGNIEVADRVWVNPPHPLQPESVPLLTKLHE…
>Trigoniullus corallinus_Drosha
RKRQHPDRLHKELYNDPGEMNDGRRSGIRHGIYSGEDNLVPDPDNNADYHYRITMATVIKHDFSLFSHYQLPKLPCKVIRFIYTIHYIEEKFFENTVRSLELFSKYLFQEILELLKAGDVCNRFHFCPRSMNEVMSYNSSKPLVVEGDLQNFADEVTDLNFPVIVHFGNPWRDYVKLANKVSYPDRHKLMQKEIRLQDVQHAMLLPVLICHLRFHKSDILEADIKHKFKDRYLLQHPSYRENFGTNPDHARNSLTPEYGDRRIHYMNINIMSRFTLSNINHNERLEFLGDAVVEFLTSIHLFHLFPDIEEGGLATYRAAIVQNQHLLAKKLHLEKYMLYAHGSDLCHDLELRHAMANCFEAVMGALFLDGGVDAGDRVWVNPLHPIQPESVPLLKKLTN…
>Helicorthomorpha holstii_Drosha
RKKHHPNRLHEELYNDSGQMNDGRRSGIRHGIYPGENHLEKDPHNNYDFHYRITMFTIIKHDFSMLSHYKIGKLPCKVIRFIYTIHYIEEKMPENTICGVQIFSDYLFNEILELLRAGDDCKRFHFFPRSMNIVQRYDCNKPLVEESDIQDFTEKVTGSKFPEIVHFGNPWREYVKLANKVSYQDRHKLMQKEMRLQEVQHAMLLPVLVCHLRFHKSDILEERIGHPFQDRYLLQHPSYRENFGTNPDHARNALTPEYGDRRIHYANINIMSRFTVSNINHNERLEFLGDAVVEFLTSIHLFHLFPDIEEGGLATYRAAIVQNQHLLAKKLQLDQFMLYAHGSDLCHDLELRHAMANCFEALMGALFLDGEVDAADRVWVDPSHPIQPASVPLLKKVMK…
>Bos taruas_Dicer
HVNRYCARLPSDPNSPLRASIVGERSTKRRQCYPKAIPLREYPRGQPCYLYVIGMRRKLYPPFGILTAKPIPQIPFPVYTRGVTISIKSGFTLSLMLELITRLHQYIFSHILRLALEKPTDSAYCVLPLDIDFKFMEEKSEARIGIPSTFVFKLEVIHRFYVADVYTPSPFAEYYKLDLTNLNQPLLDVDHTSSRLNLQNKQILVPELCAIHPIPASLLTAEELRAQTASDAGVGFISIANSSSAENENYCKHSTLNYYKQEIPVQPLQALTLSNASDGFNLERLEMLGDSFLKHAITTSLSALILDAHEGRLSYMRSKKVSNCNLLGKKKGLPSRMVYVVNQDKSDFEDFDYSIADCVEALLGCYLTSCGERAAQLFCLKPPRCMFPTLRHLISGFEN…
>Macrostomum lignano_Dicer
VVNRYCARLPSDVNSPCRRSVIGKCGSKRRQVYQKQLALTALPEDLPCRLYRIRLSAVAAATFGLILRDPLPDLPFCLYPRGTDVDFADSLTLSAQLSLLKRFHRVLFHRVLRLDFDAPFLVCLLTRPVNADWDLAGASAESQSGDAPPFKFRVEVIQFYFVSQIRWPTSFEEYYLIRLTTRDQPLLDVEQSSSRYNVQQKQLFIPELCYRHIVPASLLLAESLRHQISQSTGVGSSVAAQQQGQATADDKNAKSADFGVFQCNSADLQCLTASNAGDLMNLERLETVGDSLLKFAVTVSLYCTNPGLHEGGLTQLRSRQVSNSHLCAAAKGLGELIVLVLKHQQRNRGKGKSALADSVEAIVGCYLVRCNEQAALRVAWPPPDPVLVELARRLTGYDE…
>Hymenolepis microstoma_Dicer
VINHYCARLPCNFNSPINQVVWGKYPVKTKSSYLIKTPFVRLPKDSQNYLYLIDVRSLLFYPFAFLTSKRLPYVPFSIFTRGETVSINSCPCLNIQLNRLSNFHRILFKSVLRVLMTCLPQCQILIIPVEIDWDLVDSTFDPAVGDCRMFDFVPEVLPRYYVVTIRNPSPFADYYRLHLSAKDQPLLDAAYAPLRLSLRHVQLLVPEFCYRHALPATLLLAEELRSEIARETGMGPKLASLSRSNSPANVREESTKELDDSNIDEIELQSLTRLAAGDFINMERLETIGDSFLKFAVTTYLYLKYPDAQEGSLSLFRSHVVENSNLFGCGKKLPGRIVYVCNSDNSSADDSSRLIADCVEALVGCYLTERGERSALKLPWKPDERGLTDRIYHVSRYDK…
>Ctenopharyngodon idella_Dicer
HINRYCARLPSDPNSPLRVPVTGEKSTKRRQCYPKAIPLRGYPVEQPCYLYVIGMRRKLYPPFGILTAKPIPRIPFPVYTRGVTISIKSGFTLSAQLELCTRLRQFILSRILRLALEKPVDSAYCVLPLDLDFKFMEEKSEARIGIPNTFIFKLEVIHRFYVADVYTPSPFAEYYKLDLSNVNQPLLDVDHTSSRLNLQNKQILVPELCAIHPIPASLLTAEELRSQTAIDAGVGFISCPSACMEDDDHCKHGSSLGPLESDLSTQTLQALTLSNASDGFNLERLEMLGDSFLKHAITTYLFCTYPDAHEGRLSYMRSKKVSNCNLLGKKKGLPSRMVYVVNQDKGGADEFDYSIADCVEALLGCYLTSCGERAAQLFWLKPPRCMFPTLNHLISGFEN…
>Bemisia tabaci_Dicer
ILTEAEQNVPEELKKKERDRIEGGRTTKRRQYYYKRIAFNYRPGGDNALLYFISMRRKLHPPFGILTLKPIPKICFPIFTRGVEIKLPGYIHLNEQLNKITTFIHYTFTNVLRLLMMDPGENSFFIVPTHIDWDFLDLQRGNEKPRLIPFKFNEQVVQYFYAAEICFPGSFEEYYRINIQNKEQPLLDVDHTSARLNFEQKQILIPELCMVHPFPASLLLADEIRSLVATEISLGNEPCNELLSQEMRNNGLEEKNDENNKGLKIEFLQALTMSNANDGINLERLETIGDSFLKYAITVYLYCTYENIHEGKLSHLRSKQVSNLNLLGKRKVFGESMIYYVPRELNTLTCLDSIIADCVEALIGAYLIACGPRGALLFDIKPSSPLIPEMNKLLDGFDV…
>Mnemiopsis leidyi_Dicer
RLNFYCSQLPKDDLCPVKIPIEGKMSGRSLTVDQKKIPFWRRDLEASGYLYSIRLDYFVDGKFGILCKERLPQFPFTVYPRGVTVNIRAVTVPIHVLQSYYWFQEALFTHLLDLHVTSSDFKSYFILPLDIDSRFIAKQWDYETNRWIFMPDDLDVIGYFYAVIRKSPDDYEEYHYIKLVHPTKNLLECRNVTRHYAFRPPMFLIGEIHQVHPMPSSFCLSNELTDNVYKGCNLKASHESNYFNERTDNLMARLRLEYKGDIDWFETLHSITHKSCGEEYNLERLEFLGDRFLKFVSTLYYYRTMPDKHEGWLSRYRSEMISNQNLRSCKEELPRYILFLSTHTLLEVGHFLMSVADSMEALLGLCVARYGYRKGVDLYKQPPSQISPLARSRCDNLRT…
>Mytilus galloprovincialis_Dicer
LINRYCAKLPSDANSPIKIQITSKRTTKRKQYYLKKTALLRYPEKQKNNLYLLKMRRKLNDPFGLLTSVTIPQVPFPVYTRGVTTSITSDVCYSQELERLSKFHRFLFSNVLRLPMISPNELGYLIIPLAVDWEFIEENYKLHERRNIYFEFTKTVVQHFYVAEIRMPSPFAEYYILSITNYEQPLLDVDHTSARLNLQQKQILIPELCEIHVFPASLLVAEELRIIITEGANIGIPLDMNPSTEQSDDDEDDQTLVLSKSENENNMLQALTMSNANDFFSLERLETIGDSFLKYAITVYLFCTYPGVHEGKLSYLRSKQVSNCNLLGKKKGLAECMIYLINEEKCSKEENEFNIADCVESLIGCYLTSCGKKVALRFVLSPSSPLFPQLQHLLIGFDK…
>Schistosoma mansoni_Dicer
IINQYCARLPSDYNSSVKETIVGKYTVKRRQYYYRKFPMSNLPQNEPSYLYYIDMRRVCHHPFGLLTTKPLHHIPFPIFSRGEKIRFIQGPILTQQIDRLIKFHRILFQEVLRFVLENFHYLQVLVVPASIDWDFINTSSCDKSICHLLFEFRMEVVQYYYVAIIRNPSDFAAYYIALITTNNQPLLDVDLTVLRLNLTNKQLLVPELCFRHSFPASLLLAEELRHRIACETNLGLPIAPDHVVVNNESTSKSNTSSNDNLVVVNEDLQALTMSCSNDFINLERMETIGDSFLKFVVTVHLYLTYPEAHEGKLSHLRSRIVCNSNLLGKAKDLQNRMIYYVRQDKKPIENFPISIADCVEALIGCYLTTRGERSALRLPWSPKSNYLTNEARLVWRFDE…
>Nematostella vectensis_Dicer
FLLSYCSKLPGDQNCPLRDTIEGRQTKKRRRCYNRKIPLKELPTGAAYWFYSIDISETRRAPMGIMLRKPLPAIRFQLFLDGVIVSIDSTPTPSVHLRIIEAFSRCLLSRALRMPLETADLHGYHVVLLGIDLARMRERQMEKIDLPIRDALDSLIIQRYVLERVCPPDRYAEYYECHITDMHQPLLQVRNMSERINFNHVVHFIPELCSHDAIPASFLLAVELREKIKSKSDVIVPASVIGRSLSPLRKKRSPPFQEISQSLQAMFLQALTTKSAGDAFDLERLEMLGDAFLKQAVSIFLYCCYKDGDEGKLTKRKTSQLSNRALVACRLGLPEYLQLQAAEVECQSASRQPEVADSVEALIGAYLTTCGYQGALHFIFTPTITEYPVLKRFAVQLQG…
>Homo sapiens_Dicer
HINRYCARLPSDPNSPLRASIVGERSTKRRQCYPKAIPLRDYPRDQPCYLYVIGMRRKLYPPFGILTAKPIPQIPFPVYTRGVTISIKSGFMLSLMLELITRLHQYIFSHILRLALEKPTDSAYCVLPLDIDFKFMEEKSEARIGIPSTFVFKLEVIHRFYVADVYTPSPFAEYYKLDLTNLNQPLLDVDHTSSRLNLQNKQILVPELCAIHPIPASLLTAEELRAQTASDAGVGFISISNSSSAENDNYCKHSTLNYYKQEIPVQPLQALTLSNASDGFNLERLEMLGDSFLKHAITTYLFCTYPDAHEGRLSYMRSKKVSNCNLLGKKKGLPSRMVYVVNQDKSDFEDFDYSIADCVEALLGCYLTSCGERAAQLFCLKPPRCMFPTLNHLISGFEN…
>Mus musculus_Dicer
HINRYCARLPSDPNSPLRASIVGERSTKRRQCYPKAIPLREYPKDQPCYLYVIGMRRKLYPPFGILTAKPIPQIPFPVYTRGVTISIKSGFTLSQMLELITRLHQYIFSHILRLALEKPTESAYCVLPLDIDFKFMEEKSEARIGIPSTFVFKLEVIHRFYVADVYTPSPFAEYYKLDLTNLNQPLLDVDHTSSRLNLQNKQILVPELCAIHPIPASLLTAEELRAQTASDAGVGFISSCNSSLAESDNYCKHSTLNYFKQEIPVQPLQALTLSNASDGFNLERLEMLGDSFLKHAITTYLFCTYPDAHEGRLSYMRSKKVSNCNLLGKKKGLPSRMVYVVNQDKSGLEDFDYSIADCVEALLGCYLTSCGERAAQLFCLKPPRCMFPTLNHLISGFET…
>Xenopus tropicalis_Dicer
HINRYCARLPSDPNSPLRAPIVGDRSTKRRQCYPKAIPLRNYPKGQPCYLYVIGMRRKLYPPFGILTAKPIPQIPFPVYTRGVTISIKSGFTLNLQLELITRLHQYIFSHILRLALEKPTDCAYCVLPLDIDFKFVEEKSEARTGIPNTFIFKLEVIHRFYVADVYTPSPFAEYYKLDLTNLNQPLLDVDHTSSRLNLQNKQILVPELCAIHPVPASLLTAEELRAQTAIDAGVGESDCRLNKTTAPDSAASSAAERITCKQEIPEKLQALTLSNASDGFNLERLEMLGDSFLKHAITTYLFCTYPDAHEGRLSYMRSKKVSNCNLLGKKKGSPSRMVYIVNQDKCDFDDFDYSIADCVEALLGCYLTSCGERAAQLFYLKPPRCMFPTLDHLISGFEN…
>Danio rerio_Dicer
HVNRYCARLPSDPNSPLRVPVTGEKSTKRRQCSPKAIPLRGYPVEQPCYLYVIGMRRKLYPPFGILTAKPIPRIPFPVYTRGVTISIKSGFSLSAQLELITRLHQYIFSHILRLALEKPVDSAYCVLPLDLDFKFMEEKSEARIGIPNTFIFKLEVIHRFYVADVYTPSPFAEYYKLDLSNVNQPLLDVDHTSSRLNLQNKQILVPELCAIHPIPASLLTAEELRSQTAIDAGVGFISCPSACMEDDDHCKLGTSLGPLERDLSTQTLQALTLSNASDGFNLERLEMLGDSFLKHAITTYLFCTYPDAHEGRLSYMRSKKVSNCNLLGKKKGLPSRMVYVVNQDKGGADEFDYSIADCVEALLGCYLTSCGERAAQLFWLKPPRCMFPTLNHLISGFLN…
>Latimeria menadoensis_Dicer
HVNRYCARLPSDPNSPLRAPVVGEKSTKRRQCYPKAIPLCDYPRDQPCYLYVIGMRRKLYPPFGILTAKPIPRIPFPVYTRGVTISIKSGFILTLQLDLITRFHQYIFSHILRLALEKPVDSAYCVLPLDIDFNFMEEKSEARTGIPNTFSFKLEVIHRFYVADVYTPSPFAEYYKLDLTNLNQPLLDVDHTSSRLNLQNKQILVPELCAIHPIPASLLTAEELRAQTAIDAGVGFISTSNSFTEENENYCKHRTLNSCRREIPVQPLQALTLSNASDGFNLERLEMLGDSFLKHAITTYLFCTYPDAHEGRLSYMRSKKVSNCNLLGKKKGLPSRMVYVVNQDKSDIDDFYYSIADCVEALLGCYLTSCGERAAQLFCLKPPRCMFPTLNHLISGFEN…
>Marsupenaeus japonicus_Dicer
LLNKYCAKLPSDTNSPLKGTIEGKMTTKRRQYYYKKVALTGQPKGLDLFVYKLDMRRKIYRPFGIITTKPISQVSFPVFTRGVVVHVERKVNVTQQLSALQYFHKFTFTHVLRLPIKDPTRTAFYIVPLSIDWEFVKQSEGDPRPVPPQFQFQHDVVQYFYVAEICTPDAFEKYYLLQICNLAQPLLDVDHTSGRLNLQQKQILVPELCTIHPFPASLLLADQLRLSVASEVGLGNPECESPTLTAKKKAPKKTNDKSQTEKLWDEELQALTMSNANDGVNLERLETIGDSFLKYAITTFLYCTYPQRHEGKLSYLRSKQVSNLNLLGKRKGLGECMVYFVPRELRSKNEQATSIADCVEALIGAYLTTCGPRGALLFHLEPQSPLYPELDLLLSGYQV…
>Dermatophagoides farinae_Dicer
ILNRYCNKLPSDTNSTYRDEIMGKQASKRRQYYNKKVAIRGIFRDESTYYYEFQMRRRIIDPFGIISPNSLPTICFTIYNRGITISIENGYEITDKRQQIENFHQYTFENVLPLSLRDRQSNGYLIVPITIDWEFLEWHHKNDPKSYDQFIFDEQVVAFYYVAEICHPDHFEKYYNKQITNLQQPLLDVDHTSARLNLQQKQILVPELCFIHPFPASLLIAEELRFKIAKEAKIGPPPSNDLFTTIENQNCSSYPLADDIQDNERDFIQNLTQTTKSVIYDILKIELLYDSRQIEQKSLYYYRHRFSLAEQHTEHLRKRKIFDEMYLQCVARIQNKMAYDLIENDLQMENVGDSIADCVEALIGTYLISSGSQGAIQFWLPPRSPLIKQENYFKHHLDR…
>Drosophila melanogaster_Dicer1
LVNKYCARLPSDTNSPLKHDIVGRRTTKRRQYYYKRIAFCDRPVGAPCYLYFIQLRRKIYPPFGILTTKRIPKLSFSIFTRGVKVSLKERVILTSQIVCINGFLNYTFTNVLRLLMLDPDENCVFIVPTHIDWQFLEQANGNTMPRAVPQPFDPQVVQYFYVAEICPPGDFKHYYLLTIQNTSQPLLDVDHTSARLNFEQKQILVPELCTVHPFPASLLLADDIRKQVSADLGLGKPTSEETQLDKDSKDDKVEKVADDIDAGRIAFLQALTMSNANDGINLERLETIGDSFLKYAITTYLYITYENVHEGKLSHLRSKQVANLNLLGRRKRLGEYMIYYVPKELLEQNGGAQNIADCVEALIGAYLIECGPRGALLFAWPPRSPLLPELDQLLSGFEE…
>Drosophila melanogaster_Dicer2
ILHRYCQTIPTDANCMLRDTIYSKIDKSKDRTYKTECPFYDLPRGEICYAYEIFLTEHMYLNYAILLRNKLPRLAMPLFSNGLHVRVLEVIIQNSQLELLHQFHGMVFRDILKIFFVDRRENSYLVVPLCFDWELMTRRLPQSHGSNVQPAPRPEIVKPMLVTKVHREKNYYEFTMNRIGDVDKFMIEVRDLTEQLTFKMKVILIPELCFNFNFPGDLLHAEALRKRFNTYLNLHDPLGNVIPTEDIEEPKSLLEMDFEDKEYWAKNLAAITASSAADVFDMERLEILGDSFLKLSATLYLASKYSDWNEGTLTEVKSKLVSNRNLCLIDADIPKTLNISLPHNVCRANGQSFYIADTLEALLGVIVKNYGLQHAFKMDIDPLTQLLLVNTTEIDGFLI…
>Trigoniullus corallinus_Dicer1
VVNRYCARLPSDTNSPIKEPSEGKLTTKRRRYYNKQTAFQHLPTSSPCHLYRIYMRRQIYEPLGILTSKKIPEICFPVFTRGVAVQLYSDLWFSQELDQLSEFHRYTFTNVLRLPMCDMEENSLMIVPLILDWDFVTMDHKDKKPEAISFQFDVQVVQYFYVAEVCYPDDFEKYYLITIQSLKQPLLDVDHTSARLNLQQKQILVPELCTIHPFSASLLLSEELRVRVTREIGFGKTRGKQNELLNGSYVTKSLSLEAIEKTVYPPNLQALTMSNANDGINLERLETIGDSFLKHAITTYLFCKYPNIHEGKLSHLRSKQVSNLKLLGRKKGFAHCMVYVVPKELHTMCDPTGAIADCVEAQIGAYLTSCGPRGALLFYFKPPSPLHPQLEVLLHGYDK…
>Trigoniullus corallinus_Dicer2
TLYRYCNSFPTDRGTLCFRPVIGKKTQKSKHLYDKQIAFQDFPEDQPAFLYSIMIKTDFKWSFGILTSKDIPKVCFTLFGKVYKVRLSSSFRVNSLLHVLNFFHQFIFNGVTLINMESPQAMSFLIVPLFIDRKLLKHCVSYVYGSNEVGNVLITGIRRFFVTEVSKGLTYADHFKAEVKDLNQFLVKVDYVSNEYNTHKEQYLIPELCKKFPLNIELLLAEQLKTRIIDEAQLGMPSLEDCCSVYPITDELIFSEKHVDNGDPAVFFQALTTRSSDNWSDLERLEVIGDSFLKFAVSAFLFCELTHLDEGKLTTLRTGMIKNLTLHAVRKDIPSLINFVINEKLCEDDDGDNNIADSTEAIIGAVLVTCGQRAAVNFWMPPPTTPLPAENNVIDGLAI…
>Helicorthomorpha holstii_Dicer1
VVNRYCARLPSDTNSPIKESIKGKMTTKRRQYYNKRIAFRQLPKNIPCRLYFIYMRRQIYQPFGILLAGEIPEICFPVFTRGVAVKLATFLELSEQLESLFYFHYYTFAKVLRLPMCDKFENSIVIVPVSIDWPFVELEEKDLKPRVVTFTFDLKVVQYFYVAEICYPDDFEKYYLIKIQNLNQPLLDVDHTSARLNLQQKQILVPELCSVHPFSASLLLSDELRLEIAGEIGLGPPKCKDKLLNQTNYWDQSNNFSYIEEDYDFEDLQALTMSNANDGINLERLETIGDSFLKHAITTYLFCTFPTIHEGKLSHLRSKQVSNLKLLGRRKGFAHIMVYVVPKELQSMQDLSSNIADCVEALIGAYLTSCGQRGALLIYLNPPTPFQPQLETMLIGYDL…
>Helicorthomorpha holstii_Dicer2
ILTRYCSSLPHDRAAIEEKEITGKKTNKKRLLYKKAVALQDFPFNGPMFLYAIKMEKPFTGPFGILTSKPISKIPFMLYGKGCTVYLEVSTELALDLDRLKEFHHFVFDDVCHILFTSPECSGYLIVPLNIDWGLVNRMYKDGEVIKNPAYDIGDIIRRFYVTKVCKVEQHHKYYEIKITQMDQPLLRVDYVPNSLSLSKINYMFPEICKVFPMDINLLLANEFKWSLINEANVMPPNLESKFILVANTLEKLNSVIFLPNLIGFHRFKALTTNSANNWDCLERLEVIGDSFLKIAVSVCLFCHYSHLHEGGLTTLRTGLVRNFNLVSHAKTIPNILNFVISNELAKKISPKSNIADSVEAIIGAVLITCGRTAALRLPWKPDSVITSKMSDKYNDLLH…
